# Supplementary material for: Long Non-Coding RNA Cancer Susceptibility Candidate 9 Regulates the Malignant Biological Behavior of Nasopharyngeal Carcinoma Cells by Targeting miR-497-5p/Wnt3a/β-catenin Signaling Pathway
Source: Front Oncol. 2022 Mar 28;12:807052. doi: 10.3389/fonc.2022.807052 (PMC8995468; doi:10.3389/fonc.2022.807052)
Supplement: Supplementary file 3 [file Table_3.xlsx]

## Sheet: DEG_LNC
	logFC	logCPM	PValue	padj	name	significant
ENSG00000238260	1.70561	-0.578163	3.97158e-07	0.0214461	AL513320.1	up
ENSG00000237491	1.13127	-2.43388	1.76927e-08	0.000975221	AL669831.5	up
ENSG00000225880	1.14078	0.175445	1.77676e-11	1.00829e-06	LINC00115	up
ENSG00000224969	2.82897	-0.466891	1.6167e-10	9.10397e-06	AL645608.2	up
ENSG00000205231	-2.40039	-3.77732	1.66552e-11	9.45384e-07	TTLL10-AS1	down
ENSG00000272455	1.03365	1.89244	1.18316e-11	6.72328e-07	AL391244.3	up
ENSG00000272106	-1.26584	2.757	1.02067e-28	6.08248e-24	AL691432.2	down
ENSG00000233542	2.36343	-2.39027	3.52052e-09	0.000195734	AL391845.2	up
ENSG00000272449	1.28949	2.1069	1.76276e-08	0.000971671	AL139246.5	up
ENSG00000225077	1.11891	-0.216213	4.777e-08	0.0026178	LINC00337	up
ENSG00000272482	-1.55557	1.50674	4.81265e-12	2.74278e-07	AC254633.1	down
ENSG00000237445	2.86196	2.47706	1.86449e-07	0.0101279	AL359771.1	up
ENSG00000175147	-1.17025	-0.918841	7.80526e-13	4.46976e-08	TMEM51-AS1	down
ENSG00000227959	-1.33467	1.11746	9.5217e-22	5.61952e-17	AL451042.2	down
ENSG00000224621	-1.30195	0.388568	8.39425e-12	4.77515e-07	AL451042.1	down
ENSG00000227066	2.52938	-0.711274	2.59734e-07	0.0140713	Z98257.1	up
ENSG00000229162	2.00518	-0.805037	1.52016e-07	0.00826862	AL445471.1	up
ENSG00000261326	1.37511	0.248547	1.87169e-10	1.05339e-05	LINC01355	up
ENSG00000228172	-1.07307	-0.655374	1.3634e-24	8.08348e-20	AL020996.1	down
ENSG00000225886	3.23041	-0.68071	1.10047e-11	6.25471e-07	AL445490.1	up
ENSG00000229388	-1.1082	-0.563424	1.09898e-13	6.3244e-09	LINC01715	down
ENSG00000254545	3.0118	-0.3579	4.21532e-08	0.00231185	AL354919.2	up
ENSG00000235790	1.66766	-1.26848	2.57475e-11	1.45916e-06	AC114488.2	up
ENSG00000278966	3.42951	3.4054	9.09888e-22	5.37016e-17	AL031602.1	up
ENSG00000225313	1.28085	-0.352002	3.09368e-12	1.76532e-07	AL513327.1	up
ENSG00000116883	1.36759	2.32667	5.33303e-11	3.01529e-06	AL591845.1	up
ENSG00000227533	1.3169	0.400364	1.57401e-11	8.93566e-07	SLC2A1-AS1	up
ENSG00000236200	1.66707	0.75317	1.17473e-16	6.84398e-12	KDM4A-AS1	up
ENSG00000237424	2.38171	1.89678	2.21982e-43	1.33393e-38	FOXD2-AS1	up
ENSG00000225506	1.29098	-0.388864	2.43264e-07	0.0131871	CYP4A22-AS1	up
ENSG00000261664	-2.58362	-2.33185	9.68416e-12	5.50709e-07	TTC39A-AS1	down
ENSG00000280378	1.21724	-1.69542	4.72356e-08	0.00258875	AL353898.3	up
ENSG00000234807	-1.42882	-1.63256	1.91556e-09	0.000106802	LINC01135	down
ENSG00000232453	1.28599	1.69804	3.23499e-07	0.0174987	AC105277.1	up
ENSG00000224609	-3.01132	-4.74079	8.20999e-09	0.000454538	HSD52	down
ENSG00000230798	1.76858	1.47368	6.9525e-07	0.0373599	FOXD3-AS1	up
ENSG00000116652	-1.30215	-2.57098	6.26415e-09	0.000347266	DLEU2L	down
ENSG00000248458	4.20458	-0.534588	4.22739e-10	2.37195e-05	AL139147.1	up
ENSG00000233589	4.0373	2.9094	5.78151e-12	3.29303e-07	AL138789.1	up
ENSG00000234264	1.68981	-1.81388	1.0305e-07	0.00561996	DEPDC1-AS1	up
ENSG00000236915	-2.59815	-1.08779	5.33128e-09	0.000295795	AL356270.1	down
ENSG00000267272	-1.45784	-1.85476	1.96296e-15	1.1385e-10	LINC01140	down
ENSG00000230439	1.87326	0.759703	3.02588e-07	0.0163755	MIG7	up
ENSG00000226026	-2.422	-3.26873	2.48e-14	1.43148e-09	AC092802.1	down
ENSG00000273373	1.42599	0.824306	5.0149e-10	2.81135e-05	AL355488.1	up
ENSG00000231346	2.56883	2.51901	1.47505e-09	8.23271e-05	LINC01160	up
ENSG00000215866	2.72172	-0.738071	7.15396e-11	4.04041e-06	LINC01356	up
ENSG00000224167	2.9164	0.433178	9.54763e-09	0.000528118	AL390729.1	up
ENSG00000226419	1.14863	0.409302	5.96758e-17	3.48047e-12	SLC16A1-AS1	up
ENSG00000227082	-2.27475	-2.33683	7.48136e-16	4.34652e-11	AC244021.1	down
ENSG00000260941	1.6184	-0.529396	2.21654e-08	0.00122018	LINC00622	up
ENSG00000261716	1.03381	1.64452	1.67469e-10	9.42916e-06	AC239868.2	up
ENSG00000228126	-3.31982	0.921742	3.85772e-41	2.31687e-36	FALEC	down
ENSG00000261168	-3.14264	0.121719	6.76559e-38	4.05814e-33	AL592424.1	down
ENSG00000229021	1.65929	-2.44551	6.29603e-08	0.003445	AL450992.1	up
ENSG00000237975	-2.06412	-0.823609	3.90592e-23	2.31082e-18	FLG-AS1	down
ENSG00000238279	1.30853	1.86627	9.75291e-09	0.000539384	BX470102.1	up
ENSG00000225670	-2.28092	-2.99371	2.97687e-13	1.70905e-08	CADM3-AS1	down
ENSG00000188004	-1.62608	1.59906	4.53117e-16	2.63474e-11	SNHG28	down
ENSG00000225855	1.00018	1.09638	1.39218e-08	0.00076833	RUSC1-AS1	up
ENSG00000273002	1.54972	-1.60403	2.34829e-10	1.32044e-05	AL355388.2	up
ENSG00000272068	3.74821	0.411048	2.66125e-13	1.52828e-08	AL365181.2	up
ENSG00000272405	3.2013	2.78227	1.88373e-16	1.09678e-11	AL365181.3	up
ENSG00000229953	2.41057	2.23623	1.87854e-10	1.05722e-05	AL590666.2	up
ENSG00000231407	1.466	-1.25912	3.85238e-09	0.000214085	AL354732.1	up
ENSG00000227373	1.26219	-0.64405	1.9275e-09	0.000107464	AL121983.2	up
ENSG00000260976	4.468	-1.15513	2.73182e-21	1.61098e-16	LINC01633	up
ENSG00000273004	1.51169	0.795898	3.04133e-16	1.76957e-11	AL078644.1	up
ENSG00000235121	2.48576	-2.56676	4.83506e-07	0.02606	AL645504.1	up
ENSG00000226330	-2.72284	-0.577965	7.99506e-15	4.62402e-10	AL606489.1	down
ENSG00000281406	1.46385	1.9875	5.53805e-12	3.15514e-07	BLACAT1	up
ENSG00000203709	-1.2233	-1.98864	1.56837e-13	9.01735e-09	C1orf132	down
ENSG00000231057	-2.45519	-3.10024	4.25677e-11	2.40912e-06	AC096637.2	down
ENSG00000238078	-2.06172	-2.24399	5.09995e-08	0.00279355	LINC01352	down
ENSG00000234478	-2.46535	1.4678	4.13976e-45	2.48891e-40	ACBD3-AS1	down
ENSG00000227630	-1.28314	-1.09696	7.8527e-20	4.61668e-15	LINC01132	down
ENSG00000224525	-4.1352	-2.84729	2.70363e-07	0.0146431	AL591686.1	down
ENSG00000272195	-1.06417	-1.48298	1.88148e-07	0.0102194	AL356512.1	down
ENSG00000225964	2.368	-0.189919	5.2349e-09	0.000290479	NRIR	up
ENSG00000271947	3.00729	-0.464227	1.85084e-11	1.05024e-06	AC017076.1	up
ENSG00000228203	3.17305	-0.0131618	2.35374e-29	1.40367e-24	RNF144A-AS1	up
ENSG00000163009	1.93245	0.120619	3.76838e-12	2.14922e-07	C2orf48	up
ENSG00000269976	2.84499	1.1681	1.14392e-11	6.50134e-07	AC012065.3	up
ENSG00000231948	3.37535	0.838292	5.70574e-12	3.25027e-07	HS1BP3-IT1	up
ENSG00000271936	1.48094	2.06174	2.81592e-25	1.67091e-20	AC012073.1	up
ENSG00000270210	-1.00318	1.50737	3.34443e-10	1.8783e-05	AC104695.2	down
ENSG00000226833	-1.32118	-0.642078	2.40865e-12	1.37532e-07	AC092164.1	down
ENSG00000231367	-2.18236	-0.354867	9.45204e-25	5.60525e-20	AC011247.1	down
ENSG00000227028	-4.95371	-2.74288	6.96132e-116	4.20902e-111	SLC8A1-AS1	down
ENSG00000234690	-1.73455	-4.36825	3.57684e-07	0.0193307	AC106869.1	down
ENSG00000228541	-2.57481	1.37063	2.77379e-14	1.60067e-09	AC093159.1	down
ENSG00000236780	-5.9209	-1.30158	3.37736e-71	2.03922e-66	LINC01829	down
ENSG00000232046	-2.70527	-2.75787	2.10078e-17	1.22717e-12	LINC01798	down
ENSG00000237179	-4.88806	-3.9577	2.82195e-08	0.00155134	LINC01797	down
ENSG00000273064	1.5556	-0.99832	8.26268e-09	0.000457428	AC017083.1	up
ENSG00000223863	-1.70905	0.424366	3.62769e-07	0.019604	LINC01805	down
ENSG00000230002	1.38394	-0.0950372	4.08321e-13	2.34209e-08	ALMS1-IT1	up
ENSG00000270571	-1.12141	-2.16516	1.02633e-08	0.000567385	AC007681.1	down
ENSG00000272183	1.84403	0.229102	3.49099e-21	2.05818e-16	AC005041.3	up
ENSG00000257702	1.28222	2.6572	3.99946e-16	2.32605e-11	LBX2-AS1	up
ENSG00000280721	1.78769	0.656931	1.03306e-17	6.03915e-13	LINC01943	up
ENSG00000261600	-2.60336	-0.0952363	5.70454e-09	0.000316385	AC233266.2	down
ENSG00000233850	-3.45481	-0.0813229	1.87916e-13	1.07997e-08	AC103563.7	down
ENSG00000231062	-3.95929	0.0246705	6.01955e-13	3.4492e-08	AC103563.2	down
ENSG00000214184	1.10725	-0.510348	2.21897e-07	0.0120366	GCC2-AS1	up
ENSG00000172965	1.03352	2.8913	4.29218e-11	2.42903e-06	MIR4435-2HG	up
ENSG00000240350	1.51412	-0.469651	1.31529e-08	0.00072617	AC017002.3	up
ENSG00000229867	1.73452	-0.326929	3.41994e-08	0.00187789	STEAP3-AS1	up
ENSG00000231013	-3.26607	-4.18233	7.28832e-07	0.0391463	AC013275.1	down
ENSG00000226674	1.97331	-2.37479	1.62231e-08	0.000894574	TEX41	up
ENSG00000270557	1.68198	-0.809107	6.21738e-07	0.0334464	AC013731.1	up
ENSG00000236841	1.75018	-1.89718	5.25635e-07	0.0283112	AC007750.1	up
ENSG00000236651	3.43314	-0.65441	1.16568e-09	6.51219e-05	DLX2-AS1	up
ENSG00000225205	1.17457	0.774676	6.11715e-14	3.52507e-09	AC078883.1	up
ENSG00000271151	1.78975	-1.23706	2.6637e-08	0.00146495	AC016737.1	up
ENSG00000231453	4.05505	-0.065633	1.61546e-09	9.01265e-05	LINC01305	up
ENSG00000236449	3.12258	-1.12007	4.05897e-07	0.0219132	AC010894.3	up
ENSG00000224189	2.24149	1.93192	1.69649e-16	9.87884e-12	HAGLR	up
ENSG00000226363	3.3455	1.74729	6.41777e-23	3.79534e-18	HAGLROS	up
ENSG00000237380	1.91177	0.653519	4.40535e-11	2.49263e-06	HOXD-AS2	up
ENSG00000163364	2.19656	2.95532	6.76016e-16	3.9284e-11	LINC01116	up
ENSG00000224577	1.71018	0.55024	1.02407e-08	0.000566146	LINC01117	up
ENSG00000223960	1.06963	2.28161	2.17137e-18	1.27216e-13	AC009948.1	up
ENSG00000272800	1.01788	-0.289131	7.76258e-09	0.000429853	AC021851.1	up
ENSG00000272979	1.3852	1.23674	4.58448e-10	2.5713e-05	AC093388.1	up
ENSG00000228509	2.78566	-0.795931	2.42849e-10	1.36535e-05	AC006460.1	up
ENSG00000231621	-3.842	-0.424226	5.31709e-20	3.12714e-15	AC013264.1	down
ENSG00000222017	1.56911	-0.412622	2.07746e-08	0.00114404	AC011997.1	up
ENSG00000234902	2.5174	-0.879406	3.64401e-16	2.11954e-11	AC007879.3	up
ENSG00000229647	2.83226	3.22406	3.79818e-20	2.23462e-15	MYOSLID	up
ENSG00000223725	1.96024	-1.24061	4.40633e-11	2.49315e-06	AC009226.1	up
ENSG00000272807	1.12122	0.625936	5.31912e-09	0.000295131	AC007038.2	up
ENSG00000234281	-2.93009	-0.118179	3.20402e-33	1.91722e-28	LANCL1-AS1	down
ENSG00000270659	-1.31196	0.614401	6.66259e-09	0.000369221	AC079610.2	down
ENSG00000197585	-3.39546	-3.46068	6.9153e-07	0.0371642	AC068051.1	down
ENSG00000230838	5.93817	2.61577	4.30625e-20	2.53315e-15	LINC01614	up
ENSG00000229267	-1.10093	-1.55779	5.32264e-07	0.0286656	AC016708.1	down
ENSG00000279348	-1.05892	0.795777	4.19398e-12	2.39116e-07	AC012513.3	down
ENSG00000234949	-1.97535	-1.67802	1.16998e-08	0.000646306	AC104667.2	down
ENSG00000222022	3.4194	-1.17167	2.67068e-07	0.0144665	AC112721.1	up
ENSG00000222032	4.27762	-0.125261	1.11746e-12	6.39387e-08	AC112721.2	up
ENSG00000218416	-2.55505	0.154532	2.44203e-27	1.45301e-22	PP14571	down
ENSG00000224957	-2.45286	-4.87425	8.68306e-07	0.0465664	LINC01266	down
ENSG00000228723	-5.489	-0.763424	2.26141e-17	1.32089e-12	SRGAP3-AS2	down
ENSG00000229589	-1.41541	-0.0487349	3.10776e-16	1.80813e-11	ACVR2B-AS1	down
ENSG00000230084	-1.69488	-0.902661	2.241e-23	1.32629e-18	AC006059.1	down
ENSG00000230970	-3.63291	-4.24284	4.27717e-08	0.00234543	HHATL-AS1	down
ENSG00000242317	-3.64658	-1.23806	2.97302e-07	0.0160924	AC121764.1	down
ENSG00000271858	-1.39138	-0.0119899	1.22852e-16	7.15697e-12	CYB561D2	down
ENSG00000272360	-1.74639	-1.03048	2.84467e-08	0.00156374	AC116036.2	down
ENSG00000241158	-2.77356	-3.51302	8.60643e-27	5.11695e-22	ADAMTS9-AS1	down
ENSG00000241684	-2.10895	-3.99992	2.62494e-20	1.54491e-15	ADAMTS9-AS2	down
ENSG00000241316	-1.05123	-1.60377	1.09694e-08	0.000606179	SUCLG2-AS1	down
ENSG00000278934	-2.13391	-1.95511	8.24277e-16	4.78781e-11	AC117489.1	down
ENSG00000240476	5.08214	-0.821652	8.33841e-08	0.00455361	LINC00973	up
ENSG00000206532	2.82317	0.384172	3.00033e-08	0.00164886	AC117402.1	up
ENSG00000261488	1.80455	0.820425	9.88663e-17	5.76104e-12	AC128688.2	up
ENSG00000259976	-1.16515	3.24687	2.39967e-17	1.40143e-12	AC093010.3	down
ENSG00000241288	1.67068	-0.152882	5.80298e-14	3.34484e-09	AC092902.2	up
ENSG00000248787	1.88253	0.275952	6.0873e-08	0.00333152	AC092903.2	up
ENSG00000246022	-3.75951	-2.67496	4.24223e-16	2.4669e-11	ALDH1L1-AS2	down
ENSG00000244300	1.71183	1.44056	1.02408e-09	5.72378e-05	GATA2-AS1	up
ENSG00000239213	1.15654	3.04238	3.68092e-14	2.12334e-09	NCK1-AS1	up
ENSG00000244124	1.67355	1.40593	2.87591e-07	0.0155702	ATP1B3-AS1	up
ENSG00000261051	1.35265	-0.93614	2.07047e-07	0.0112367	AC107021.2	up
ENSG00000243321	4.15443	-1.21624	2.7855e-07	0.0150832	LINC01998	up
ENSG00000229619	-1.09538	0.610149	9.61761e-11	5.42606e-06	MBNL1-AS1	down
ENSG00000244040	-4.07476	-2.29903	2.56088e-79	1.54688e-74	IL12A-AS1	down
ENSG00000260572	-1.55853	-0.635927	1.35549e-13	7.79654e-09	AC069224.1	down
ENSG00000241479	-2.56147	-0.115381	4.68113e-14	2.69947e-09	AC074033.2	down
ENSG00000226779	5.40947	-0.522148	6.1093e-07	0.0328699	NAALADL2-AS2	up
ENSG00000231574	2.48428	-1.17134	6.35236e-07	0.0341662	LINC02015	up
ENSG00000237978	2.21684	2.5508	8.05313e-11	4.54679e-06	KCNMB2-AS1	up
ENSG00000240063	-2.0923	-2.45847	4.25721e-09	0.000236463	AC069431.1	down
ENSG00000233885	1.40492	-0.489467	3.19293e-13	1.83268e-08	YEATS2-AS1	up
ENSG00000163915	2.84878	-1.96399	1.76303e-10	9.92442e-06	IGF2BP2-AS1	up
ENSG00000232233	2.84302	-1.73434	2.212e-11	1.25427e-06	LINC02043	up
ENSG00000225764	3.06372	0.695841	9.64661e-10	5.39323e-05	P3H2-AS1	up
ENSG00000230102	-2.25586	-2.37322	6.5323e-18	3.82107e-13	LINC02028	down
ENSG00000225742	-2.39391	-0.711457	5.28834e-11	2.99013e-06	LINC02036	down
ENSG00000244675	3.83306	2.37363	4.62039e-15	2.67539e-10	AC108676.1	up
ENSG00000229334	1.18502	2.04402	6.22505e-12	3.54479e-07	AC046143.1	up
ENSG00000223783	-2.90711	-1.03969	1.83404e-09	0.000102279	LINC01983	down
ENSG00000235897	2.75526	1.43513	7.84517e-26	4.65901e-21	TM4SF19-AS1	up
ENSG00000230732	1.42612	-0.936366	9.77563e-10	5.46477e-05	AC016949.1	up
ENSG00000228109	1.192	2.59815	3.04346e-07	0.0164694	MELTF-AS1	up
ENSG00000270195	1.80779	0.47875	5.82843e-14	3.35939e-09	AC016773.1	up
ENSG00000082929	-1.82272	-1.89916	1.96092e-07	0.0106472	LINC01587	down
ENSG00000245468	-1.3627	-2.76236	1.23939e-11	7.04196e-07	LINC02447	down
ENSG00000272620	6.2908	3.05485	5.31883e-22	3.14082e-17	AFAP1-AS1	up
ENSG00000251615	-1.67638	1.41733	5.92707e-34	3.54806e-29	AC104825.2	down
ENSG00000251152	-3.12766	-3.13119	9.95274e-23	5.88436e-18	AC025539.1	down
ENSG00000279379	14.6215	-1.57133	1.84421e-08	0.00101633	AC024595.1	up
ENSG00000249685	1.15531	0.52781	5.70715e-07	0.0307227	AC079921.2	up
ENSG00000249241	-1.90664	-2.32054	3.74988e-08	0.00205775	LINC02265	down
ENSG00000280285	-2.45425	-1.51195	4.58963e-24	2.7188e-19	AC108215.1	down
ENSG00000250546	3.2376	-1.34632	4.91493e-08	0.00269279	AC079160.1	up
ENSG00000180769	-1.4725	-0.981798	2.79036e-35	1.67134e-30	WDFY3-AS2	down
ENSG00000249001	3.18684	1.3841	3.36866e-10	1.89181e-05	AC093895.1	up
ENSG00000246375	-2.466	-2.30127	5.49239e-21	3.23667e-16	AC107067.1	down
ENSG00000271474	-1.99744	-2.8951	4.33895e-09	0.000240977	AC106881.1	down
ENSG00000250920	4.12673	5.16679	6.25189e-07	0.0336302	AC105460.1	up
ENSG00000232021	1.41742	-2.60302	5.30352e-08	0.00290469	LEF1-AS1	up
ENSG00000250511	-3.93803	-3.92844	7.82e-08	0.004273	AC098798.1	down
ENSG00000250103	-4.12432	-1.6378	1.5932e-09	8.88912e-05	PANCR	down
ENSG00000249464	-2.46756	-2.4138	3.23351e-40	1.9414e-35	LINC01091	down
ENSG00000261268	-1.92476	0.393237	6.68594e-12	3.80644e-07	AC112236.1	down
ENSG00000273449	1.26572	-0.160525	4.47718e-07	0.0241508	AC093788.1	up
ENSG00000177822	1.9896	0.273995	3.78626e-09	0.000210444	AC098864.1	up
ENSG00000279460	-4.63972	-6.0528	1.03923e-07	0.00566746	AC112243.1	down
ENSG00000250829	5.07009	0.868825	1.82969e-07	0.00993978	AC108865.1	up
ENSG00000261434	-3.30825	0.765548	2.20307e-15	1.27745e-10	AC021087.4	down
ENSG00000271781	1.53677	2.16468	1.64666e-10	9.27186e-06	AC026740.1	up
ENSG00000272071	4.09857	-0.38585	5.17579e-10	2.90129e-05	AC122710.3	up
ENSG00000246016	-3.84876	-2.73872	5.71163e-07	0.0307457	LINC01513	down
ENSG00000261360	1.00181	-1.55674	4.56556e-07	0.024622	AC010491.1	up
ENSG00000248693	3.06712	1.09702	3.955e-12	2.2553e-07	LINC02100	up
ENSG00000250697	4.5716	1.36954	3.93751e-12	2.24537e-07	AC010343.3	up
ENSG00000249102	4.84297	-0.287204	1.35218e-07	0.00736072	AC034223.1	up
ENSG00000251281	5.51983	1.37327	1.74209e-10	9.80725e-06	AC034223.2	up
ENSG00000251443	-5.01934	-2.40513	6.82941e-11	3.85786e-06	LINC02160	down
ENSG00000244968	-1.61131	-1.53165	1.05294e-13	6.06022e-09	LIFR-AS1	down
ENSG00000251189	-4.23982	-3.42973	6.71998e-08	0.00367536	AC010425.1	down
ENSG00000271788	1.71516	-1.19287	7.97277e-08	0.00435576	AC008875.1	up
ENSG00000177738	1.01847	2.34941	2.26131e-14	1.30561e-09	AC025171.1	up
ENSG00000248554	3.37322	3.07799	2.98625e-35	1.78859e-30	AC114956.2	up
ENSG00000248240	3.46604	1.71799	1.20559e-26	7.16738e-22	AC114956.1	up
ENSG00000152931	-2.21424	0.278705	1.44249e-18	8.45499e-14	PART1	down
ENSG00000250081	2.73271	-0.163843	4.38953e-08	0.00240661	AC025176.1	up
ENSG00000271926	-1.93263	-0.54265	3.88576e-25	2.30534e-20	AC008972.1	down
ENSG00000272081	-1.69214	1.11242	1.63455e-41	9.81745e-37	AC008972.2	down
ENSG00000248112	5.16364	0.159154	7.01246e-08	0.00383441	AC108174.1	up
ENSG00000281327	3.84581	-0.575681	8.56468e-08	0.00467657	LINC01338	up
ENSG00000234292	-1.46124	-2.14178	7.36613e-07	0.0395613	AC123595.1	down
ENSG00000248323	1.30214	0.00297104	4.67384e-07	0.0251999	LUCAT1	up
ENSG00000248309	-2.12986	-3.53466	1.43935e-15	8.35283e-11	MEF2C-AS1	down
ENSG00000272021	-2.43293	-0.992123	4.80563e-09	0.000266727	AC008592.5	down
ENSG00000236882	-2.97451	-0.63155	3.21159e-32	1.92011e-27	LINC01554	down
ENSG00000250958	-2.66029	-2.178	4.06022e-08	0.00222723	LINC00492	down
ENSG00000250682	2.0983	2.27243	8.67232e-07	0.0465114	LINC00491	up
ENSG00000278921	-1.65596	0.581915	1.46548e-25	8.69996e-21	EPB41L4A-AS2	down
ENSG00000246859	1.4513	-0.238547	3.38135e-11	1.91483e-06	STARD4-AS1	up
ENSG00000249249	-1.46872	-0.325302	1.32296e-27	7.87402e-23	AC010226.1	down
ENSG00000249797	-2.70939	-3.63706	3.05445e-08	0.00167842	LINC02147	down
ENSG00000249916	3.24713	0.151883	1.05353e-08	0.000582347	AC119150.1	up
ENSG00000250564	4.62613	1.59517	1.19318e-07	0.00650173	AC109454.3	up
ENSG00000224186	-1.18898	-0.0841267	1.58386e-15	9.19036e-11	C5orf66	down
ENSG00000277619	-1.48482	-0.189263	6.23721e-09	0.000345784	AC008406.3	down
ENSG00000249082	-2.19011	3.70585	3.32414e-16	1.93378e-11	C5orf66-AS1	down
ENSG00000248362	-2.80253	-1.66366	1.95898e-08	0.00107912	AC011352.1	down
ENSG00000251320	-2.95225	-0.116823	5.33158e-14	3.07387e-09	AC011352.3	down
ENSG00000279739	3.44253	-1.42191	1.13763e-12	6.50918e-08	AC011369.2	up
ENSG00000251144	4.64421	1.95144	6.88692e-15	3.9845e-10	AC113346.1	up
ENSG00000280139	13.771	-2.42107	3.19185e-09	0.00017754	AC010297.1	up
ENSG00000279821	1.37344	-0.959362	7.22446e-09	0.000400199	AC145098.2	up
ENSG00000253163	2.08402	-0.203286	3.54352e-07	0.0191513	AC109479.1	up
ENSG00000250509	3.45243	0.716639	8.71924e-09	0.000482575	AC034213.1	up
ENSG00000164385	-2.03159	-3.5232	2.84126e-13	1.63136e-08	LINC01600	down
ENSG00000280916	-3.97759	1.11847	1.1287e-45	6.78689e-41	FOXCUT	down
ENSG00000269985	-2.81123	-0.536022	3.33346e-15	1.93124e-10	AL021328.1	down
ENSG00000261211	1.24247	0.000564324	1.35041e-07	0.00735122	AL031123.2	up
ENSG00000228412	-1.76331	-1.76267	8.34265e-11	4.70959e-06	AL022068.1	down
ENSG00000272168	1.28624	0.0327315	3.75256e-09	0.000208586	CASC15	up
ENSG00000281706	1.4952	-1.85286	2.04426e-08	0.00112581	LINC01012	up
ENSG00000228789	-5.04505	1.61121	3.85023e-78	2.32558e-73	HCG22	down
ENSG00000272501	-1.17802	0.154731	2.40464e-15	1.39404e-10	AL662844.4	down
ENSG00000206337	1.24806	6.14006	1.6086e-12	9.19638e-08	HCP5	up
ENSG00000261068	-2.16632	4.50025	3.01999e-35	1.80876e-30	AL512274.1	down
ENSG00000237686	1.47476	0.749466	3.73426e-07	0.0201721	AL109615.3	up
ENSG00000231769	-3.04858	-1.59924	3.71594e-09	0.000206565	AL035701.1	down
ENSG00000236164	-4.99566	-3.02882	4.64798e-09	0.000258037	AL161618.1	down
ENSG00000279127	-5.97059	-3.15627	1.00281e-14	5.79736e-10	AL121950.1	down
ENSG00000233237	-1.75689	-2.34986	8.71429e-11	4.91852e-06	LINC00472	down
ENSG00000272129	-1.16433	0.0618412	1.73168e-19	1.01742e-14	AL359715.4	down
ENSG00000279022	-1.58442	-1.13083	6.86404e-07	0.0368908	AL359715.5	down
ENSG00000233967	-2.16003	-0.0695412	2.81876e-24	1.67051e-19	AL359715.2	down
ENSG00000234155	2.60084	-0.965775	6.44472e-10	3.60949e-05	LINC02535	up
ENSG00000272476	1.34104	0.555175	6.18953e-17	3.60973e-12	AL024507.2	up
ENSG00000236347	2.98491	0.846661	1.09848e-10	6.19454e-06	AL513123.1	up
ENSG00000236548	1.04221	-1.0893	3.52208e-08	0.00193355	RNF217-AS1	up
ENSG00000236700	1.4059	0.386503	3.90959e-07	0.0211145	LINC01010	up
ENSG00000231028	-1.38913	-3.15777	7.7233e-14	4.44792e-09	LINC00271	down
ENSG00000234147	2.68182	2.49938	1.0734e-10	6.05354e-06	AL035446.1	up
ENSG00000235652	-1.1636	-1.20692	4.86667e-18	2.84817e-13	AL356599.1	down
ENSG00000233452	-1.23516	-0.40363	1.35936e-10	7.66026e-06	STXBP5-AS1	down
ENSG00000273132	-2.11975	3.47513	3.37288e-20	1.98457e-15	AL355312.3	down
ENSG00000231863	-2.09603	-0.588177	1.99404e-07	0.0108261	AL139393.1	down
ENSG00000203688	-4.66589	2.56778	1.96161e-54	1.18167e-49	LINC02487	down
ENSG00000272549	-4.43073	-2.32909	8.36794e-40	5.02319e-35	LINC02538	down
ENSG00000146521	-1.36603	-2.30451	1.36814e-10	7.70921e-06	LINC01558	down
ENSG00000198221	-1.86249	-0.659175	5.18468e-40	3.11268e-35	AFDN-DT	down
ENSG00000229720	3.89428	-1.69917	4.53985e-07	0.0244848	AL109924.2	up
ENSG00000223485	3.32829	3.74519	1.13511e-20	6.68661e-16	LINC01615	up
ENSG00000261039	2.18965	0.845209	1.93989e-07	0.0105338	LINC02544	up
ENSG00000249852	-1.47927	-2.25678	1.53235e-07	0.00833414	AC145676.1	down
ENSG00000233085	6.15073	0.684057	5.28193e-10	2.96031e-05	BX322234.2	up
ENSG00000229380	-3.67642	-1.97335	4.47623e-10	2.51085e-05	AC147651.1	down
ENSG00000236081	4.58728	1.1877	8.60479e-10	4.81317e-05	ELFN1-AS1	up
ENSG00000230825	-4.01686	-0.0749662	1.03817e-65	6.26474e-61	AC005532.1	down
ENSG00000229618	3.34848	1.64179	1.2871e-14	7.43801e-10	AC011287.1	up
ENSG00000243004	-1.60603	-2.84738	8.67743e-10	4.85372e-05	AC005062.1	down
ENSG00000233834	-1.84182	1.84869	5.02957e-21	2.96433e-16	AC005083.1	down
ENSG00000228649	1.08919	2.07486	1.00019e-08	0.000553027	SNHG26	up
ENSG00000260951	-4.42205	-3.65617	3.43026e-07	0.018545	AC003985.2	down
ENSG00000223561	-5.27146	-0.70518	4.85473e-54	2.9243e-49	AC005165.1	down
ENSG00000280255	-2.09384	-4.22417	6.05823e-07	0.0325963	AC004947.2	down
ENSG00000233760	-2.51452	-3.97489	1.27736e-08	0.000705347	AC004947.1	down
ENSG00000273237	-1.66697	-0.651932	4.92961e-20	2.89945e-15	AC004520.1	down
ENSG00000253187	3.53967	-0.386267	2.08665e-19	1.22572e-14	HOXA10-AS	up
ENSG00000240990	4.43245	-0.490783	1.21394e-15	7.04716e-11	HOXA11-AS	up
ENSG00000224116	2.72515	-2.31398	4.666e-11	2.63937e-06	INHBA-AS1	up
ENSG00000203446	3.31762	-1.53383	7.78806e-14	4.48515e-09	AC004988.1	up
ENSG00000232006	1.18008	-0.301622	8.40742e-08	0.00459112	AC005537.1	up
ENSG00000231638	2.5439	0.194267	1.96841e-11	1.11668e-06	LUARIS	up
ENSG00000235314	-1.19763	1.03814	9.04296e-17	5.26997e-12	LINC00957	down
ENSG00000260997	1.32457	1.32772	8.02776e-07	0.0430834	AC004847.1	up
ENSG00000146666	2.9474	-1.08147	4.04223e-07	0.0218244	LINC00525	up
ENSG00000224057	2.09104	-1.54948	9.10571e-08	0.00496944	EGFR-AS1	up
ENSG00000280890	3.14548	-3.34712	1.78797e-07	0.00971548	ELDR	up
ENSG00000179406	1.85194	2.53272	5.18621e-18	3.03481e-13	LINC00174	up
ENSG00000235475	-2.57187	1.90142	2.25521e-29	1.34499e-24	LINC01372	down
ENSG00000232415	-3.34966	0.197753	2.88806e-39	1.73335e-34	ELN-AS1	down
ENSG00000234456	-1.22498	0.126708	6.42745e-13	3.68242e-08	MAGI2-AS3	down
ENSG00000234695	3.04754	-1.07012	5.34502e-07	0.0287856	AC002076.1	up
ENSG00000231170	-2.7412	-3.52617	6.0762e-08	0.00332556	AC002451.1	down
ENSG00000231764	2.37162	-1.36124	7.88762e-15	4.56212e-10	DLX6-AS1	up
ENSG00000228742	4.19667	1.2651	8.59107e-20	5.05017e-15	LINC02577	up
ENSG00000228393	1.14641	1.29191	1.83178e-11	1.03948e-06	LINC01004	up
ENSG00000280439	-2.91412	-2.31995	2.87436e-08	0.00157998	AC004836.1	down
ENSG00000237870	3.45221	-3.00548	1.23801e-09	6.91455e-05	AC073130.1	up
ENSG00000230316	3.15159	0.446411	5.42715e-07	0.0292241	FEZF1-AS1	up
ENSG00000224897	1.91909	-1.96961	7.48858e-12	4.26167e-07	POT1-AS1	up
ENSG00000273297	1.99888	0.551182	2.95703e-09	0.000164556	AC009275.1	up
ENSG00000272941	1.14197	0.728751	2.03718e-11	1.15563e-06	AC083862.2	up
ENSG00000234352	3.74933	-1.77217	6.65755e-07	0.0357903	AC009264.1	up
ENSG00000242258	1.40823	-0.85506	6.9345e-07	0.0372646	LINC00996	up
ENSG00000243836	-2.7384	-0.0987932	8.07799e-33	4.83209e-28	WDR86-AS1	down
ENSG00000239911	-1.14008	0.952948	4.28535e-07	0.0231233	PRKAG2-AS1	down
ENSG00000204960	4.36989	-4.20536	7.90496e-07	0.0424315	BLACE	up
ENSG00000231419	-1.99647	-4.29094	1.90578e-07	0.010351	LINC00689	down
ENSG00000182366	1.82743	-1.54805	3.04349e-11	1.72395e-06	FAM87A	up
ENSG00000255495	-1.23074	-1.60746	8.90194e-07	0.0477251	AC145124.1	down
ENSG00000245281	-1.62579	-1.34808	4.70575e-27	2.79875e-22	AC124242.1	down
ENSG00000253837	1.3574	-2.60033	2.38802e-07	0.0129474	AC090197.1	up
ENSG00000261026	-1.59296	-2.13531	2.20113e-10	1.23811e-05	AC105046.1	down
ENSG00000253125	-2.71897	-0.216395	2.02911e-18	1.18894e-13	AC055854.1	down
ENSG00000246130	2.29343	-2.72072	4.28411e-11	2.4245e-06	AC107959.2	up
ENSG00000253616	2.72476	1.36343	1.01093e-17	5.90998e-13	AC107959.3	up
ENSG00000253490	-1.24413	-2.6731	1.35115e-08	0.000745876	LINC02099	down
ENSG00000254109	-1.99236	-0.00871287	1.05383e-16	6.14046e-12	RBPMS-AS1	down
ENSG00000253746	1.62402	3.46962	8.86249e-08	0.00483786	AC091182.2	up
ENSG00000253161	1.42202	4.2136	2.78829e-08	0.00153303	LINC01605	up
ENSG00000183154	-2.10524	-2.59009	2.54118e-22	1.50166e-17	AC138356.1	down
ENSG00000253389	-4.3695	-3.37728	1.24899e-09	6.97561e-05	AC113133.1	down
ENSG00000253408	1.06193	0.117243	2.64917e-07	0.0143511	AC083973.1	up
ENSG00000246430	-1.49436	-1.60732	9.94335e-10	5.55803e-05	LINC00968	down
ENSG00000167912	1.48084	0.953936	3.09415e-09	0.000172143	AC090152.1	up
ENSG00000274956	-3.57802	-3.91514	7.15373e-20	4.20618e-15	UG0898H09	down
ENSG00000272155	1.24512	1.64392	3.90711e-09	0.00021711	AC055822.1	up
ENSG00000248801	-3.20607	-2.35803	6.19949e-09	0.000343706	C8orf34-AS1	down
ENSG00000235531	1.63887	1.92515	9.83519e-12	5.59229e-07	MSC-AS1	up
ENSG00000253115	-4.42026	-0.944381	1.14128e-10	6.43488e-06	AC087672.2	down
ENSG00000254080	11.8177	-4.36953	2.99485e-07	0.0162096	AC115837.2	up
ENSG00000249395	3.63678	4.15825	3.37551e-12	1.92559e-07	CASC9	up
ENSG00000260398	-3.53571	-0.922868	1.5755e-43	9.46811e-39	AC068700.1	down
ENSG00000279331	1.28371	0.500354	3.87405e-12	2.20929e-07	RBM12B-AS1	up
ENSG00000254024	-1.60351	2.27628	8.32535e-12	4.73613e-07	AP001207.3	down
ENSG00000272037	1.24325	-0.56437	1.3312e-07	0.00724757	AP002907.1	up
ENSG00000253669	1.43088	1.98101	9.94811e-09	0.000550081	GASAL1	up
ENSG00000247081	1.04685	1.05365	2.50563e-07	0.0135788	BAALC-AS1	up
ENSG00000266289	1.95194	-1.49714	8.685e-08	0.00474192	AC012213.3	up
ENSG00000253477	2.7969	-0.484292	1.65676e-07	0.00900613	AC012213.1	up
ENSG00000251003	3.6836	2.02842	1.84869e-18	1.08328e-13	ZFPM2-AS1	up
ENSG00000245330	-2.03139	-3.69446	1.3167e-07	0.00716945	AP005717.1	down
ENSG00000254343	-3.03267	2.30655	1.06622e-60	6.42997e-56	AC091563.1	down
ENSG00000272502	-1.67068	-0.317174	7.38756e-20	4.34344e-15	AC104958.2	down
ENSG00000245149	1.32985	-0.884531	2.691e-17	1.57127e-12	RNF139-AS1	up
ENSG00000272486	1.10329	0.662492	7.08357e-11	4.00073e-06	AC090922.1	up
ENSG00000253167	2.00053	-1.32328	1.37744e-07	0.00749725	WASHC5-AS1	up
ENSG00000259820	1.08479	0.156829	1.62314e-09	9.05535e-05	AC083843.2	up
ENSG00000253741	1.2327	-1.61559	8.01086e-09	0.000443553	AC108002.1	up
ENSG00000244998	-3.0814	-1.36975	2.37932e-20	1.40054e-15	AC100803.1	down
ENSG00000181097	1.50015	-0.215368	2.67306e-14	1.54273e-09	AC105219.1	up
ENSG00000225472	-3.12594	-2.393	1.64302e-10	9.2515e-06	AL136366.1	down
ENSG00000240498	2.56202	-0.198049	1.29384e-13	7.44294e-09	CDKN2B-AS1	up
ENSG00000233554	-1.14553	1.39421	5.99582e-20	3.5259e-15	B4GALT1-AS1	down
ENSG00000240240	-2.06233	-3.45451	7.31146e-07	0.0392691	BX664727.3	down
ENSG00000238113	1.15594	0.905953	1.14749e-12	6.56525e-08	LINC01410	up
ENSG00000226237	-1.09036	-1.27432	1.66734e-08	0.000919305	GAS1RR	down
ENSG00000231806	2.57629	1.31531	3.98693e-13	2.28702e-08	PCAT7	up
ENSG00000255145	-1.03314	1.31879	8.06262e-11	4.55208e-06	STX17-AS1	down
ENSG00000270332	-1.99632	-3.92598	3.72743e-13	2.1385e-08	SMC2-AS1	down
ENSG00000237548	3.3843	0.684406	1.20662e-11	6.85638e-07	TTLL11-IT1	up
ENSG00000271833	1.05935	0.405546	4.31565e-07	0.023286	AL445222.1	up
ENSG00000273186	2.10441	1.76124	9.39315e-18	5.49189e-13	AL359091.4	up
ENSG00000223478	1.01334	3.9015	1.9143e-11	1.0861e-06	AL441992.1	up
ENSG00000224307	-2.01035	1.20857	8.93417e-22	5.27303e-17	AL161785.1	down
ENSG00000196979	3.10566	-2.374	4.65313e-10	2.60966e-05	AL360004.1	up
ENSG00000226706	1.40506	-1.12504	9.85184e-08	0.00537418	AL161452.1	up
ENSG00000196366	1.16212	-1.58725	2.57502e-07	0.0139522	C9orf163	up
ENSG00000232656	-2.86763	-1.45792	1.60216e-35	9.59838e-31	IDI2-AS1	down
ENSG00000233117	-1.74676	0.191923	3.13949e-14	1.81139e-09	LINC00702	down
ENSG00000224034	3.12911	0.762304	4.23676e-09	0.000235335	LINC02561	up
ENSG00000242147	3.01342	3.3639	1.03353e-17	6.0418e-13	AL365356.5	up
ENSG00000228951	2.31312	2.96098	1.63188e-07	0.00887203	AL365356.3	up
ENSG00000225383	3.11583	1.96863	2.24418e-11	1.27245e-06	SFTA1P	up
ENSG00000260589	1.72163	-2.10623	6.16122e-12	3.50863e-07	STAM-AS1	up
ENSG00000229656	3.15455	-0.105252	2.00356e-12	1.14472e-07	ITGB1-DT	up
ENSG00000185904	2.52937	2.69076	7.39139e-12	4.20644e-07	LINC00839	up
ENSG00000226808	-1.73182	-2.76068	1.79041e-07	0.00972836	LINC00840	down
ENSG00000230555	-1.08975	1.42681	1.0627e-12	6.0815e-08	AL450326.1	down
ENSG00000236208	-4.47251	-0.407918	6.35417e-12	3.61807e-07	C10orf71-AS1	down
ENSG00000231131	3.13547	2.29984	5.46203e-08	0.00299095	LINC01468	up
ENSG00000229261	4.63186	-1.23353	4.02079e-10	2.25659e-05	AL596223.1	up
ENSG00000272599	1.1515	1.37257	4.48341e-10	2.51483e-05	AC016394.1	up
ENSG00000226051	-1.64657	0.274858	4.36496e-10	2.44874e-05	ZNF503-AS1	down
ENSG00000226659	1.9873	1.00284	1.20391e-13	6.92679e-09	AC021028.1	up
ENSG00000224750	3.83732	-3.27391	3.26617e-07	0.017666	AL391704.1	up
ENSG00000227695	-2.28726	-2.2193	9.62422e-22	5.67993e-17	DNMBP-AS1	down
ENSG00000273162	1.11633	0.393443	2.46589e-09	0.000137338	AL133215.2	up
ENSG00000236311	-2.70707	-2.84875	3.71955e-08	0.00204125	TLX1NB	down
ENSG00000229847	-1.94204	-1.3083	4.93914e-18	2.89044e-13	EMX2OS	down
ENSG00000177234	4.67917	-1.04943	1.4445e-14	8.34603e-10	LINC01561	up
ENSG00000224023	-1.35073	-2.16063	6.34625e-15	3.67206e-10	FLJ37035	down
ENSG00000180066	1.81806	1.15131	2.69504e-11	1.52712e-06	C10orf91	up
ENSG00000278518	-2.14859	-0.723425	1.99079e-08	0.00109657	AL161645.1	down
ENSG00000255026	2.21551	2.02796	2.16516e-13	1.24399e-08	AC136475.3	up
ENSG00000269821	1.26267	-3.54722	2.32102e-11	1.31585e-06	KCNQ1OT1	up
ENSG00000177112	-1.15516	-0.917152	5.92119e-07	0.0318655	MRVI1-AS1	down
ENSG00000268403	1.43232	0.775647	7.27611e-12	4.14113e-07	AC132192.2	up
ENSG00000245522	1.35638	-0.0760154	5.252e-15	3.04017e-10	AC026250.1	up
ENSG00000255462	1.77214	1.64933	7.19904e-07	0.0386725	AC104031.1	up
ENSG00000250041	-1.77537	1.11879	3.73677e-15	2.16449e-10	AC069360.1	down
ENSG00000251381	1.61752	5.49143	3.88129e-12	2.21334e-07	LINC00958	up
ENSG00000254560	1.59663	3.65983	7.21057e-13	4.12978e-08	BBOX1-AS1	up
ENSG00000245573	-1.06134	-0.373816	3.50518e-11	1.98471e-06	BDNF-AS	down
ENSG00000255202	-1.4859	0.703306	2.49201e-08	0.00137105	AL049629.1	down
ENSG00000244953	-1.35385	-2.2219	6.79755e-07	0.0365341	AC087521.1	down
ENSG00000205106	-1.50286	-0.0364473	2.49424e-09	0.000138914	DKFZp779M0652	down
ENSG00000257052	-1.40687	-1.17486	9.28303e-11	5.23832e-06	AP003721.4	down
ENSG00000254605	3.21659	1.50256	6.11554e-16	3.55448e-11	AP003555.2	up
ENSG00000254417	3.70549	-0.120491	9.08543e-11	5.12727e-06	ANO1-AS2	up
ENSG00000246889	1.91573	-0.0459765	1.55218e-12	8.87441e-08	AP000487.1	up
ENSG00000256633	2.20832	1.00804	1.39589e-09	7.79173e-05	AP005019.1	up
ENSG00000260401	-1.19391	4.51999	4.19755e-13	2.40742e-08	AP002761.4	down
ENSG00000255031	1.36187	1.02457	1.26901e-11	7.2099e-07	AP002807.1	up
ENSG00000250508	-2.3722	-1.07803	3.60145e-21	2.12316e-16	AP000808.1	down
ENSG00000255507	-1.23945	-1.63864	5.23969e-07	0.0282231	AP003031.2	down
ENSG00000254988	-2.53941	-0.929512	4.13483e-09	0.000229694	AP002498.1	down
ENSG00000255345	3.00813	-2.65197	1.52224e-08	0.000839743	AP002957.1	up
ENSG00000278989	-1.5419	-2.61567	9.68303e-10	5.41349e-05	AP001148.1	down
ENSG00000255471	-2.66861	-0.795771	3.53339e-45	2.12438e-40	AP001528.2	down
ENSG00000280339	-3.17617	-1.17521	2.1553e-81	1.30202e-76	AP001528.3	down
ENSG00000246523	-1.39639	-1.11931	9.32999e-13	5.34049e-08	AP001528.1	down
ENSG00000246100	-1.51209	-0.433732	8.15439e-13	4.66904e-08	LINC00900	down
ENSG00000280143	-1.13031	0.0464824	1.05459e-09	5.89387e-05	AP000892.3	down
ENSG00000254528	-2.71989	-2.43257	1.45094e-10	8.17343e-06	AP000757.1	down
ENSG00000255248	-1.02121	1.52872	7.21621e-10	4.03971e-05	MIR100HG	down
ENSG00000250073	-2.38114	-1.05554	6.32659e-57	3.81297e-52	AP000866.2	down
ENSG00000280832	2.08049	0.999955	4.15908e-28	2.47682e-23	GSEC	up
ENSG00000281097	-3.06665	-0.0397953	1.2162e-25	7.22105e-21	LINC01395	down
ENSG00000254842	2.80231	0.0814696	3.1778e-11	1.79981e-06	LINC02551	up
ENSG00000249695	2.38541	-3.43406	5.74723e-07	0.0309339	AC026369.1	up
ENSG00000256694	1.50652	0.66033	7.49122e-10	4.19261e-05	AC026369.2	up
ENSG00000256540	1.77692	0.0448892	5.24282e-10	2.93849e-05	AC007406.3	up
ENSG00000249628	3.02839	1.75913	1.17107e-08	0.000646899	LINC00942	up
ENSG00000280202	-1.50256	2.03358	2.53209e-15	1.46785e-10	AC005831.1	down
ENSG00000256417	1.59264	1.27053	1.36805e-07	0.00744643	AC006206.2	up
ENSG00000219410	1.49107	-2.75459	5.5512e-07	0.0298866	AC125494.1	up
ENSG00000205885	1.35571	0.971057	3.64035e-16	2.11745e-11	C1RL-AS1	up
ENSG00000256967	1.78715	1.62905	4.76271e-17	2.77847e-12	AC018653.3	up
ENSG00000231560	3.15815	-1.25444	7.00501e-12	3.98739e-07	CLEC12A-AS1	up
ENSG00000275560	1.14473	0.681662	1.15098e-07	0.0062731	AC008115.3	up
ENSG00000256751	-1.73972	2.0825	1.26662e-18	7.42518e-14	PLBD1-AS1	down
ENSG00000255921	4.12821	-1.1993	2.85402e-07	0.0154522	AC026310.2	up
ENSG00000257042	3.72046	1.89343	1.02508e-18	6.01077e-14	AC008011.2	up
ENSG00000235884	3.99121	1.97415	6.13356e-27	3.64745e-22	LINC00941	up
ENSG00000245614	1.75958	-0.294437	1.20659e-15	7.00463e-11	DDX11-AS1	up
ENSG00000277342	1.92114	-0.316817	3.05044e-10	1.71383e-05	AC048344.4	up
ENSG00000274964	1.59311	1.26209	3.51476e-22	2.07628e-17	AC026356.1	up
ENSG00000276115	1.60857	-1.0923	1.35139e-16	7.8717e-12	AC026356.2	up
ENSG00000223914	-4.0249	-1.95339	8.90408e-10	4.97978e-05	LINC02471	down
ENSG00000225342	-1.50831	-1.81231	2.35355e-09	0.000131102	AC079630.1	down
ENSG00000257114	3.60803	-0.352545	6.92343e-12	3.94116e-07	LINC02450	up
ENSG00000257924	2.26093	-0.724971	2.68345e-08	0.00147571	LINC02416	up
ENSG00000257906	3.90647	-1.93611	1.64217e-07	0.00892735	LINC02156	up
ENSG00000257925	3.12211	0.188074	1.43737e-08	0.00079314	AC008083.1	up
ENSG00000257913	1.5721	-0.55691	8.00653e-15	4.63058e-10	DDN-AS1	up
ENSG00000258101	1.25432	-0.837719	1.45543e-11	8.26524e-07	AC010173.1	up
ENSG00000258334	-1.96398	-3.28631	1.71561e-11	9.73713e-07	AC125611.4	down
ENSG00000257253	2.45036	0.544827	1.64682e-07	0.00895246	AC131157.1	up
ENSG00000257588	-3.67184	-0.592224	1.68505e-11	9.564e-07	AC025154.2	down
ENSG00000257298	1.70682	-2.14803	1.02463e-11	5.82504e-07	AC008147.2	up
ENSG00000249641	2.43502	2.95008	7.61938e-11	4.30266e-06	HOXC13-AS	up
ENSG00000228630	3.83783	-0.442778	4.59334e-13	2.63368e-08	HOTAIR	up
ENSG00000251151	4.20507	-2.42141	1.78335e-08	0.000982912	HOXC-AS3	up
ENSG00000250133	3.93957	-0.00275417	1.05904e-34	6.34166e-30	HOXC-AS2	up
ENSG00000250451	2.93668	0.562534	3.73009e-11	2.11172e-06	HOXC-AS1	up
ENSG00000260597	4.52218	-2.55925	4.7002e-14	2.71042e-09	AC012531.1	up
ENSG00000257596	2.78015	0.338225	9.27403e-14	5.33869e-09	AC078778.1	up
ENSG00000258231	-3.62025	-2.3751	9.39414e-11	5.30065e-06	AC020637.1	down
ENSG00000275180	1.97062	1.50676	4.13987e-11	2.34304e-06	AC048341.3	up
ENSG00000276272	1.70582	-1.91286	4.08447e-07	0.02205	AC024884.2	up
ENSG00000250748	2.16654	-2.94275	2.27992e-07	0.0123649	AC025419.1	up
ENSG00000256268	3.7334	1.23821	1.42312e-12	8.13771e-08	LINC02454	up
ENSG00000197301	2.29409	-2.41638	7.66908e-15	4.43595e-10	AC090673.1	up
ENSG00000258294	12.2522	-3.93675	1.91317e-08	0.00105415	AC090503.2	up
ENSG00000258168	2.62117	-0.903499	1.36491e-10	7.69142e-06	AC025569.1	up
ENSG00000257242	1.31662	-1.09942	4.7596e-09	0.000264196	LINC01619	up
ENSG00000245904	1.12081	-1.97403	2.88871e-07	0.0156386	AC025164.2	up
ENSG00000257252	-2.01943	-2.22824	2.30862e-07	0.0125196	AC124947.1	down
ENSG00000255794	-3.40145	-5.71161	3.26098e-07	0.0176383	RMST	down
ENSG00000257167	1.45199	1.77608	3.1611e-15	1.83157e-10	TMPO-AS1	up
ENSG00000256139	-1.55501	-1.51317	8.4074e-07	0.0451024	AC007637.1	down
ENSG00000185847	-4.08885	1.23372	1.78377e-35	1.0686e-30	LINC01405	down
ENSG00000249550	6.37768	0.873594	1.0822e-13	6.22818e-09	LINC01234	up
ENSG00000255856	1.64974	-1.92352	5.70044e-07	0.0306872	AC069503.1	up
ENSG00000256546	3.12523	0.37003	6.68742e-12	3.80722e-07	AC156455.1	up
ENSG00000278266	2.50086	0.598314	2.62521e-12	1.49866e-07	AC079949.2	up
ENSG00000189238	2.9957	-2.43374	5.33898e-14	3.07808e-09	LINC00943	up
ENSG00000256128	2.75169	0.678975	5.71716e-20	3.36232e-15	LINC00944	up
ENSG00000255992	1.18972	0.488412	1.33579e-08	0.000737434	AC131009.1	up
ENSG00000273568	1.21235	2.07518	5.79317e-10	3.2458e-05	AC131009.3	up
ENSG00000250790	-1.8596	-2.63992	8.70349e-14	5.01103e-09	AC127070.3	down
ENSG00000232977	-2.03599	-2.038	7.44376e-21	4.38579e-16	LINC00327	down
ENSG00000205861	-1.44916	-0.560849	2.14829e-13	1.23432e-08	PCOTH	down
ENSG00000279314	-1.52011	-1.333	3.20468e-08	0.0017604	AC002525.1	down
ENSG00000230490	-1.98157	-2.51467	3.79978e-09	0.000211184	AL139383.1	down
ENSG00000237361	-3.69645	-1.36944	8.11622e-08	0.00443357	TUSC8	down
ENSG00000233725	-4.03531	-1.62802	1.9322e-16	1.12498e-11	LINC00284	down
ENSG00000235097	-3.8875	-0.932507	9.57912e-21	5.64335e-16	LINC00330	down
ENSG00000231607	1.06021	1.3582	2.72902e-13	1.56703e-08	DLEU2	up
ENSG00000237152	1.70211	-1.93243	3.57085e-09	0.000198525	DLEU7-AS1	up
ENSG00000273723	1.31862	0.329703	1.20178e-10	6.77492e-06	AL139089.1	up
ENSG00000223392	-3.22308	-1.42233	3.28061e-07	0.0177435	CLDN10-AS1	down
ENSG00000280734	1.31362	0.851457	1.30174e-17	7.60778e-13	LINC01232	up
ENSG00000272143	-1.39452	0.848961	1.1029e-10	6.21904e-06	FGF14-AS2	down
ENSG00000233532	4.60257	2.01063	4.18338e-19	2.45552e-14	LINC00460	up
ENSG00000275216	3.23324	4.82897	3.83025e-15	2.21848e-10	AL161431.1	up
ENSG00000258604	-3.9073	-1.06207	1.20201e-20	7.0802e-16	AL161668.3	down
ENSG00000274002	-4.72597	-3.00818	1.33807e-11	7.60089e-07	AL135999.3	down
ENSG00000257636	7.48549	0.796766	3.60375e-12	2.05551e-07	G2E3-AS1	up
ENSG00000258938	1.49712	-0.243301	7.35606e-15	4.25533e-10	AL162311.3	up
ENSG00000258661	-1.93332	0.509817	7.36171e-12	4.1897e-07	AL079303.2	down
ENSG00000258616	-6.20246	-0.756268	4.17234e-19	2.44908e-14	LINC02303	down
ENSG00000258955	2.38178	3.86184	7.80438e-16	4.53356e-11	LINC00519	up
ENSG00000235269	-4.93351	-3.07149	4.34504e-08	0.00238238	LINC02331	down
ENSG00000258711	3.18023	0.538	2.56966e-25	1.52494e-20	AL358334.2	up
ENSG00000258791	3.2479	1.47898	1.24023e-15	7.19951e-11	LINC00520	up
ENSG00000258952	-2.44466	-2.05852	9.94209e-25	5.89546e-20	SALRNA1	down
ENSG00000250548	1.85243	-1.76952	1.75276e-12	1.00186e-07	AL355916.1	up
ENSG00000232774	1.35157	0.430926	8.73029e-08	0.00476621	FLJ22447	up
ENSG00000280073	-2.90942	-3.79864	1.80965e-09	0.000100926	AL157996.1	down
ENSG00000258689	-2.28569	2.46049	5.47729e-21	3.22782e-16	LINC01269	down
ENSG00000245466	-2.42582	-2.2806	4.03341e-15	2.33599e-10	AL357153.1	down
ENSG00000269927	3.92997	-0.999997	1.17365e-11	6.66948e-07	AC004817.3	up
ENSG00000279026	-1.13249	-2.27952	6.73736e-08	0.0036848	AC005225.5	down
ENSG00000258603	-2.97967	-2.66263	7.26633e-13	4.16157e-08	AC005225.2	down
ENSG00000259319	-1.51758	-0.48257	1.60155e-28	9.54139e-24	AF111167.2	down
ENSG00000205562	2.23221	0.120009	3.12438e-09	0.000173809	AL049775.1	up
ENSG00000258733	1.61461	0.643131	2.00869e-09	0.000111976	LINC02328	up
ENSG00000258766	-3.27286	-3.4421	6.32752e-09	0.00035076	DIO2-AS1	down
ENSG00000258789	-1.005	0.17002	8.73069e-08	0.00476634	AL162171.1	down
ENSG00000278576	-1.09021	-2.27387	6.91198e-13	3.95911e-08	AL162171.3	down
ENSG00000258752	-5.17594	0.0327929	8.6049e-36	5.15571e-31	AL357093.2	down
ENSG00000258884	2.58089	0.710461	8.85689e-13	5.07013e-08	LINC02321	up
ENSG00000260711	-1.24394	-0.85486	2.38418e-10	1.34048e-05	AL121839.2	down
ENSG00000258521	2.35005	0.323528	8.10725e-07	0.0435051	AL157871.2	up
ENSG00000257556	1.36814	2.19384	1.62821e-08	0.000897793	LINC02298	up
ENSG00000258534	1.44521	2.46188	2.43363e-14	1.40484e-09	AL132712.1	up
ENSG00000258914	1.3042	2.26952	7.68676e-07	0.0412702	AL132712.2	up
ENSG00000224078	-1.39695	-0.328245	1.32731e-13	7.63494e-09	SNHG14	down
ENSG00000279192	-2.06611	-1.42703	2.2197e-14	1.28161e-09	PWAR5	down
ENSG00000271347	-1.74375	0.123944	5.70773e-07	0.0307253	AC124312.5	down
ENSG00000257151	-1.93429	-0.688255	5.7306e-21	3.37687e-16	PWAR6	down
ENSG00000261069	-1.96868	-1.99296	1.4437e-07	0.00785562	AC124312.3	down
ENSG00000256802	2.15177	-0.913469	5.53414e-09	0.000306996	AC022613.1	up
ENSG00000259523	-1.04191	0.212925	2.02477e-15	1.17429e-10	AC022613.2	down
ENSG00000187951	1.01991	1.09566	2.28736e-11	1.29687e-06	ARHGAP11B	up
ENSG00000261064	-1.26064	-0.98576	6.1426e-08	0.00336154	LINC02256	down
ENSG00000279495	1.3083	2.35383	5.67166e-14	3.26949e-09	AL928654.5	up
ENSG00000257270	1.17135	1.66731	3.57275e-07	0.0193089	AL928654.3	up
ENSG00000261136	2.24586	-2.12108	4.22415e-13	2.42263e-08	AC023908.3	up
ENSG00000259240	1.67619	1.72802	3.2728e-12	1.86717e-07	MIR4713HG	up
ENSG00000259306	1.88226	0.346008	8.70353e-10	4.86814e-05	AC020891.2	up
ENSG00000274528	1.06442	1.14435	7.30034e-07	0.0392101	AC090970.3	up
ENSG00000259712	2.37103	0.861234	8.81214e-13	5.04477e-08	AC023906.5	up
ENSG00000259178	2.1125	1.87891	2.46707e-10	1.38699e-05	AC023906.2	up
ENSG00000259675	-5.33006	-3.28328	2.77749e-08	0.00152715	AC018618.1	down
ENSG00000259459	-2.82132	-0.805294	3.46097e-25	2.05346e-20	LINC02568	down
ENSG00000245750	-2.0052	-2.65746	7.79662e-17	4.54496e-12	DRAIC	down
ENSG00000261460	1.22459	-1.02118	2.56898e-12	1.46663e-07	AC009690.2	up
ENSG00000260339	-1.1675	-1.98175	6.20606e-10	3.47639e-05	HEXA-AS1	down
ENSG00000177699	2.03777	-1.98485	4.24598e-07	0.0229147	AC011944.1	up
ENSG00000259518	3.42404	-3.17406	8.83157e-07	0.0473513	LINC01583	up
ENSG00000252690	1.88687	-2.36953	1.26188e-12	7.21784e-08	SCARNA15	up
ENSG00000275120	-1.7605	-1.45468	5.7355e-10	3.21377e-05	AC048382.5	down
ENSG00000255571	3.35242	1.8078	9.69682e-16	5.63133e-11	MIR9-3HG	up
ENSG00000259291	-2.41819	2.34836	6.27268e-74	3.7882e-69	ZNF710-AS1	down
ENSG00000258384	1.28899	-1.56743	4.50591e-14	2.5986e-09	AC068831.2	up
ENSG00000248441	-1.0421	-2.20417	1.72209e-09	9.60565e-05	LINC01197	down
ENSG00000259134	-1.07925	-1.48106	1.29231e-07	0.00703767	LINC00924	down
ENSG00000259275	-1.32286	-3.35195	4.02047e-09	0.000223385	AC087477.2	down
ENSG00000261616	-1.53198	-1.17618	6.39819e-18	3.74281e-13	AC036108.3	down
ENSG00000279255	-2.34921	-1.88302	8.61984e-18	5.04037e-13	Z97653.2	down
ENSG00000259840	-2.37914	-0.365787	5.41435e-15	3.13399e-10	Z97653.1	down
ENSG00000260022	1.08345	0.0934519	7.89904e-07	0.0424004	AL031716.1	up
ENSG00000276931	1.02821	0.692578	1.1011e-10	6.20922e-06	AC009041.4	up
ENSG00000260807	-1.27139	0.492274	3.38805e-07	0.0183188	AC009041.2	down
ENSG00000261713	-2.12062	-0.688256	8.12433e-08	0.00443783	SSTR5-AS1	down
ENSG00000260051	1.64046	0.247815	4.50709e-07	0.0243103	AL031600.1	up
ENSG00000278987	1.3056	-1.81186	2.67493e-07	0.014489	AL031009.1	up
ENSG00000276791	-1.39016	-0.552052	9.30077e-21	5.47946e-16	AC092117.1	down
ENSG00000205890	-1.24967	0.621817	2.15449e-09	0.000120059	AC108134.1	down
ENSG00000263011	-1.24907	-0.0241683	7.19925e-07	0.0386729	AC108134.4	down
ENSG00000262185	-1.16579	-1.58006	1.056e-09	5.90169e-05	AC005736.1	down
ENSG00000262712	1.03833	0.223533	1.5256e-10	8.59219e-06	AC012676.1	up
ENSG00000262703	2.25357	-1.5253	5.10561e-07	0.0275065	AC009121.1	up
ENSG00000280206	1.37978	5.58953	1.37436e-23	8.13623e-19	AC026401.3	up
ENSG00000259925	-3.20967	-3.72081	2.23137e-08	0.00122832	AC130456.2	down
ENSG00000261195	-5.08211	-2.85785	5.3571e-22	3.16331e-17	AC027130.1	down
ENSG00000275494	-1.02996	2.00006	1.35061e-09	7.5407e-05	AC133552.6	down
ENSG00000274460	1.95863	-0.811593	5.42414e-10	3.03974e-05	AC092119.2	up
ENSG00000274925	1.37263	-0.297181	1.91034e-11	1.08387e-06	AC008741.2	up
ENSG00000236481	1.88681	1.97004	1.37971e-08	0.000761503	LINC02195	up
ENSG00000260402	-3.56943	-2.67691	3.79388e-10	2.12988e-05	AC133485.2	down
ENSG00000260086	2.19813	-0.0259069	1.20602e-21	7.11709e-17	AC007611.1	up
ENSG00000260853	1.15201	0.270312	5.5809e-07	0.0300459	AC109460.2	up
ENSG00000260367	1.09897	-1.16978	2.60295e-10	1.46317e-05	AC109460.1	up
ENSG00000261067	1.2571	-2.15895	7.35728e-10	4.11824e-05	AC109460.3	up
ENSG00000260517	2.24496	-0.595279	5.98388e-20	3.51894e-15	AC009093.2	up
ENSG00000259807	2.64521	-0.00357978	1.43649e-18	8.41998e-14	AC009093.1	up
ENSG00000279789	1.05152	-0.0796866	1.09958e-07	0.00599401	AC120114.4	up
ENSG00000260167	2.0583	-0.982437	2.6652e-07	0.0144371	AC093249.2	up
ENSG00000260757	3.71418	-2.2446	2.72664e-13	1.56569e-08	AC093520.1	up
ENSG00000280132	1.48974	-0.826945	6.7746e-09	0.000375387	AC026471.6	up
ENSG00000260249	-1.37449	-2.89058	3.23674e-09	0.000180018	AC007608.3	down
ENSG00000259283	-4.45828	-1.73557	6.78435e-17	3.95588e-12	AC109462.2	down
ENSG00000276166	1.56	-0.315123	3.85098e-08	0.00211288	AC092118.2	up
ENSG00000276131	1.3893	0.651128	8.50595e-07	0.0456259	AC009118.2	up
ENSG00000261742	3.3518	-2.17426	4.6253e-07	0.0249405	LINC00922	up
ENSG00000261008	1.63333	-0.610559	8.87731e-17	5.17378e-12	LINC01572	up
ENSG00000259768	1.12929	1.39261	6.11013e-15	3.53569e-10	AC004943.2	up
ENSG00000260228	-1.91047	0.11169	1.34637e-29	8.03179e-25	AC009119.1	down
ENSG00000261175	-2.16164	0.766133	8.55969e-16	4.97164e-11	LINC02188	down
ENSG00000261286	1.2471	-0.427067	8.29991e-08	0.00453316	ATP2C2-AS1	up
ENSG00000275393	2.22666	1.76466	5.83261e-15	3.37557e-10	AC018695.6	up
ENSG00000260466	-3.10558	-1.87887	2.3777e-11	1.34789e-06	AC126696.2	down
ENSG00000261327	4.16051	1.42682	2.04074e-33	1.22122e-28	AC134312.5	up
ENSG00000278341	1.15249	0.226053	1.06216e-07	0.00579112	AC138028.6	up
ENSG00000260121	1.29863	1.00969	2.05899e-11	1.16794e-06	AC138028.4	up
ENSG00000261253	-1.71608	-0.655802	4.89579e-24	2.89988e-19	AC137932.2	down
ENSG00000260259	-1.14137	-0.0709921	1.25669e-14	7.26278e-10	LINC02166	down
ENSG00000262061	-1.5882	-0.810221	2.02246e-07	0.0109783	AC129507.1	down
ENSG00000279296	2.43421	-1.94752	1.4244e-13	8.19187e-09	PRAL	up
ENSG00000267532	-1.11725	-1.67535	2.34122e-14	1.35159e-09	MIR497HG	down
ENSG00000262903	1.18177	1.35266	4.52571e-08	0.00248104	AC027796.4	up
ENSG00000262823	-1.56591	-0.844679	7.67176e-11	4.33201e-06	AC127521.1	down
ENSG00000229782	-2.48126	-1.00542	2.88027e-08	0.0015832	AC118754.1	down
ENSG00000262921	-2.8206	-2.23913	3.5608e-08	0.00195467	AC118754.2	down
ENSG00000261863	-3.28969	-2.29852	1.79249e-08	0.000987932	LINC01996	down
ENSG00000272975	-3.88699	0.278299	2.11905e-48	1.27501e-43	MYHAS	down
ENSG00000214970	-4.05196	-2.439	1.58787e-15	9.21344e-11	AC005323.1	down
ENSG00000263400	-1.8487	-1.33182	1.63899e-21	9.66887e-17	TMEM220-AS1	down
ENSG00000264016	-2.00646	-1.76182	9.85114e-12	5.60116e-07	AC015908.3	down
ENSG00000263508	-3.21226	-3.26574	4.57105e-08	0.00250576	AC015908.2	down
ENSG00000262251	1.34105	0.937736	2.33285e-11	1.32254e-06	AC087388.1	up
ENSG00000265519	-1.38241	2.81064	3.41364e-09	0.000189823	AC015922.3	down
ENSG00000276855	-1.14377	2.56907	2.19585e-11	1.24518e-06	AC015922.4	down
ENSG00000233098	2.3224	-0.193992	1.91433e-07	0.0103958	CCDC144NL-AS1	up
ENSG00000267259	-1.75779	-0.541443	5.2085e-18	3.0478e-13	AC061975.7	down
ENSG00000263370	-2.79889	-0.831875	2.48231e-10	1.39551e-05	AC104564.2	down
ENSG00000277511	1.72345	1.07508	7.47383e-17	4.35687e-12	AC116407.2	up
ENSG00000214708	-2.15325	-1.27018	9.03745e-31	5.39717e-26	AC116407.1	down
ENSG00000277268	4.60073	0.105018	1.91421e-12	1.09382e-07	AC243773.2	up
ENSG00000234477	-1.85907	-0.834675	3.45958e-09	0.000192356	AC004231.1	down
ENSG00000266088	1.59602	1.51245	9.29075e-11	5.24259e-06	AC004585.1	up
ENSG00000266588	-2.65928	-3.51062	2.65939e-07	0.0144059	AC006441.4	down
ENSG00000267750	1.60221	-0.871743	9.40143e-09	0.000520078	RUNDC3A-AS1	up
ENSG00000264920	-1.16698	1.08498	3.04016e-23	1.79886e-18	AC018521.5	down
ENSG00000263412	1.08309	-1.22637	7.0643e-08	0.0038624	AC004477.1	up
ENSG00000242207	5.41479	0.837959	8.34361e-10	4.66775e-05	HOXB-AS4	up
ENSG00000272763	4.589	2.99708	1.46035e-15	8.4741e-11	AC103702.2	up
ENSG00000244649	3.93315	-0.249083	3.55231e-14	2.04926e-09	LINC02086	up
ENSG00000246640	1.22387	-0.116384	3.79921e-09	0.00021116	PICART1	up
ENSG00000276851	2.18974	2.60013	7.64375e-07	0.0410416	AC002401.4	up
ENSG00000275025	-2.99552	-2.07864	2.21053e-09	0.000123171	AC002401.3	down
ENSG00000250282	-3.61793	-2.39764	5.02689e-10	2.81797e-05	AC002401.2	down
ENSG00000251179	1.95137	-0.0795901	1.02259e-08	0.000565341	TMEM92-AS1	up
ENSG00000265415	1.54275	4.92902	8.27651e-20	4.86551e-15	AC099850.3	up
ENSG00000267302	-1.22939	-2.02928	3.30231e-13	1.89536e-08	AC005702.1	down
ENSG00000279369	1.49267	1.92867	5.01655e-10	2.81223e-05	AC046185.3	up
ENSG00000263489	-4.08983	-0.997932	2.44608e-07	0.0132582	AC127029.2	down
ENSG00000267653	-5.28874	-2.21363	1.87221e-13	1.076e-08	AC002546.2	down
ENSG00000267603	-5.10689	-4.2102	3.63807e-09	0.000202259	LINC01028	down
ENSG00000267365	-1.41718	0.0723998	3.72412e-18	2.18036e-13	KCNJ2-AS1	down
ENSG00000234899	-2.36069	-2.20625	6.63078e-31	3.9601e-26	SOX9-AS1	down
ENSG00000267659	-3.22527	-3.40122	1.04323e-33	6.24413e-29	LINC01482	down
ENSG00000262188	-2.10278	-2.66506	5.03703e-11	2.84849e-06	LINC01978	down
ENSG00000260005	1.02099	-0.82121	3.98385e-09	0.000221358	AC027601.1	up
ENSG00000279692	2.02365	0.562395	3.9095e-15	2.26434e-10	AC110285.7	up
ENSG00000265800	1.14271	0.732047	7.3994e-08	0.00404458	AC022211.3	up
ENSG00000267078	1.63342	-1.08581	2.42694e-07	0.0131567	AC015802.1	up
ENSG00000267432	3.09682	-1.55823	7.38473e-23	4.36696e-18	DNAH17-AS1	up
ENSG00000267123	4.20134	1.97541	8.58623e-27	5.10503e-22	LINC02081	up
ENSG00000263745	1.96519	0.962833	3.74957e-13	2.15109e-08	AP005230.1	up
ENSG00000176912	1.18987	2.00604	4.16947e-07	0.0225047	TYMSOS	up
ENSG00000275888	1.12954	0.750884	1.50698e-08	0.000831399	AC132872.3	up
ENSG00000274370	-1.36579	1.6334	3.00013e-17	1.75148e-12	AC130371.2	down
ENSG00000261888	-1.44842	1.49064	4.9733e-16	2.89148e-11	AC144831.1	down
ENSG00000266835	1.77032	0.342884	7.47341e-08	0.00408467	GAPLINC	up
ENSG00000262001	1.72589	1.2983	8.04474e-13	4.60642e-08	DLGAP1-AS2	up
ENSG00000261520	-3.2665	-0.346348	1.90649e-09	0.000106302	DLGAP1-AS5	down
ENSG00000265933	4.5005	1.45175	7.92131e-13	4.5359e-08	LINC00668	up
ENSG00000260302	2.60333	0.927534	3.15758e-08	0.00173471	AP005482.1	up
ENSG00000265737	12.8346	-3.35599	3.28608e-07	0.0177721	AP006565.1	up
ENSG00000265751	-4.32125	0.551521	1.0221e-09	5.71282e-05	AC015878.1	down
ENSG00000265142	-5.57673	0.479515	1.75196e-51	1.05491e-46	MIR133A1HG	down
ENSG00000264345	-3.1812	-1.87673	6.8203e-08	0.00372996	LINC01894	down
ENSG00000260372	-3.40008	-4.36826	9.99814e-15	5.78023e-10	AQP4-AS1	down
ENSG00000265369	-3.55901	-3.60449	3.75752e-08	0.0020619	PCAT18	down
ENSG00000266729	-2.16738	2.21554	9.72075e-19	5.70054e-14	DSG1-AS1	down
ENSG00000270112	-3.01203	-5.79717	6.01461e-07	0.0323628	AC090241.2	down
ENSG00000267013	5.18829	0.312552	9.08604e-24	5.38011e-19	LINC01929	up
ENSG00000267284	3.64217	0.966437	1.61474e-11	9.16624e-07	AC022031.2	up
ENSG00000267038	-5.57899	-1.73228	3.21346e-07	0.0173835	AC105094.1	down
ENSG00000266278	2.55212	-2.44266	6.41059e-07	0.0344768	LINC01910	up
ENSG00000265579	3.63846	-2.12328	1.0459e-07	0.0057035	AC023301.1	up
ENSG00000261780	6.07741	2.01783	8.52275e-08	0.00465393	AC105243.1	up
ENSG00000263812	-1.71785	-2.01992	3.58055e-10	2.01048e-05	LINC00908	down
ENSG00000275178	-2.13511	-1.00321	1.37982e-07	0.00750992	AC018529.1	down
ENSG00000267287	2.27248	-0.638329	3.51101e-07	0.0189763	AC068473.3	up
ENSG00000278000	1.3583	0.362444	8.83621e-08	0.0048236	AC139100.2	up
ENSG00000279452	1.30899	-1.05321	3.64163e-08	0.00199875	AC006277.1	up
ENSG00000280239	1.25311	0.522049	2.20528e-09	0.00012288	AC011498.7	up
ENSG00000267709	-3.05125	0.0147103	2.17479e-26	1.29252e-21	AC024592.2	down
ENSG00000267387	1.97384	-2.23047	9.72383e-08	0.00530494	AC020931.1	up
ENSG00000267417	-4.36394	-2.82918	1.20023e-09	6.70439e-05	AC138474.1	down
ENSG00000267147	2.64828	0.749248	4.09794e-11	2.31935e-06	LINC01842	up
ENSG00000279716	1.17657	0.706211	6.43007e-08	0.0035177	AC006128.1	up
ENSG00000279529	1.55332	-1.07019	1.40934e-16	8.20869e-12	AC008764.8	up
ENSG00000268030	1.05329	0.229758	2.70726e-13	1.55467e-08	AC005253.1	up
ENSG00000266904	-1.08138	-0.961613	1.84701e-14	1.06676e-09	LINC00663	down
ENSG00000267383	1.04602	-2.30419	5.7157e-07	0.030767	AC011447.3	up
ENSG00000268416	-2.49233	-3.79145	7.05673e-07	0.0379151	AC010329.1	down
ENSG00000268555	-2.79716	-2.50825	3.42999e-07	0.0185439	AC123912.4	down
ENSG00000232680	-1.85579	-0.723293	6.27292e-07	0.033742	AC002511.1	down
ENSG00000267328	-4.23714	-0.785832	1.3197e-14	7.62575e-10	AC002398.2	down
ENSG00000267698	1.06408	1.00758	4.83364e-11	2.73401e-06	AC002116.2	up
ENSG00000267254	-1.34831	-0.464663	5.97637e-09	0.000331408	ZNF790-AS1	down
ENSG00000276445	-2.96743	0.73658	1.61781e-33	9.6824e-29	AC005393.1	down
ENSG00000268355	-1.62984	-1.63883	3.67518e-09	0.000204311	AC243960.3	down
ENSG00000231412	-2.66839	4.52142	1.31026e-23	7.75702e-19	AC005392.2	down
ENSG00000268621	2.61323	3.581	1.01725e-09	5.68594e-05	IGFL2-AS1	up
ENSG00000180279	1.44204	-0.441833	2.71769e-08	0.00149451	LINC01869	up
ENSG00000267968	-6.05431	-1.93779	3.00441e-09	0.000167175	AC011523.1	down
ENSG00000268186	3.8927	-1.23835	9.15439e-07	0.0490639	AC008392.1	up
ENSG00000269194	-1.33386	-0.210022	2.10576e-08	0.00115956	AC006942.1	down
ENSG00000204666	-1.86655	-2.51922	1.30933e-08	0.000722919	AC010624.1	down
ENSG00000166770	-1.19057	1.26857	6.53856e-09	0.000362387	ZNF667-AS1	down
ENSG00000267454	-1.60223	-1.42592	2.53502e-14	1.46321e-09	ZNF582-AS1	down
ENSG00000267577	3.95454	-0.536084	2.3037e-09	0.000128342	AC010327.3	up
ENSG00000267523	1.4609	1.90476	2.05749e-09	0.000114684	AC008735.2	up
ENSG00000268230	1.14942	-2.63955	6.90423e-07	0.0371054	AC012313.3	up
ENSG00000268895	1.10377	0.595582	1.71729e-07	0.00933348	A1BG-AS1	up
ENSG00000268307	-1.8088	4.80813	8.20674e-17	4.78388e-12	LINC02560	down
ENSG00000268912	-1.08884	-0.444485	7.94727e-14	4.57668e-09	AC012313.5	down
ENSG00000226644	-1.71689	1.53561	2.98985e-13	1.71644e-08	AL121899.1	down
ENSG00000275582	1.37126	0.150758	4.66333e-07	0.0251437	AL031670.1	up
ENSG00000205300	13.2218	-2.96957	2.72297e-19	1.59915e-14	AL356414.1	up
ENSG00000275632	1.10823	2.4426	7.04972e-08	0.00385458	AL035461.2	up
ENSG00000227906	3.44786	-2.30083	7.18749e-10	4.02377e-05	SNAP25-AS1	up
ENSG00000233895	-1.05947	0.537005	5.76625e-12	3.2844e-07	AL121761.1	down
ENSG00000274173	-1.30489	4.33446	1.45943e-11	8.2878e-07	AL035661.1	down
ENSG00000132832	2.12482	-0.160527	3.02878e-08	0.00166438	AL139352.1	up
ENSG00000204044	3.49969	-0.711113	1.67111e-22	9.87711e-18	SLC12A5-AS1	up
ENSG00000277449	-1.61143	-0.972933	1.95067e-28	1.16202e-23	CEBPB-AS1	down
ENSG00000232043	1.97183	-2.32609	3.66266e-10	2.0564e-05	AL133230.1	up
ENSG00000234948	3.67711	-3.51459	8.67045e-09	0.000479901	LINC01524	up
ENSG00000197670	1.08804	-0.602924	9.60823e-09	0.000531422	AL157838.1	up
ENSG00000278709	1.99061	1.63757	5.62403e-14	3.24208e-09	NKILA	up
ENSG00000268941	2.57727	0.277818	3.70036e-08	0.0020308	LINC01711	up
ENSG00000275437	1.45529	-1.62841	2.22756e-13	1.27978e-08	AL121832.3	up
ENSG00000260542	-3.11907	-0.323746	1.51724e-07	0.00825287	AL499627.1	down
ENSG00000174403	-2.4147	-2.08994	3.05569e-10	1.71675e-05	C20orf166-AS1	down
ENSG00000174407	-3.98278	1.42606	8.46871e-11	4.78067e-06	MIR1-1HG	down
ENSG00000167046	-1.99067	-0.714316	3.60041e-16	2.09425e-11	AL357033.1	down
ENSG00000277496	-1.95412	2.65807	6.73223e-39	4.03988e-34	AL357033.4	down
ENSG00000276317	-2.0823	1.88701	2.3229e-29	1.38531e-24	AL357033.3	down
ENSG00000232803	-2.17863	0.786148	2.89216e-17	1.68856e-12	SLCO4A1-AS1	down
ENSG00000280213	-1.60992	-0.586501	1.93275e-24	1.14571e-19	UCKL1-AS1	down
ENSG00000224905	-2.02285	-0.70082	4.27975e-19	2.51204e-14	AP001347.1	down
ENSG00000215386	-1.46699	0.136554	4.13957e-12	2.3603e-07	MIR99AHG	down
ENSG00000234883	1.30765	0.841997	2.95823e-08	0.00162584	MIR155HG	up
ENSG00000178457	-7.904	-2.99471	3.004e-11	1.70165e-06	LINC00314	down
ENSG00000232079	-3.40698	-1.21295	2.62309e-20	1.54385e-15	LINC01697	down
ENSG00000232855	2.9268	-0.00508524	3.10418e-12	1.77127e-07	AF165147.1	up
ENSG00000205930	-1.03752	-2.1346	1.75679e-08	0.000968433	C21orf62-AS1	down
ENSG00000234380	2.40315	0.766891	1.04773e-14	6.05649e-10	LINC01426	up
ENSG00000230479	2.30434	1.97174	7.61337e-18	4.4523e-13	AP000695.1	up
ENSG00000233818	2.23255	1.06315	1.19566e-19	7.02701e-15	AP000695.2	up
ENSG00000236830	-1.19699	-0.0109265	2.24208e-25	1.33059e-20	CBR3-AS1	down
ENSG00000228107	1.49769	0.03973	1.08626e-08	0.000600312	AP000692.1	up
ENSG00000228318	2.04831	-1.24244	8.631e-07	0.0462906	AP001610.1	up
ENSG00000237232	-1.69339	-1.66115	6.59872e-19	3.87153e-14	ZNF295-AS1	down
ENSG00000184385	-3.59039	-2.83029	6.40221e-15	3.70438e-10	UMODL1-AS1	down
ENSG00000233056	3.84513	0.441144	3.4231e-09	0.000190345	ERVH48-1	up
ENSG00000237989	1.93491	2.47308	8.0689e-20	4.74363e-15	LINC01679	up
ENSG00000230061	2.70311	0.930555	8.11952e-10	4.54287e-05	TRPM2-AS	up
ENSG00000235890	3.28248	-0.3722	7.32925e-09	0.000405938	TSPEAR-AS1	up
ENSG00000182912	3.86873	-0.158157	1.60259e-10	9.02483e-06	TSPEAR-AS2	up
ENSG00000206195	3.52741	1.23344	1.93477e-22	1.14345e-17	DUXAP8	up
ENSG00000271127	4.29667	-2.44499	1.90986e-07	0.0103726	AP000526.1	up
ENSG00000272872	2.78991	-0.0442163	3.29378e-08	0.00180898	AP000525.1	up
ENSG00000233922	2.7365	0.3105	1.44052e-08	0.000794848	LINC01694	up
ENSG00000269220	1.72318	-1.03891	1.52347e-09	8.50095e-05	LINC00528	up
ENSG00000235295	-2.77539	-1.80942	7.46076e-17	4.3494e-12	LINC01634	down
ENSG00000260924	1.24758	0.32639	3.24832e-10	1.82448e-05	LINC01311	up
ENSG00000273343	1.13137	-0.349142	6.18274e-08	0.00338332	AC007663.4	up
ENSG00000161149	1.1616	-0.624235	2.72346e-08	0.00149763	TUBA3FP	up
ENSG00000203280	-1.92822	2.25131	4.20413e-17	2.45303e-12	AL022323.1	down
ENSG00000225783	2.23587	1.30207	7.36352e-14	4.24131e-09	MIAT	up
ENSG00000237015	1.3933	0.677566	2.4888e-07	0.0134888	AL031186.1	up
ENSG00000181123	-4.07359	-3.22724	1.19559e-13	6.87907e-09	AC004832.1	down
ENSG00000279080	1.19168	-5.16521	7.53059e-08	0.00411562	AL022322.2	up
ENSG00000273243	1.28035	0.861478	2.53917e-09	0.000141404	Z82243.1	up
ENSG00000280383	1.39131	-4.05385	4.83855e-12	2.75744e-07	Z95331.1	up
ENSG00000231993	-1.10296	1.03578	8.55144e-09	0.000473339	EP300-AS1	down
ENSG00000229891	-1.29443	1.99022	5.34705e-08	0.00292842	LINC01315	down
ENSG00000279712	2.66158	-4.29735	4.053e-09	0.000225177	FP325330.3	up
ENSG00000205634	4.09153	-1.72315	5.23928e-13	3.00316e-08	LINC00898	up
ENSG00000224271	2.54926	-0.173635	4.59185e-11	2.5978e-06	AL117329.1	up
ENSG00000272666	2.84241	4.89679	1.04092e-30	6.2163e-26	U62317.2	up
ENSG00000273272	2.00863	1.33775	1.5941e-12	9.11378e-08	U62317.5	up
ENSG00000226738	3.1483	5.90792	7.05194e-11	3.98293e-06	U62317.1	up
ENSG00000272821	1.75259	5.20446	3.89217e-17	2.27124e-12	U62317.3	up
ENSG00000223511	2.2624	-0.238503	2.91848e-10	1.64004e-05	AL683807.1	up
ENSG00000235385	5.33976	1.98281	3.8982e-17	2.27472e-12	LINC02154	up
ENSG00000270012	1.10265	-0.261689	4.23338e-08	0.00232163	AC232271.1	up
ENSG00000261101	-1.72166	-0.707499	6.49713e-09	0.000360104	AC234775.3	down
ENSG00000236064	2.09897	-1.18015	1.31302e-11	7.45899e-07	AL034399.2	up
ENSG00000271826	1.81273	-1.05864	2.21175e-15	1.28244e-10	PLS3-AS1	up
ENSG00000213468	3.5806	-0.31475	9.91943e-20	5.83054e-15	FIRRE	up
ENSG00000223749	2.92583	1.36822	1.31314e-18	7.69762e-14	MIR503HG	up
ENSG00000235703	1.16039	-1.35697	1.03939e-07	0.00566822	LINC00894	up
ENSG00000233730	-4.95337	-1.60795	4.33489e-13	2.48598e-08	LINC01765	down
ENSG00000235491	-4.45447	-1.80533	3.81301e-07	0.0205952	LINC01889	down
ENSG00000226708	13.5839	-2.60801	5.01215e-07	0.0270055	AC073409.1	up
ENSG00000205837	2.73967	-3.22914	3.84727e-07	0.0207795	LINC00487	up
ENSG00000232328	-2.37854	-2.70077	7.75378e-10	4.33894e-05	AC084030.1	down
ENSG00000244128	4.66849	1.85107	8.56239e-12	4.87072e-07	LINC01322	up
ENSG00000223812	6.27291	1.98195	3.81505e-07	0.0206059	AC073365.1	up
ENSG00000261572	-1.00299	-0.0931142	7.87027e-07	0.0422484	AC097639.1	down
ENSG00000228952	3.2795	2.28763	3.68993e-07	0.0199374	LINC02041	up
ENSG00000246095	2.44352	-0.804696	3.6118e-08	0.00198244	LINC01096	up
ENSG00000248740	3.19657	0.960986	6.93114e-07	0.0372472	LINC02428	up
ENSG00000249500	4.9818	-1.64737	1.43874e-08	0.000793885	LINC01179	up
ENSG00000253807	-2.43388	-2.0281	1.54606e-09	8.62642e-05	LINC01170	down
ENSG00000249743	-3.4926	-2.30467	7.22554e-18	4.22586e-13	AC116345.1	down
ENSG00000251361	3.72471	-1.57178	6.34838e-07	0.0341454	AC012625.1	up
ENSG00000248131	14.2413	-1.95122	8.96232e-08	0.00489164	LINC01194	up
ENSG00000250874	7.39245	-0.158304	4.26776e-13	2.44756e-08	AC010595.1	up
ENSG00000251026	5.41758	0.0855491	3.02808e-08	0.00166402	LINC02163	up
ENSG00000233342	-2.40137	0.435198	5.60102e-11	3.16609e-06	AL391361.3	down
ENSG00000259828	-2.24047	-3.38785	2.08343e-07	0.0113065	AL355596.1	down
ENSG00000272468	1.80462	2.16448	4.92342e-11	2.78459e-06	AL021807.1	up
ENSG00000260653	-2.88579	-3.51207	4.89297e-07	0.0263701	AC237221.1	down
ENSG00000255364	-1.28725	1.40624	4.25258e-07	0.0229499	SMILR	down
ENSG00000270372	4.85897	4.28345	3.17477e-07	0.0171755	AL162413.1	up
ENSG00000281386	-3.88308	0.0558468	2.64249e-23	1.56367e-18	AP003500.1	down
ENSG00000250390	3.14142	-0.460498	3.54231e-08	0.00194455	AP001790.1	up
ENSG00000231298	2.46169	1.33136	1.2814e-11	7.28015e-07	LINC00704	up
ENSG00000237949	-4.15362	-2.49217	6.389e-08	0.00349542	LINC00844	down
ENSG00000256001	2.35979	0.958495	1.11911e-09	6.25259e-05	AC079949.1	up
ENSG00000255727	-4.329	-2.84093	2.51858e-09	0.000140265	LINC01489	down
ENSG00000256955	3.25038	-1.1981	4.16386e-08	0.00228375	AC131009.2	up
ENSG00000257219	2.22088	0.140419	1.15936e-07	0.00631854	LINC02407	up
ENSG00000230156	-4.84401	-3.54341	3.54046e-12	2.01955e-07	LINC00443	down
ENSG00000278445	-6.83719	1.15987	7.04086e-23	4.16368e-18	AL137246.2	down
ENSG00000272274	-3.46629	-2.90137	9.86036e-15	5.70067e-10	LINC00551	down
ENSG00000271850	-5.13697	-3.42403	3.71772e-09	0.000206661	LINC02343	down
ENSG00000266869	3.17816	1.47818	7.91671e-07	0.0424938	AC005993.1	up
ENSG00000259616	-4.42146	-4.79672	3.86872e-10	2.17174e-05	AC104574.2	down
ENSG00000280362	-4.22461	-5.25855	4.45952e-11	2.52311e-06	AC084759.3	down
ENSG00000237560	-4.73141	-1.50483	1.01472e-11	5.76911e-07	LINC01497	down
ENSG00000279164	-2.4813	-1.84389	1.27446e-22	7.53349e-18	AL118508.3	down
ENSG00000237563	-8.18068	-10.7764	2.92455e-20	1.72095e-15	TTTY21B	down
ENSG00000259981	-9.87184	-9.55656	1.17293e-22	6.93357e-18	AF096876.1	down
ENSG00000230978	-1.95937	-1.16488	1.11733e-07	0.00609024	LINC00160	down
