# Supplementary material for: Long Non-Coding RNA Cancer Susceptibility Candidate 9 Regulates the Malignant Biological Behavior of Nasopharyngeal Carcinoma Cells by Targeting miR-497-5p/Wnt3a/β-catenin Signaling Pathway
Source: Front Oncol. 2022 Mar 28;12:807052. doi: 10.3389/fonc.2022.807052 (PMC8995468; doi:10.3389/fonc.2022.807052)
Supplement: Supplementary file 4 [file Table_4.xlsx]

## Sheet: Sheet 1
Row.names	log2FoldChange	pvalue	padj	SRR7707733	SRR7707734	SRR7707735	SRR7707736	SRR7707737	SRR7707738	SRR7707739	SRR7707740	SRR7707741	SRR7707742	SRR7707743	expres$Gene.Name
ENSG00000000938	-1.79548	0.00010694	0.00147585	315	198	602	187	183	282	1013	648	1542	1673	1329	FGR
ENSG00000001617	2.32276	7.36441e-07	2.78483e-05	468	2674	1598	919	1181	2699	1030	359	173	348	271	SEMA3F
ENSG00000002746	3.11429	9.76986e-06	0.000220188	179	105	82	303	365	26	38	27	19	13	13	HECW1
ENSG00000003096	1.75258	0.00868588	0.0434123	57	50	171	231	112	347	784	125	54	47	30	KLHL13
ENSG00000003137	1.2259	0.0085796	0.0430438	236	264	85	184	138	200	72	44	117	90	48	CYP26B1
ENSG00000003989	2.23334	0.00494303	0.0285054	915	357	41	4214	1525	1233	2647	541	249	184	240	SLC7A2
ENSG00000004478	1.43988	0.00461321	0.0271497	6408	2462	1253	3679	2044	2317	1654	874	663	1050	1647	FKBP4
ENSG00000004660	1.79051	1.09754e-05	0.000241531	330	1229	1255	734	667	1211	395	206	233	332	165	CAMKK1
ENSG00000004809	-3.3402	0.000274668	0.00309172	11	5	7	4	4	6	43	281	23	90	5	SLC22A16
ENSG00000004838	-3.0826	7.19273e-07	2.72669e-05	56	59	47	88	45	54	161	1487	167	340	192	ZMYND10
ENSG00000004864	1.30447	0.000862816	0.00750939	2086	757	821	699	954	760	781	374	432	449	355	SLC25A13
ENSG00000005059	-1.84009	2.93829e-10	4.48908e-08	192	182	452	350	303	299	631	737	1263	1187	1454	MCUB
ENSG00000005073	5.41985	4.23071e-06	0.000113128	44	80	8	12	16	42	10	0	0	3	0	HOXA11
ENSG00000005189	1.01206	0.00182351	0.0134323	334	131	201	137	190	246	315	116	113	125	74	REXO5
ENSG00000005302	-1.04109	1.40239e-06	4.60356e-05	525	739	888	722	757	825	1313	1007	1766	1681	2050	MSL3
ENSG00000005469	1.25687	0.00186407	0.0136661	403	926	2348	740	601	2008	1567	479	464	487	461	CROT
ENSG00000005471	-3.09114	1.06323e-07	5.59261e-06	54	75	120	77	10	87	252	478	521	1477	596	ABCB4
ENSG00000005810	-1.0377	9.83752e-06	0.000220894	7114	9127	11082	5956	6669	15315	10681	15540	18657	19756	20012	MYCBP2
ENSG00000005844	-1.59149	0.000750036	0.00672353	1099	1232	3455	1114	330	2170	2770	2916	5070	5372	6240	ITGAL
ENSG00000005884	2.07675	0.000521514	0.00507542	476	5635	10783	3576	3656	7365	2433	1520	550	1089	1051	ITGA3
ENSG00000006118	1.76116	7.33226e-06	0.000176363	1005	2285	900	2837	2575	3369	2551	622	504	983	409	TMEM132A
ENSG00000006327	1.76723	0.000291035	0.00323049	261	241	154	685	1109	589	577	136	167	104	175	TNFRSF12A
ENSG00000006377	3.63959	3.25557e-05	0.000573128	13	52	13	60	17	12	22	0	7	2	0	DLX6
ENSG00000006451	1.10372	1.52833e-06	4.92609e-05	915	802	640	1050	940	938	909	440	298	482	376	RALA
ENSG00000006453	1.83512	0.00288523	0.0190158	2865	446	399	719	1112	614	1211	535	185	284	165	BAIAP2L1
ENSG00000006468	3.19387	4.15003e-08	2.73695e-06	140	360	1826	519	429	1191	223	73	84	64	49	ETV1
ENSG00000006625	1.42658	0.00125909	0.0100278	1269	377	232	636	688	512	703	184	223	309	233	GGCT
ENSG00000006704	2.4044	2.3313e-07	1.08046e-05	927	649	276	748	1320	527	670	177	81	204	84	GTF2IRD1
ENSG00000007174	-4.86278	1.56805e-05	0.000321466	2	8	53	195	17	23	267	6310	130	954	254	DNAH9
ENSG00000007312	-3.5524	1.10797e-14	7.65579e-12	126	226	286	178	57	350	568	2459	3105	3898	1758	CD79B
ENSG00000007372	2.59037	0.000110297	0.00150713	22	22	38	56	59	4	58	11	4	5	3	PAX6
ENSG00000007384	1.0653	0.00848079	0.042689	195	256	124	445	508	258	516	195	148	154	102	RHBDF1
ENSG00000007866	1.7844	0.00010549	0.00146048	472	351	110	773	427	374	521	180	94	127	82	TEAD3
ENSG00000008118	2.23154	0.00138422	0.0108103	11	31	14	58	72	29	41	11	6	13	0	CAMK1G
ENSG00000008277	1.36605	2.67398e-05	0.000491221	606	1275	1824	583	1149	938	992	370	557	300	353	ADAM22
ENSG00000008300	1.9067	0.00445135	0.0263861	347	1660	529	116	411	1029	131	114	176	229	140	CELSR3
ENSG00000008441	2.11364	0.000534368	0.00516414	682	224	146	754	978	347	933	114	311	60	51	NFIX
ENSG00000008513	-1.32115	5.95082e-10	8.14967e-08	896	1060	1355	999	562	1128	1380	1912	2989	2587	2685	ST3GAL1
ENSG00000008735	3.05532	2.83201e-08	2.05493e-06	165	75	99	113	44	61	71	8	2	20	13	MAPK8IP2
ENSG00000009694	-2.22323	1.96088e-06	6.07533e-05	75	121	319	164	50	85	347	663	853	549	793	TENM1
ENSG00000009790	-1.87295	4.90405e-07	2.02304e-05	507	812	2092	834	379	1215	1392	2459	4035	3941	3787	TRAF3IP3
ENSG00000010278	1.36073	0.00389587	0.0239915	3851	2788	1634	2273	2369	1183	2636	1367	672	1330	327	CD9
ENSG00000010671	-2.19049	3.04705e-10	4.60034e-08	530	396	657	284	181	640	686	1485	2476	2898	1670	BTK
ENSG00000010810	-1.39074	0.000405258	0.00418656	714	1025	2506	1298	618	1775	2162	1768	3537	3094	5744	FYN
ENSG00000011105	1.87667	2.00214e-09	2.27131e-07	852	741	1213	1801	1079	1512	917	384	366	306	150	TSPAN9
ENSG00000011426	2.15089	4.095e-11	8.52742e-09	2001	1409	1530	1007	2250	1627	939	280	296	438	365	ANLN
ENSG00000012048	1.48541	6.40404e-06	0.000157653	1531	1045	1357	1387	1336	1897	666	322	331	675	524	BRCA1
ENSG00000012124	-3.66239	7.02619e-10	9.2877e-08	152	341	316	174	24	373	718	3023	3101	5726	2377	CD22
ENSG00000012817	26.8259	2.49179e-17	4.73487e-14	946	0	5077	2694	0	0	0	0	0	0	0	KDM5D
ENSG00000013573	1.22957	8.14488e-05	0.00119052	1191	1505	901	2340	1327	1742	948	383	747	671	607	DDX11
ENSG00000013725	-1.79926	4.33878e-05	0.000719259	419	602	930	609	144	648	1226	1324	1880	1960	3369	CD6
ENSG00000014914	1.34065	0.000784356	0.00696874	143	135	112	441	319	184	260	70	92	68	116	MTMR11
ENSG00000015285	-1.40338	0.000766532	0.00685639	133	177	335	131	51	267	350	308	624	649	491	WAS
ENSG00000016082	5.8074	0.00536119	0.0303325	4	0	96	31	172	0	100	0	0	4	0	ISL1
ENSG00000017260	1.16499	4.373e-12	1.26621e-09	3247	5781	5674	5036	4469	6582	5199	2066	2570	2265	1951	ATP2C1
ENSG00000017797	1.01942	0.00759387	0.0394055	1654	1474	2773	1768	6310	2610	2604	1118	1374	1457	1292	RALBP1
ENSG00000018280	1.69248	0.00203975	0.0146178	251	489	169	327	431	1138	229	40	237	111	145	SLC11A1
ENSG00000018408	1.27858	0.00235053	0.016249	564	285	1068	1042	1210	350	562	301	407	239	211	WWTR1
ENSG00000019144	1.8843	5.73998e-06	0.000144345	728	1159	2985	2189	1961	1251	1216	507	609	426	157	PHLDB1
ENSG00000019169	3.38544	9.00591e-06	0.000207272	172	461	26	239	810	50	412	19	27	55	20	MARCO
ENSG00000019549	1.94797	0.000729004	0.00657851	109	82	76	449	434	220	236	32	121	55	28	SNAI2
ENSG00000020256	1.65146	2.8809e-06	8.27083e-05	347	814	1993	1236	821	1229	710	292	321	320	292	ZFP64
ENSG00000021488	1.516	0.000768571	0.00687059	17	17	18	35	37	44	29	13	3	10	11	SLC7A9
ENSG00000021826	4.18784	3.65829e-11	7.8326e-09	73	254	777	669	55	369	416	29	15	16	14	CPS1
ENSG00000023839	-1.14907	0.00303235	0.0197542	29	34	101	59	26	63	130	100	138	126	154	ABCC2
ENSG00000023892	-1.38301	1.52953e-06	4.92609e-05	957	1045	1324	868	517	1484	1726	1670	3153	3257	3277	DEF6
ENSG00000023902	-1.13542	3.03448e-06	8.63025e-05	828	1149	2054	1224	953	1591	1912	1814	2882	3209	3681	PLEKHO1
ENSG00000024422	1.00157	0.0104176	0.0497058	231	253	208	470	428	140	185	145	146	159	90	EHD2
ENSG00000025423	1.82586	8.00045e-05	0.00117167	67	25	55	92	43	43	21	10	14	15	16	HSD17B6
ENSG00000026297	-1.49875	0.000108659	0.00148947	983	571	2642	696	604	1049	1298	1985	4094	2713	3254	RNASET2
ENSG00000026559	-2.43707	0.00204594	0.0146463	0	10	26	53	5	59	43	167	89	209	80	KCNG1
ENSG00000028116	1.61805	0.000567739	0.00540757	834	6645	2475	2085	5142	3465	4187	762	1382	1303	1134	VRK2
ENSG00000028277	-2.18321	4.19995e-07	1.78589e-05	161	364	413	152	175	499	234	1000	850	2431	734	POU2F2
ENSG00000029559	2.3386	0.00205667	0.0147127	13	26	35	16	13	64	7	10	4	0	4	IBSP
ENSG00000030304	-2.63012	4.81253e-06	0.000125449	1	20	15	11	28	13	49	101	174	111	73	MUSK
ENSG00000033122	1.89498	0.00829474	0.0420378	41	46	457	624	174	42	131	41	70	62	47	LRRC7
ENSG00000034239	-3.50679	0.00316005	0.0203808	4	0	0	42	30	5	48	511	30	144	38	EFCAB1
ENSG00000035403	1.43449	9.64319e-06	0.000218304	3025	7213	6353	6724	7231	9714	3212	2306	2322	2322	1926	VCL
ENSG00000035499	1.08182	0.00646557	0.0348286	153	367	354	268	411	386	240	58	92	189	234	DEPDC1B
ENSG00000035720	-2.77219	1.40825e-08	1.15716e-06	80	225	129	101	25	237	229	600	958	1266	1037	STAP1
ENSG00000037965	5.57834	2.48954e-07	1.14162e-05	11	47	34	98	12	44	12	1	2	0	0	HOXC8
ENSG00000038427	3.44742	9.2939e-06	0.000212293	3626	1400	3091	11297	24366	1452	1431	489	912	632	433	VCAN
ENSG00000039068	1.38698	0.00114046	0.00931081	6046	3507	1548	4198	3033	4379	3257	1682	712	2036	1168	CDH1
ENSG00000039560	2.38861	1.42318e-06	4.64757e-05	754	1466	2424	4706	7566	3040	3879	701	696	621	448	RAI14
ENSG00000043355	9.19219	1.96472e-12	6.49277e-10	156	36	328	42	13	168	53	0	0	0	0	ZIC2
ENSG00000046604	3.21633	1.25557e-08	1.04588e-06	1807	4941	1998	5936	11274	4535	3731	900	269	617	216	DSG2
ENSG00000047230	1.22996	0.0027714	0.0184567	440	790	777	856	2289	625	1421	404	524	436	334	CTPS2
ENSG00000047365	-1.00768	0.000732812	0.0066001	1827	3450	3850	2965	1406	3424	5169	4316	6846	5716	7278	ARAP2
ENSG00000047849	1.03005	0.000662413	0.00609175	2184	5774	6052	4020	5276	6557	3158	1880	2269	2991	1838	MAP4
ENSG00000048471	-1.01418	0.000174242	0.00216755	1548	1136	2420	1569	1439	1142	2688	3350	3039	4487	2272	SNX29
ENSG00000048540	3.6689	0.000817378	0.00718645	104	112	1	355	35	12	15	15	9	2	2	LMO3
ENSG00000048740	-1.3444	0.00126074	0.0100367	941	840	1558	1450	313	1222	2916	2591	3866	2772	3293	CELF2
ENSG00000049089	2.05364	0.000352517	0.00375134	481	1704	1872	721	4124	910	534	377	380	393	255	COL9A2
ENSG00000049130	1.74568	5.91167e-05	0.000917471	883	2610	1614	4947	1589	3224	4735	916	850	947	426	KITLG
ENSG00000049449	1.99312	5.45318e-16	6.29645e-13	3121	2600	4518	3111	2766	4295	2996	531	1371	770	630	RCN1
ENSG00000049759	1.41086	0.00340398	0.0216147	425	1198	2569	1822	2304	2283	2074	1113	324	744	295	NEDD4L
ENSG00000050165	1.95984	2.26972e-05	0.000432273	395	722	757	2493	1462	580	1513	289	389	189	242	DKK3
ENSG00000050438	-1.78588	0.000383913	0.00401517	327	153	258	282	66	120	613	984	713	1162	531	SLC4A8
ENSG00000050555	2.5752	4.26465e-05	0.000709289	139	143	34	353	167	80	32	21	28	26	17	LAMC3
ENSG00000050767	3.13639	0.000423153	0.00431281	21	40	39	95	851	167	508	40	20	35	9	COL23A1
ENSG00000050820	1.29102	0.000123669	0.00165343	978	1240	588	1124	945	981	580	433	359	460	240	BCAR1
ENSG00000051128	2.30566	3.23196e-09	3.35363e-07	357	639	297	570	628	940	498	129	179	81	53	HOMER3
ENSG00000051180	1.36745	0.000519477	0.00505883	243	379	317	286	395	275	125	47	111	146	146	RAD51
ENSG00000051341	1.63234	1.15559e-07	5.96491e-06	2346	1828	2492	1783	1721	2713	1316	390	460	874	846	POLQ
ENSG00000051523	-1.11271	0.00144111	0.0111737	3376	1849	4383	1622	1336	1827	3261	4232	7528	5306	4263	CYBA
ENSG00000052344	1.76933	0.000792698	0.0070243	900	576	212	426	990	530	1200	299	107	293	83	PRSS8
ENSG00000053108	3.97233	2.87722e-05	0.000520692	5	144	12	528	692	386	803	13	12	44	19	FSTL4
ENSG00000053747	2.72322	0.000120333	0.0016138	419	9206	8056	4828	24553	15833	8681	2033	780	2197	821	LAMA3
ENSG00000054598	1.22063	0.000107436	0.00147933	199	411	397	232	289	296	343	181	153	104	71	FOXC1
ENSG00000055163	-1.81312	2.71371e-07	1.2223e-05	1022	1028	2485	1828	566	1523	2628	3492	4838	7053	5583	CYFIP2
ENSG00000056487	4.81045	1.59392e-09	1.87829e-07	8	231	280	69	54	287	56	5	4	7	3	PHF21B
ENSG00000057019	1.51156	1.5268e-07	7.59725e-06	1232	980	2033	2079	2710	1437	2289	756	663	577	430	DCBLD2
ENSG00000057294	1.54502	0.00283562	0.0187538	361	1180	2386	895	1678	2595	789	685	330	603	177	PKP2
ENSG00000058085	1.59653	0.000263741	0.00300134	1657	5021	2141	5640	5468	4930	5086	1885	586	1845	1031	LAMC2
ENSG00000058335	-1.0373	0.00510788	0.0292237	24	73	77	31	69	83	98	90	202	139	85	RASGRF1
ENSG00000058866	-1.59939	0.00107235	0.00886906	19	39	152	44	67	35	39	207	183	167	84	DGKG
ENSG00000059804	-1.26188	8.50253e-05	0.00123018	363	630	1089	1062	1331	1242	1367	1242	2524	2718	2771	SLC2A3
ENSG00000060138	1.41076	3.91226e-09	3.89982e-07	2285	2314	1717	2501	1973	2514	2248	1058	759	844	571	YBX3
ENSG00000060718	7.95816	6.16925e-10	8.37337e-08	1423	179	376	8631	9280	60	58	1	41	5	2	COL11A1
ENSG00000060749	1.51889	8.48288e-15	6.14059e-12	1894	2547	3079	2492	2092	2335	2398	659	1231	782	619	QSER1
ENSG00000061337	3.54935	2.30264e-10	3.66529e-08	126	530	250	1019	1092	880	350	39	75	66	24	LZTS1
ENSG00000061676	1.5693	9.05802e-07	3.24753e-05	6160	3569	3809	5026	5505	3781	3542	2030	1315	1607	962	NCKAP1
ENSG00000062282	1.46636	0.000520025	0.00506254	186	971	468	605	1199	763	748	249	288	295	164	DGAT2
ENSG00000062370	1.73414	1.79801e-16	2.73324e-13	312	409	391	407	407	690	479	140	146	127	96	ZNF112
ENSG00000062524	-1.23934	0.00163281	0.0123243	38	62	60	46	16	45	100	83	139	177	80	LTK
ENSG00000062822	1.28442	0.000409223	0.00421036	1434	2783	2839	1471	2085	3933	1048	641	798	1101	1021	POLD1
ENSG00000063660	2.44255	7.5809e-10	9.84966e-08	885	1092	2816	2110	3302	1269	1937	456	202	396	266	GPC1
ENSG00000064115	1.24047	3.03702e-09	3.20528e-07	1605	1721	2776	3194	2582	3703	2852	1205	939	1029	1017	TM7SF3
ENSG00000064201	-1.74457	4.87319e-05	0.000790184	66	56	246	74	34	89	126	246	412	371	220	TSPAN32
ENSG00000064300	2.49246	0.00211157	0.014989	12	1687	1267	287	713	2966	1172	206	250	214	104	NGFR
ENSG00000064309	3.53392	4.62592e-08	2.95307e-06	814	3861	8872	949	5652	3102	2144	552	175	317	110	CDON
ENSG00000064655	1.25254	0.00789822	0.0405761	293	468	464	415	387	272	385	333	76	135	56	EYA2
ENSG00000064886	-2.16246	0.000103398	0.00144136	76	240	300	138	467	392	843	500	1127	2733	1574	CHI3L2
ENSG00000065328	1.4687	0.00125774	0.0100261	513	557	488	528	653	831	214	75	110	257	330	MCM10
ENSG00000065357	-1.46404	4.69564e-08	2.98664e-06	690	1280	1204	1490	754	1505	1970	2470	2930	3552	4345	DGKA
ENSG00000065413	-1.93384	3.64876e-10	5.34394e-08	1362	1760	3565	1683	986	2354	3806	6852	9406	8211	7365	ANKRD44
ENSG00000065485	1.10783	0.000653402	0.00603261	670	349	650	423	575	304	316	181	264	247	178	PDIA5
ENSG00000065618	2.87571	0.00104651	0.00872413	384	7881	81	8005	6838	5667	14211	1296	473	807	501	COL17A1
ENSG00000065675	-1.69188	0.000979504	0.00829061	114	252	591	219	52	293	466	467	841	781	1321	PRKCQ
ENSG00000065809	-1.66416	9.51934e-07	3.38499e-05	780	903	1616	1044	429	1359	2223	2685	3168	4669	3683	FAM107B
ENSG00000065882	-1.01567	0.000296355	0.00327588	1114	707	1474	779	587	963	1697	1475	2228	1938	2449	TBC1D1
ENSG00000065978	1.03983	0.00977931	0.0474028	14640	6841	7430	6499	8709	6455	3608	2448	4881	4005	4121	YBX1
ENSG00000066279	1.41529	9.2155e-05	0.00131047	3977	3049	7373	2772	5072	3728	2906	642	1524	2335	1613	ASPM
ENSG00000066294	-1.34202	0.00459067	0.0270537	2458	880	3421	956	449	1506	2332	2771	5784	3847	4422	CD84
ENSG00000066468	1.95515	0.00605906	0.0331917	670	447	347	930	5323	959	1533	671	321	242	189	FGFR2
ENSG00000067048	11.1403	0.000435934	0.00440704	798	0	3855	3214	0	0	0	0	2	0	0	DDX3Y
ENSG00000067141	1.25757	0.000332812	0.00358431	1088	370	1368	1058	1799	924	1270	526	518	427	331	NEO1
ENSG00000067177	1.92331	1.16462e-08	9.86297e-07	706	628	321	481	615	525	782	219	121	132	118	PHKA1
ENSG00000067646	7.34424	0.00253282	0.0172167	248	0	483	469	0	3	6	0	0	0	4	ZFY
ENSG00000067715	2.83518	0.000515288	0.00502931	46	22	688	213	431	48	50	33	31	30	18	SYT1
ENSG00000068078	3.00274	2.80004e-05	0.000509683	1579	4888	14758	2080	1299	5156	1938	904	195	825	137	FGFR3
ENSG00000068137	1.25412	0.00016858	0.00210746	707	349	412	481	548	422	396	253	231	194	105	PLEKHH3
ENSG00000068489	1.01128	0.00488464	0.0282818	261	340	458	389	649	461	280	70	217	259	249	PRR11
ENSG00000068654	1.12873	7.23919e-05	0.0010842	4394	4549	4617	3555	4891	5094	2539	1163	1780	2405	2341	POLR1A
ENSG00000068831	-3.13236	2.07774e-10	3.41457e-08	159	435	544	329	61	375	695	2242	2166	4007	3774	RASGRP2
ENSG00000069011	1.62811	0.00631926	0.0342285	417	272	58	333	627	482	441	230	59	124	47	PITX1
ENSG00000069188	1.91242	0.00896179	0.0444769	214	1727	118	1730	451	3276	1391	496	239	367	151	SDK2
ENSG00000069493	-1.89848	6.20977e-07	2.42668e-05	628	1609	2715	1330	569	1665	2073	3159	5721	6515	6030	CLEC2D
ENSG00000069966	-1.06623	4.24297e-05	0.000706844	195	544	593	545	398	459	526	795	786	1109	1038	GNB5
ENSG00000070018	1.68222	5.32436e-07	2.15213e-05	1590	2549	3223	5756	3727	2480	2716	1187	989	974	599	LRP6
ENSG00000070031	-4.35741	0.00522225	0.0297493	0	0	0	2	0	0	0	0	12	8	7	SCT
ENSG00000070159	1.31228	0.00898371	0.0445224	741	1157	326	1013	1193	1160	1453	749	175	418	174	PTPN3
ENSG00000070190	-1.07128	0.00253398	0.0172167	405	800	1086	884	564	1102	2396	1701	2215	2207	1945	DAPP1
ENSG00000070214	1.20191	2.30349e-07	1.07223e-05	3110	2750	4600	3124	5101	3991	4742	1655	2309	1107	1470	SLC44A1
ENSG00000070371	1.0024	0.0102341	0.0489997	364	201	127	168	275	169	208	147	80	101	97	CLTCL1
ENSG00000070404	2.1293	0.000260742	0.0029749	82	463	932	260	166	323	143	42	135	77	48	FSTL3
ENSG00000070614	1.03561	0.000138243	0.0018	1984	2213	1470	3441	2398	3024	2473	1136	1590	1184	720	NDST1
ENSG00000070731	1.67935	0.00169274	0.0126604	53	246	364	366	398	218	593	167	57	97	41	ST6GALNAC2
ENSG00000070915	-2.2833	3.43023e-05	0.000597646	8	20	32	12	8	35	72	53	199	100	134	SLC12A3
ENSG00000071539	1.50401	2.68848e-06	7.83681e-05	586	363	685	474	704	480	383	205	108	158	239	TRIP13
ENSG00000071909	3.47927	2.49827e-05	0.000466267	158	30	760	388	45	52	186	26	36	11	4	MYO3B
ENSG00000072071	1.28105	0.000102919	0.00143666	1304	1219	894	1334	621	1042	816	468	322	595	291	ADGRL1
ENSG00000072315	-1.44185	1.7717e-07	8.67392e-06	17	30	37	22	27	38	52	66	89	116	61	TRPC5
ENSG00000072422	1.0296	0.00759542	0.0394067	232	131	671	432	409	196	334	181	167	176	112	RHOBTB1
ENSG00000072694	-1.64786	2.11172e-07	1.00317e-05	704	459	608	283	301	629	698	1525	1952	1929	1037	FCGR2B
ENSG00000072786	-1.42842	2.68207e-12	8.49407e-10	1482	1648	2600	1703	1118	2110	2643	3783	4866	5355	5517	STK10
ENSG00000072818	-2.01186	4.53561e-09	4.44826e-07	801	1370	2307	1126	565	1972	2104	3735	5276	6248	6998	ACAP1
ENSG00000072832	1.51646	0.00387695	0.0239138	99	303	114	267	317	57	152	69	100	63	31	CRMP1
ENSG00000072840	1.23514	0.00559078	0.0312347	657	928	1068	2525	2076	620	915	592	599	613	273	EVC
ENSG00000072858	-1.758	0.000609059	0.00570463	729	452	654	276	76	610	1070	1209	1822	1866	2275	SIDT1
ENSG00000073008	1.37156	0.000555358	0.00531629	526	703	617	440	411	1691	461	163	326	320	233	PVR
ENSG00000073282	2.85855	0.00139999	0.0109082	71	638	37	1748	1843	5654	2317	275	235	181	185	TP63
ENSG00000073756	3.89587	9.71625e-07	3.43892e-05	268	7389	568	2091	1297	7310	1041	110	146	366	147	PTGS2
ENSG00000074181	1.77535	0.000416695	0.00426676	5251	8871	3039	6094	3916	2642	2687	1673	899	2330	591	NOTCH3
ENSG00000074211	5.33649	4.31901e-05	0.000716881	135	524	0	526	350	479	246	24	0	5	0	PPP2R2C
ENSG00000074219	1.74962	7.60624e-07	2.85497e-05	366	263	627	630	1084	475	1005	145	208	227	144	TEAD2
ENSG00000074370	-1.70535	6.93278e-06	0.000168352	1263	3465	2545	1418	905	2115	3122	5929	5957	9925	4985	ATP2A3
ENSG00000074590	3.043	2.07432e-06	6.33429e-05	466	685	497	4831	3195	1002	1527	302	162	193	139	NUAK1
ENSG00000074657	1.21561	0.00506717	0.0290564	863	1081	5353	3954	4047	2378	2589	1212	1225	1433	810	ZNF532
ENSG00000074696	1.3585	0.000554941	0.00531398	1329	2781	1333	1079	1079	2260	894	453	504	913	529	HACD3
ENSG00000074966	-2.55892	4.27227e-05	0.000710169	59	192	347	54	31	124	282	301	708	786	1636	TXK
ENSG00000075290	1.19924	6.14542e-05	0.000943455	43	30	42	41	49	44	44	26	15	18	11	WNT8B
ENSG00000075340	-3.07666	3.79465e-10	5.52003e-08	6	41	53	75	70	30	73	451	289	574	264	ADD2
ENSG00000075420	1.07656	1.91842e-08	1.49737e-06	3657	3748	5479	5238	4994	7627	6628	2365	3295	2140	1860	FNDC3B
ENSG00000075426	2.0345	3.02626e-06	8.61492e-05	3856	6654	1966	6971	10748	6491	3157	1198	1333	1701	1296	FOSL2
ENSG00000075618	1.89256	0.000891592	0.007715	402	4401	5539	3221	7898	6934	2926	544	1218	1822	1104	FSCN1
ENSG00000075643	2.32228	0.000230177	0.00269988	167	689	84	606	614	915	506	208	64	60	46	MOCOS
ENSG00000075702	1.4665	0.000165304	0.00207628	968	716	446	570	706	957	463	139	156	387	318	WDR62
ENSG00000075884	-2.25773	7.21196e-08	4.13432e-06	600	749	1443	500	195	938	1405	2610	4460	3906	4097	ARHGAP15
ENSG00000076356	1.43168	0.00370485	0.0230959	459	1511	476	1557	2166	2024	1642	854	341	432	316	PLXNA2
ENSG00000076382	1.19942	0.00018705	0.00229217	1723	1233	1701	1074	1605	1325	893	320	490	800	758	SPAG5
ENSG00000076513	-1.32573	3.50855e-11	7.56528e-09	1576	1561	1561	1861	1173	1901	2857	3269	5198	4332	4451	ANKRD13A
ENSG00000076641	-1.15177	9.67033e-05	0.00136811	1980	1617	4635	1897	1489	2837	3669	3590	6565	5257	6401	PAG1
ENSG00000076662	-1.43203	3.4212e-07	1.49232e-05	536	648	789	464	301	836	1042	1557	1959	1407	1836	ICAM3
ENSG00000076716	1.21169	0.00576777	0.0319355	219	537	830	411	276	438	491	294	192	199	56	GPC4
ENSG00000076770	-1.04619	2.04473e-05	0.000399268	1364	1068	1182	808	618	1106	1345	1940	2248	2463	1988	MBNL3
ENSG00000076826	2.2527	6.56213e-05	0.000996048	236	837	165	285	181	435	160	101	53	88	33	CAMSAP3
ENSG00000076864	2.22831	0.000387663	0.00404604	92	297	560	54	206	337	48	62	44	48	30	RAP1GAP
ENSG00000076928	-1.26629	1.08304e-05	0.000238779	1203	1767	3171	1755	1053	2584	2592	3027	4005	6200	5208	ARHGEF1
ENSG00000077044	-1.39953	2.62685e-08	1.92443e-06	1533	1024	1159	1001	1164	904	1134	2578	2614	4159	2477	DGKD
ENSG00000077063	3.17387	0.000801143	0.00707646	59	195	2275	542	73	17	630	93	49	42	26	CTTNBP2
ENSG00000077152	1.79672	5.24628e-05	0.000837285	491	269	575	308	409	345	198	30	111	102	182	UBE2T
ENSG00000077420	-1.68386	1.82489e-06	5.73756e-05	359	265	551	239	132	365	666	861	1367	1318	969	APBB1IP
ENSG00000077522	2.70713	0.000109986	0.00150491	5	34	41	31	66	159	36	4	10	13	4	ACTN2
ENSG00000078098	2.33278	0.0047818	0.0278294	741	184	342	1962	1695	151	314	67	471	56	44	FAP
ENSG00000078246	1.4032	0.00109732	0.00902401	389	290	472	541	1198	263	497	193	129	266	178	TULP3
ENSG00000078304	-1.30641	5.86049e-05	0.000911388	2237	1354	1577	1146	1012	1413	2470	2216	3888	3833	5577	PPP2R5C
ENSG00000078399	2.24548	0.00155361	0.01185	20	28	29	32	76	63	2	4	13	6	7	HOXA9
ENSG00000078401	1.24747	0.00809847	0.0412702	38	110	104	205	324	232	139	75	51	82	55	EDN1
ENSG00000078589	-1.84196	5.68296e-06	0.000143266	92	242	480	196	85	355	274	771	722	1038	768	P2RY10
ENSG00000078900	2.5063	2.44311e-05	0.000458725	244	605	3919	923	1392	805	877	319	126	220	131	TP73
ENSG00000079150	1.12802	0.00244732	0.0167808	59	78	179	183	204	143	92	58	87	40	50	FKBP7
ENSG00000079215	1.82393	0.0079425	0.040728	1013	1345	4422	678	436	3614	447	156	1039	262	416	SLC1A3
ENSG00000079263	-2.16426	6.93131e-07	2.64076e-05	446	821	1339	546	220	1592	1348	2667	3673	4526	4266	SP140
ENSG00000079931	2.05091	0.000317138	0.00344399	234	958	1191	1422	2440	512	3962	273	381	436	295	MOXD1
ENSG00000079950	-1.91297	6.32572e-13	2.51548e-10	2341	1608	3066	1817	1694	1710	3704	6758	10167	10617	5649	STX7
ENSG00000079999	1.05166	2.843e-06	8.18376e-05	1016	1314	1831	1598	1758	2735	1298	643	864	782	766	KEAP1
ENSG00000080007	-1.01382	0.000407103	0.00419694	30	42	56	36	18	32	36	71	86	70	52	DDX43
ENSG00000080493	-1.88695	0.00749298	0.038975	22	8	8	48	17	6	76	172	88	63	32	SLC4A4
ENSG00000080572	-5.19387	1.24093e-05	0.000265503	0	0	2	0	0	2	8	157	12	23	12	PIH1D3
ENSG00000080573	2.11897	9.51518e-05	0.00134804	893	1137	980	3549	2448	3164	449	266	252	628	464	COL5A3
ENSG00000080644	2.10477	0.000103488	0.00144196	50	146	41	45	48	127	28	13	25	15	12	CHRNA3
ENSG00000080709	3.76002	0.00188446	0.0137823	0	11	8	43	205	2	45	3	2	6	2	KCNN2
ENSG00000080854	2.07194	0.00262285	0.017693	168	1525	1767	323	343	1498	202	159	79	306	213	IGSF9B
ENSG00000081041	2.53141	5.01029e-05	0.000807	33	70	401	153	147	95	619	31	25	42	36	CXCL2
ENSG00000081059	-1.88711	9.84555e-07	3.46051e-05	140	527	633	662	532	564	578	1056	1256	2041	2943	TCF7
ENSG00000081148	-1.43443	6.21989e-11	1.18933e-08	66	50	53	58	42	67	103	135	187	170	162	IMPG2
ENSG00000081189	-2.12541	9.39318e-12	2.52726e-09	761	575	871	524	417	1062	1241	2945	3064	4973	2023	MEF2C
ENSG00000081237	-1.89807	2.99165e-05	0.00053756	3534	4093	11341	3489	1659	7277	12015	12121	23791	22895	27272	PTPRC
ENSG00000081277	3.65671	6.06235e-07	2.37517e-05	275	3165	3275	5352	8589	2410	3259	527	57	410	114	PKP1
ENSG00000081320	-1.64047	3.39717e-09	3.46592e-07	3266	4310	6358	4273	2887	8299	7954	10811	14854	18690	18500	STK17B
ENSG00000081377	1.32321	0.00118771	0.00960115	552	980	812	326	854	1477	988	497	287	342	163	CDC14B
ENSG00000081803	1.10677	0.0014834	0.0114177	1128	1405	656	1079	1591	990	1042	653	697	423	298	CADPS2
ENSG00000082458	1.19862	0.000926092	0.0079335	999	887	640	598	651	1969	1438	412	488	274	526	DLG3
ENSG00000082512	-1.72839	2.50529e-10	3.9671e-08	589	1580	1768	1363	887	1172	1476	3020	4519	5305	3352	TRAF5
ENSG00000082684	2.7692	0.000656729	0.0060523	79	37	72	171	662	29	101	20	10	50	16	SEMA5B
ENSG00000082781	1.89535	0.00718282	0.0377884	1587	457	409	3004	3627	331	828	561	519	331	148	ITGB5
ENSG00000083307	2.26715	0.00760771	0.039457	2773	2229	12	2457	2728	3138	2197	927	175	435	213	GRHL2
ENSG00000083444	1.25985	1.6865e-06	5.36906e-05	944	1011	1293	1329	1968	1171	858	467	639	449	447	PLOD1
ENSG00000083454	-2.81379	5.18494e-08	3.21054e-06	97	254	244	88	36	270	238	796	638	2079	1204	P2RX5
ENSG00000083457	1.18434	0.00212909	0.0150817	744	1182	1914	948	301	1311	1286	514	588	382	346	ITGAE
ENSG00000083799	-1.21574	4.19387e-05	0.000700459	1445	1972	4138	3098	1477	3606	4296	4343	6677	5974	7923	CYLD
ENSG00000083814	-1.38378	1.12342e-08	9.56731e-07	264	161	267	135	241	331	257	478	620	608	682	ZNF671
ENSG00000083857	1.8413	7.32244e-05	0.00109505	4326	3485	4614	14235	13794	11280	21139	3655	2375	2483	2144	FAT1
ENSG00000084070	-1.30482	1.44651e-07	7.24517e-06	1561	1115	2108	946	1274	1561	2491	2712	4956	3832	3560	SMAP2
ENSG00000084110	-1.29045	0.000438729	0.00442999	27	24	46	33	8	34	33	40	75	102	61	HAL
ENSG00000084636	1.95744	0.00108052	0.00892205	1202	1698	958	5217	7219	1116	2018	841	755	853	352	COL16A1
ENSG00000084731	1.48235	0.00477218	0.0277931	118	109	114	332	556	103	230	42	76	109	88	KIF3C
ENSG00000084774	1.20637	8.22855e-05	0.00119815	5732	4750	4971	3833	3767	4665	2338	1379	1633	2215	2187	CAD
ENSG00000085265	-2.18545	2.7929e-06	8.07336e-05	46	63	36	114	30	143	190	248	562	368	351	FCN1
ENSG00000085276	1.65749	0.00102952	0.00861795	2246	2677	2068	1706	473	2875	1188	953	379	683	291	MECOM
ENSG00000085433	1.09326	0.00112112	0.00919489	390	961	1009	1765	1752	1561	1642	582	564	642	511	WDR47
ENSG00000085552	4.55397	2.82181e-09	2.99971e-07	559	445	80	3007	2323	1142	2400	92	16	81	34	IGSF9
ENSG00000085563	-1.89028	0.000679953	0.00622294	154	179	193	71	12	103	252	392	637	545	414	ABCB1
ENSG00000085733	1.53571	3.17407e-08	2.23383e-06	4887	3316	2956	4688	3312	3661	3187	1555	1252	1363	852	CTTN
ENSG00000085840	1.28223	0.00638715	0.034504	497	643	613	450	1014	792	234	86	179	311	415	ORC1
ENSG00000085999	1.86837	1.62647e-05	0.000331209	382	448	408	507	796	514	184	60	85	164	194	RAD54L
ENSG00000086015	1.16115	2.08047e-05	0.000404118	1357	888	1167	1411	1689	1047	817	560	540	575	427	MAST2
ENSG00000086570	2.65285	7.9794e-06	0.000188206	829	7502	10809	9474	9814	14527	8849	2179	525	1852	564	FAT2
ENSG00000086730	-2.20211	1.0569e-14	7.47275e-12	291	342	434	204	169	445	474	1089	1631	1980	1290	LAT2
ENSG00000086991	2.58499	0.000649229	0.00600685	157	82	232	413	387	50	145	21	107	7	7	NOX4
ENSG00000087077	1.93612	4.00335e-11	8.39405e-09	2527	1688	2097	1332	1730	2562	1108	442	566	470	447	TRIP6
ENSG00000087116	2.08576	0.00250672	0.0170879	2042	1051	3195	6880	3059	790	1396	90	1486	295	639	ADAMTS2
ENSG00000087237	-2.01682	2.3106e-07	1.07251e-05	28	42	105	36	22	84	85	163	181	239	281	CETP
ENSG00000087245	2.21572	0.00326127	0.0209315	2483	1370	568	6808	6374	679	1019	575	1284	379	186	MMP2
ENSG00000087303	1.92635	0.000240058	0.00279635	821	399	806	2363	1159	561	438	173	483	172	155	NID2
ENSG00000087494	1.51727	0.000955104	0.00813163	37	44	56	107	104	53	54	16	47	18	9	PTHLH
ENSG00000087495	1.32291	0.00980353	0.0474915	64	23	40	20	51	16	22	14	10	18	12	PHACTR3
ENSG00000087510	2.21757	0.00457776	0.0270038	298	114	10	430	343	66	616	96	58	39	24	TFAP2C
ENSG00000087589	-1.44834	0.000595533	0.0056073	45	51	84	39	59	80	132	79	394	118	151	CASS4
ENSG00000087842	1.42762	0.00148707	0.0114344	49	396	300	261	357	299	249	111	72	133	73	PIR
ENSG00000088256	1.50538	3.39666e-08	2.37936e-06	920	1615	1034	1536	1090	1965	1370	602	453	463	317	GNA11
ENSG00000088305	1.78225	1.05024e-05	0.00023307	222	91	157	228	146	102	124	56	61	39	19	DNMT3B
ENSG00000088325	1.58628	2.65047e-05	0.000488082	1726	1236	2186	1355	1817	1892	880	219	360	766	738	TPX2
ENSG00000088836	2.23586	0.00133368	0.0104829	103	242	561	257	150	271	2042	164	89	77	50	SLC4A11
ENSG00000089101	-3.19593	0.00041019	0.00421603	7	6	23	30	1	14	29	382	15	74	18	CFAP61
ENSG00000089327	-1.29998	0.000499876	0.00490566	480	214	448	228	126	238	449	500	876	877	761	FXYD5
ENSG00000089356	2.1467	0.00713744	0.0375952	486	5644	189	1050	1727	7764	2455	937	342	772	304	FXYD3
ENSG00000089685	1.31693	0.000208692	0.00250983	454	257	360	359	437	435	193	62	215	154	146	BIRC5
ENSG00000089820	-1.74184	1.21392e-09	1.48817e-07	539	888	1570	582	1211	991	1475	2180	3555	3903	3627	ARHGAP4
ENSG00000090238	-1.00885	2.6167e-05	0.000483914	156	125	223	152	159	173	357	335	454	393	290	YPEL3
ENSG00000090339	1.54336	0.000768877	0.0068713	869	6493	7252	5955	6392	11012	6751	1125	2833	2367	2078	ICAM1
ENSG00000090530	2.25027	0.00216181	0.0152602	44	137	72	164	95	1177	403	38	61	70	60	P3H2
ENSG00000090554	-1.22028	0.000118307	0.00159154	60	80	125	103	51	110	202	140	270	227	283	FLT3LG
ENSG00000090776	2.41964	1.35651e-08	1.12376e-06	335	1979	2110	1578	1960	2228	1026	318	258	362	206	EFNB1
ENSG00000090889	1.70336	7.85186e-07	2.92549e-05	630	527	606	634	892	773	378	95	143	262	270	KIF4A
ENSG00000091073	1.28381	0.000806118	0.00711007	1611	439	661	959	576	1299	1512	384	429	511	288	DTX2
ENSG00000091127	1.66937	7.00865e-09	6.47672e-07	976	1522	1282	1228	1498	1339	726	273	315	436	492	PUS7
ENSG00000091136	2.56814	7.26218e-13	2.69259e-10	2873	5529	8244	8038	10623	6935	3962	806	1748	1011	802	LAMB1
ENSG00000091181	-2.74069	0.00016891	0.00210985	68	34	12	37	27	19	72	693	98	79	75	IL5RA
ENSG00000091490	-1.13134	0.00368095	0.0229799	3762	1633	4227	1845	1092	2370	4457	5896	8086	5542	3832	SEL1L3
ENSG00000091651	1.03441	0.00105686	0.00877435	427	545	533	643	345	678	299	133	208	349	264	ORC6
ENSG00000091656	3.58648	7.46509e-09	6.83618e-07	65	373	892	213	907	397	289	19	77	21	29	ZFHX4
ENSG00000091831	-1.52864	1.41373e-05	0.000295813	241	187	311	354	119	212	618	755	922	894	608	ESR1
ENSG00000092621	2.68734	0.00127681	0.0101326	977	99	557	1508	3998	177	196	149	167	219	137	PHGDH
ENSG00000092853	1.46173	0.00248354	0.0169602	1078	826	749	482	1297	1103	370	132	160	452	484	CLSPN
ENSG00000092969	2.67382	0.000109489	0.00149908	86	194	750	594	272	139	217	113	38	17	12	TGFB2
ENSG00000093009	1.82929	6.6432e-06	0.000162619	582	597	555	561	540	737	216	72	105	185	242	CDC45
ENSG00000093217	1.01934	0.000143957	0.00185848	201	161	147	198	254	216	126	87	107	90	78	XYLB
ENSG00000094804	1.81806	2.10309e-05	0.000406563	1515	1101	1021	942	1124	1124	449	147	178	405	456	CDC6
ENSG00000095015	-1.30085	9.05107e-11	1.6187e-08	1939	2352	2857	1673	2187	3013	4220	5322	6634	6720	5840	MAP3K1
ENSG00000095066	1.38812	3.74958e-05	0.00063829	826	921	308	766	605	1155	1037	285	279	372	261	HOOK2
ENSG00000095370	-1.602	6.53357e-10	8.75067e-08	175	275	371	303	191	370	578	875	826	1111	870	SH2D3C
ENSG00000095397	2.03764	1.90732e-08	1.49454e-06	394	297	762	408	684	377	907	186	102	137	71	WHRN
ENSG00000095585	-1.49744	0.000258459	0.00295891	509	463	312	337	130	749	835	1039	1380	1656	1111	BLNK
ENSG00000095637	2.13431	0.000175656	0.00218067	169	598	105	689	667	239	222	88	131	92	42	SORBS1
ENSG00000095752	3.91074	1.14046e-05	0.000248555	17	59	2	109	221	50	42	4	5	8	2	IL11
ENSG00000095777	4.96567	3.77878e-08	2.55871e-06	62	802	333	256	2448	941	140	54	5	18	8	MYO3A
ENSG00000096092	1.63563	1.17497e-05	0.00025498	343	705	392	624	311	1151	433	115	245	176	175	TMEM14A
ENSG00000096696	2.3759	0.000126393	0.00168393	14380	41608	8413	28531	60444	37991	27717	9185	1808	10290	1964	DSP
ENSG00000096996	-1.20675	0.00400886	0.0244513	252	328	914	384	139	749	661	610	1133	1358	1143	IL12RB1
ENSG00000097096	1.31659	0.00373386	0.0232481	730	561	303	365	788	577	233	276	128	150	248	SYDE2
ENSG00000099194	1.45061	0.00416451	0.0251355	4365	4680	2694	2175	6440	1565	2174	542	2520	1038	1176	SCD
ENSG00000099282	1.39538	0.000468053	0.00465953	636	1076	828	530	1047	647	537	429	227	341	125	TSPAN15
ENSG00000099284	1.91469	2.45202e-05	0.000459894	772	1324	368	698	677	1013	317	165	311	207	119	H2AFY2
ENSG00000099308	-1.14379	0.000133381	0.00175488	700	705	915	682	339	975	1325	1310	1534	2517	1458	MAST3
ENSG00000099625	1.56068	0.00350831	0.0221339	48	18	9	40	62	25	52	14	9	15	10	CBARP
ENSG00000099725	6.10688	4.40717e-06	0.000116921	362	4	2051	2389	26	4	11	6	13	8	11	PRKY
ENSG00000099953	4.50004	1.22108e-06	4.09762e-05	966	182	300	5205	3377	122	315	82	109	38	32	MMP11
ENSG00000099994	1.68531	2.54397e-09	2.77219e-07	121	144	155	116	172	114	132	52	45	47	21	SUSD2
ENSG00000100033	2.73942	3.17849e-07	1.39849e-05	220	1216	1052	650	748	1226	259	83	92	223	55	PRODH
ENSG00000100053	1.38675	0.0101867	0.0488186	18	30	21	28	76	22	17	17	11	7	10	CRYBB3
ENSG00000100055	-1.00785	0.00432175	0.0258364	1035	1632	1931	817	625	2577	2181	2647	2470	3420	3166	CYTH4
ENSG00000100060	-1.69685	2.66474e-07	1.20428e-05	338	308	354	324	113	275	518	657	1297	926	1133	MFNG
ENSG00000100078	3.96107	3.25638e-11	7.27969e-09	113	419	759	477	453	352	213	14	5	61	19	PLA2G3
ENSG00000100079	-1.66075	0.00613623	0.0335358	31	91	284	88	61	173	302	90	911	363	397	LGALS2
ENSG00000100095	3.15828	0.0089665	0.0444917	2	4	209	259	93	0	38	7	3	17	9	SEZ6L
ENSG00000100100	-1.66634	2.28525e-10	3.65677e-08	670	709	934	539	738	955	1498	1755	2870	2239	3579	PIK3IP1
ENSG00000100116	1.68173	2.45543e-05	0.000459978	377	199	206	159	119	239	115	67	72	58	55	GCAT
ENSG00000100156	1.89915	0.000324183	0.00350877	112	77	78	37	47	48	30	24	25	9	8	SLC16A8
ENSG00000100242	-1.13218	3.9645e-10	5.71245e-08	2461	2750	4216	2863	2012	3289	3504	4694	6584	6582	7542	SUN2
ENSG00000100249	2.79606	0.00379051	0.0235046	3	9	6	11	40	18	2	3	0	2	2	C22orf31
ENSG00000100304	1.04925	0.00158208	0.012028	1590	1620	1434	1337	1498	1679	619	509	527	796	846	TTLL12
ENSG00000100320	1.73365	1.09221e-09	1.35537e-07	1454	1588	1581	2359	1339	2599	1064	558	579	511	346	RBFOX2
ENSG00000100321	-1.36059	0.000310755	0.0033932	241	109	118	118	261	91	228	440	420	510	318	SYNGR1
ENSG00000100346	-3.87023	3.17301e-11	7.19919e-09	24	31	18	18	27	7	62	160	190	291	855	CACNA1I
ENSG00000100350	2.05958	6.52794e-05	0.000991848	1014	1060	279	417	392	943	248	122	218	176	102	FOXRED2
ENSG00000100351	-1.51013	0.000380017	0.00398815	258	415	913	346	142	646	791	840	1252	1305	1928	GRAP2
ENSG00000100473	-1.98153	6.71436e-10	8.95336e-08	77	78	65	54	78	42	131	276	292	204	369	COCH
ENSG00000100478	-1.16599	2.67107e-07	1.20487e-05	319	175	306	228	202	409	291	527	569	626	657	AP4S1
ENSG00000100558	2.94672	6.00761e-06	0.000149468	359	291	31	275	1169	416	398	50	57	70	40	PLEK2
ENSG00000100625	1.8252	0.00517024	0.0295194	1375	605	130	367	1130	1055	704	447	105	204	78	SIX4
ENSG00000100628	-1.64827	3.27578e-05	0.000576018	48	40	100	41	19	109	88	149	252	226	129	ASB2
ENSG00000100652	-1.02524	1.2048e-05	0.000259648	92	111	114	79	134	139	132	243	168	204	273	SLC10A1
ENSG00000100721	-5.02861	1.2759e-07	6.5305e-06	0	12	100	20	2	51	128	1007	897	2315	930	TCL1A
ENSG00000100916	1.06231	0.0042619	0.0255571	72	153	78	76	180	100	207	44	51	57	77	BRMS1L
ENSG00000101003	1.70279	8.61687e-07	3.12624e-05	809	640	757	622	785	1064	412	117	157	292	314	GINS1
ENSG00000101004	1.09016	0.00284144	0.018776	235	291	907	862	794	919	642	362	296	307	196	NINL
ENSG00000101096	-1.04563	0.00845846	0.042633	558	1194	1987	763	374	1704	1431	1646	1997	2338	2891	NFATC2
ENSG00000101109	-1.17058	2.19576e-05	0.000420389	2611	1298	2465	1198	1731	1672	2376	3242	3959	4337	5181	STK4
ENSG00000101115	3.62015	3.30912e-05	0.000580202	114	48	373	380	846	46	16	32	12	23	14	SALL4
ENSG00000101194	-1.06741	3.36268e-05	0.000587899	526	351	356	558	377	419	538	679	872	1435	703	SLC17A9
ENSG00000101311	3.58436	2.18911e-10	3.54019e-08	314	1789	1892	2502	1655	4359	1693	272	81	200	64	FERMT1
ENSG00000101333	2.10534	0.00776954	0.0400844	770	289	520	592	3568	51	888	302	253	205	113	PLCB4
ENSG00000101384	1.07583	0.00071053	0.00644074	1424	1618	5401	3330	2714	3569	3550	1605	1429	1587	836	JAG1
ENSG00000101412	1.44236	3.41595e-06	9.46719e-05	486	419	562	461	351	420	226	97	130	200	182	E2F1
ENSG00000101444	1.37466	2.56286e-06	7.55025e-05	2228	4548	2955	2933	2712	3980	1788	977	1135	1253	1224	AHCY
ENSG00000101445	-1.91375	6.00523e-05	0.000927151	872	1984	4026	1575	464	3329	3686	5889	6553	10233	9107	PPP1R16B
ENSG00000101447	1.06842	0.000164021	0.00206405	303	456	591	504	430	573	345	140	136	298	269	FAM83D
ENSG00000101680	8.45684	6.30311e-11	1.19771e-08	99	128	17679	629	7287	102	2046	12	26	0	4	LAMA1
ENSG00000101695	-2.09323	1.89081e-08	1.48928e-06	196	144	302	104	95	184	284	474	847	524	1201	RNF125
ENSG00000101746	3.00681	0.000214569	0.00256769	7	121	516	117	98	683	309	53	9	21	30	NOL4
ENSG00000101773	2.15768	2.78573e-06	8.06893e-05	611	2049	1298	2065	5087	3080	2189	353	449	613	615	RBBP8
ENSG00000101825	1.91709	0.00347498	0.0219829	3572	1504	2332	6333	8415	486	1742	700	1730	845	490	MXRA5
ENSG00000101842	-1.46269	0.00254336	0.0172543	4	37	27	32	14	31	49	63	62	48	112	VSIG1
ENSG00000101850	2.10498	0.000917937	0.00787695	34	11	51	95	179	45	158	27	12	16	15	GPR143
ENSG00000101856	1.24623	9.82186e-07	3.45618e-05	1817	1212	1130	2016	1868	1192	1897	637	723	552	704	PGRMC1
ENSG00000101974	1.03579	0.00750095	0.0390032	1620	2956	6276	2124	6143	5907	2444	1500	1974	1720	2105	ATP11C
ENSG00000102024	1.39966	0.000341848	0.00365958	1300	1452	1088	3796	4251	2559	2567	884	1017	1022	638	PLS3
ENSG00000102048	2.76828	1.73242e-13	8.22979e-11	151	135	134	66	110	144	74	19	13	17	18	ASB9
ENSG00000102098	2.08387	5.99674e-09	5.69747e-07	275	108	130	150	230	215	239	23	43	51	62	SCML2
ENSG00000102174	-1.93217	0.000530161	0.00513655	25	10	43	53	16	49	156	152	248	145	154	PHEX
ENSG00000102245	-2.89752	2.02003e-06	6.20981e-05	34	18	46	39	2	59	93	127	375	237	421	CD40LG
ENSG00000102287	3.55125	0.00177745	0.0131644	260	121	149	4041	8765	51	8202	466	148	269	67	GABRE
ENSG00000102384	1.25728	9.67755e-05	0.0013685	422	407	548	435	588	540	299	83	162	271	249	CENPI
ENSG00000102445	-1.55163	0.000117079	0.00158012	235	433	1059	423	1251	873	648	1341	2009	2921	1643	RUBCNL
ENSG00000102471	1.13531	7.28689e-05	0.00109081	1110	726	1532	650	1490	1249	1199	621	382	518	445	NDFIP2
ENSG00000102595	1.00922	0.00176178	0.013077	1299	984	793	1043	1940	1618	1111	686	861	505	395	UGGT2
ENSG00000102802	2.49096	4.1072e-06	0.000110506	90	134	55	236	80	89	62	14	40	17	6	MEDAG
ENSG00000102870	1.2573	2.72391e-09	2.94715e-07	879	813	895	954	648	897	1058	337	492	390	216	ZNF629
ENSG00000102879	-2.08647	1.21599e-06	4.08505e-05	724	1617	3707	1351	681	2536	3522	5528	7393	10764	8194	CORO1A
ENSG00000102886	-1.15111	5.15827e-05	0.000825839	52	43	72	93	46	45	81	123	90	183	128	GDPD3
ENSG00000103034	1.70179	9.89137e-06	0.000221742	364	215	499	936	242	300	342	117	135	119	118	NDRG4
ENSG00000103067	1.37371	0.00598881	0.0329104	1163	685	415	923	328	673	666	422	120	381	120	ESRP2
ENSG00000103175	2.16902	0.00338541	0.0215238	41	53	24	156	144	36	5	17	14	18	9	WFDC1
ENSG00000103187	-1.09226	0.00080853	0.00712514	1884	915	3521	1249	1351	2389	2852	2562	4868	4446	4548	COTL1
ENSG00000103202	1.04516	0.00113222	0.00926345	580	362	491	498	363	314	341	192	203	307	110	NME4
ENSG00000103222	1.09792	0.000997477	0.00841696	779	1937	3388	4166	2517	2941	4134	1034	1362	1445	1146	ABCC1
ENSG00000103269	2.11522	8.36885e-07	3.06183e-05	131	70	78	157	126	162	45	34	18	24	22	RHBDL1
ENSG00000103316	-3.10801	0.000176878	0.00219315	3	2	0	3	6	10	29	64	70	92	13	CRYM
ENSG00000103319	1.22703	3.75482e-05	0.000638824	2028	4853	4145	2700	4075	5860	3032	1778	1799	1569	1132	EEF2K
ENSG00000103353	1.71707	0.00330206	0.0211086	422	538	1192	1005	4397	766	828	359	336	416	431	UBFD1
ENSG00000103356	1.22414	2.00049e-06	6.1622e-05	715	829	958	1316	1920	1474	1565	476	497	528	547	EARS2
ENSG00000103404	1.82236	1.963e-08	1.5186e-06	1827	1962	1740	4601	3332	3272	4333	980	581	703	920	USP31
ENSG00000103472	-1.31537	1.88457e-05	0.000373024	118	206	283	132	177	138	343	420	465	363	629	RRN3P2
ENSG00000103479	-1.06467	1.30814e-07	6.66185e-06	2275	2230	4060	3090	1844	3153	3816	4048	6037	6422	6884	RBL2
ENSG00000103653	-1.12233	0.000194703	0.00237352	1145	1392	1913	936	518	1436	1394	2014	2448	3299	2743	CSK
ENSG00000103723	2.8097	0.00986899	0.047725	8	1777	1038	196	60	1770	34	132	65	169	18	AP3B2
ENSG00000103852	1.37466	2.0004e-09	2.27131e-07	275	494	465	469	397	527	370	181	189	160	108	TTC23
ENSG00000103855	2.10135	2.38176e-07	1.09883e-05	430	611	565	1005	1759	692	561	178	263	164	131	CD276
ENSG00000103876	1.0783	0.00024796	0.00287304	320	322	680	433	303	278	248	128	214	160	179	FAH
ENSG00000104067	1.48025	0.00791568	0.0406246	969	1603	263	1211	3036	1576	797	702	388	539	270	TJP1
ENSG00000104140	1.27013	0.00725482	0.0380815	768	409	227	342	413	518	462	315	96	225	86	RHOV
ENSG00000104147	1.40921	0.000603663	0.00566631	99	247	148	147	226	207	94	27	49	87	87	OIP5
ENSG00000104237	-3.20742	0.00614444	0.0335566	232	1	35	135	117	1	206	2814	101	401	174	RP1
ENSG00000104321	1.53469	0.00485913	0.0281663	136	425	167	1134	298	559	530	60	274	144	150	TRPA1
ENSG00000104332	4.15128	2.92031e-05	0.000527548	117	112	415	535	3594	33	1380	17	131	34	19	SFRP1
ENSG00000104341	1.67104	0.000977562	0.00828507	1142	875	339	1893	538	705	622	403	172	161	322	LAPTM4B
ENSG00000104368	3.08339	3.49652e-05	0.000605379	242	479	6764	517	1248	666	705	161	163	211	118	PLAT
ENSG00000104369	2.34292	0.000274046	0.00308815	399	449	38	196	115	689	232	70	31	85	48	JPH1
ENSG00000104413	2.25037	0.00977237	0.0473859	1410	1524	3	1616	1302	1307	1145	407	133	329	105	ESRP1
ENSG00000104490	1.62423	0.00214617	0.0151787	177	566	453	1241	2170	1256	989	392	283	268	252	NCALD
ENSG00000104549	1.6568	0.000223326	0.00264039	4174	1764	1962	1525	3490	1347	1097	483	710	913	754	SQLE
ENSG00000104611	1.53021	0.00256087	0.0173481	930	664	254	434	425	489	733	374	97	182	95	SH2D4A
ENSG00000104635	1.76937	1.9623e-06	6.07533e-05	1957	1273	2129	2759	4575	2021	1440	434	678	666	883	SLC39A14
ENSG00000104723	2.50311	0.0096386	0.0469544	58	52	1259	2627	1827	58	245	207	198	87	89	TUSC3
ENSG00000104738	1.42581	4.47459e-06	0.0001186	3214	3336	3212	3029	4642	4001	2370	698	913	1637	1747	MCM4
ENSG00000104783	-1.02131	0.00934282	0.0458811	122	215	776	221	196	358	339	503	778	648	492	KCNN4
ENSG00000104814	-1.71744	1.36609e-05	0.000287227	178	349	612	262	126	532	673	829	1256	1551	1183	MAP4K1
ENSG00000104881	1.65008	0.00158269	0.0120296	562	170	137	419	490	215	237	163	60	120	56	PPP1R13L
ENSG00000104889	1.2324	0.000168744	0.00210864	459	786	411	412	553	1072	536	171	221	292	320	RNASEH2A
ENSG00000104894	-2.1077	6.5581e-17	1.1077e-13	261	329	509	325	267	417	712	1438	1919	2094	1152	CD37
ENSG00000104899	4.4192	3.30337e-11	7.33082e-09	289	494	375	132	449	321	35	4	28	10	16	AMH
ENSG00000104903	-2.86309	2.08342e-15	1.91946e-12	133	195	253	172	48	181	280	1052	1496	1567	921	LYL1
ENSG00000104921	-3.40942	8.8193e-05	0.00126478	5	27	33	18	8	318	84	769	577	986	332	FCER2
ENSG00000104936	1.20894	2.29495e-07	1.07014e-05	410	566	679	809	434	699	616	248	202	359	190	DMPK
ENSG00000104972	-1.19952	0.00718516	0.0377942	117	139	216	58	38	196	118	150	236	396	339	LILRB1
ENSG00000105011	1.14359	0.00263676	0.0177671	425	697	430	312	438	938	334	127	190	273	319	ASF1B
ENSG00000105048	5.92898	2.87382e-05	0.000520692	4	8	0	36	10	11	13	0	0	0	0	TNNT1
ENSG00000105088	1.4332	0.00264047	0.0177843	256	111	146	476	389	187	97	83	78	79	105	OLFM2
ENSG00000105122	-1.6945	8.63015e-05	0.00124489	456	816	1471	634	181	935	1300	1691	2340	3176	2890	RASAL3
ENSG00000105185	1.10885	0.000108503	0.00148947	1246	1359	1012	1003	911	1651	917	293	556	578	699	PDCD5
ENSG00000105220	1.15009	1.35342e-05	0.000285353	5500	5535	4781	5454	6499	7096	3421	1564	2514	3016	2695	GPI
ENSG00000105339	-1.02422	0.00599233	0.0329205	1101	1298	3189	1896	1543	1410	4548	4327	3341	5846	2633	DENND3
ENSG00000105369	-2.6737	3.21251e-11	7.23481e-09	503	376	550	257	124	432	800	2171	3253	3471	1821	CD79A
ENSG00000105376	3.12187	4.42769e-08	2.86415e-06	147	273	137	863	909	555	1107	86	65	58	34	ICAM5
ENSG00000105426	1.37514	2.22135e-06	6.71328e-05	1898	4116	2384	3760	2142	2730	2503	948	1464	1119	727	PTPRS
ENSG00000105429	1.09662	0.000282181	0.00316107	1076	2334	1725	2254	1520	3726	1878	911	941	1214	658	MEGF8
ENSG00000105483	-1.16528	6.08303e-05	0.000936891	1104	1166	1589	905	575	1819	1675	1934	2461	2897	3513	CARD8
ENSG00000105492	-2.23198	2.94742e-05	0.000531182	44	30	21	25	4	68	64	178	219	160	100	SIGLEC6
ENSG00000105501	-1.57789	0.0012495	0.00999323	47	49	138	60	31	190	195	189	222	489	221	SIGLEC5
ENSG00000105519	-2.23173	1.68955e-05	0.000341994	388	466	771	812	627	781	1230	7499	1197	2005	1346	CAPS
ENSG00000105552	1.44193	6.4216e-05	0.000978626	1289	1148	1351	930	558	1410	485	328	322	508	331	BCAT2
ENSG00000105576	1.00267	0.000229485	0.00269488	1365	2569	2006	2341	1255	2883	1610	785	847	1099	1145	TNPO2
ENSG00000105642	2.51319	0.00090711	0.00781167	22	34	259	27	223	22	55	10	19	24	9	KCNN1
ENSG00000105647	2.17956	3.18642e-05	0.000565209	504	983	751	1114	1099	1180	856	280	250	240	19	PIK3R2
ENSG00000105650	1.72754	0.00508946	0.0291458	103	34	21	25	47	19	24	7	17	19	7	PDE4C
ENSG00000105655	1.92757	0.000395731	0.00410909	231	216	2198	1045	827	888	688	330	142	173	175	ISYNA1
ENSG00000105694	-3.36603	0.00121999	0.0098099	0	2	4	0	0	0	0	9	8	12	5	ELOCP28
ENSG00000105708	-1.07513	9.13325e-07	3.2668e-05	222	346	493	283	317	245	368	550	636	665	783	ZNF14
ENSG00000105767	1.00085	0.00411728	0.0249209	282	109	128	253	204	133	232	116	87	84	85	CADM4
ENSG00000105851	-1.72334	5.62494e-08	3.39316e-06	627	592	1068	497	293	710	1243	1796	2928	2367	1970	PIK3CG
ENSG00000105854	1.58841	0.00106462	0.00882429	2751	734	1101	835	910	611	832	458	295	474	267	PON2
ENSG00000105875	1.40528	0.00745466	0.0388289	545	1934	1668	1603	5231	969	1254	597	983	709	541	WDR91
ENSG00000105880	4.77673	2.83127e-05	0.000513904	75	39	0	44	449	31	20	4	4	4	2	DLX5
ENSG00000105889	-1.72089	9.34968e-08	5.01338e-06	20	15	23	25	41	22	32	50	84	128	66	STEAP1B
ENSG00000105967	-1.30366	0.00388086	0.0239236	904	355	1034	239	461	818	1094	963	3265	1159	1381	TFEC
ENSG00000105971	1.85799	0.000385264	0.00402653	569	158	96	648	558	417	987	123	129	176	93	CAV2
ENSG00000105997	2.66965	0.00113831	0.00930074	14	128	73	44	14	290	43	24	12	12	2	HOXA3
ENSG00000106004	2.22345	0.00562811	0.0313908	8	37	40	19	5	46	14	12	4	3	0	HOXA5
ENSG00000106018	3.42536	0.00377563	0.0234635	8	9	119	187	1206	4	262	54	19	6	9	VIPR2
ENSG00000106070	2.34755	1.30426e-07	6.65323e-06	1614	794	1136	2458	2685	478	2012	283	384	331	235	GRB10
ENSG00000106089	1.31587	0.00408432	0.0247657	431	126	190	169	162	155	94	57	73	111	71	STX1A
ENSG00000106211	1.64778	0.00350404	0.0221161	2594	732	226	1120	1784	1672	1516	529	271	677	267	HSPB1
ENSG00000106258	1.33117	0.0017301	0.0128796	767	260	557	293	507	229	317	166	121	245	132	CYP3A5
ENSG00000106305	1.06668	3.9301e-05	0.000661977	403	364	378	326	421	483	297	106	175	184	252	AIMP2
ENSG00000106327	-1.34662	2.06344e-06	6.31135e-05	20	27	30	17	24	19	43	43	61	82	67	TFR2
ENSG00000106367	1.68786	0.000301449	0.0033173	1969	500	571	562	697	668	503	189	279	289	244	AP1S1
ENSG00000106392	-1.041	0.000272528	0.00307674	897	577	1177	560	441	853	1044	1144	1310	1819	1987	C1GALT1
ENSG00000106484	3.49574	0.000124634	0.00166414	64	396	154	1053	5788	547	674	128	93	140	70	MEST
ENSG00000106511	-2.1389	0.000234555	0.00274065	6	19	28	63	24	6	72	101	125	148	138	MEOX2
ENSG00000106560	-1.77597	8.71935e-05	0.00125399	339	297	689	225	116	538	590	585	1255	1139	2188	GIMAP2
ENSG00000106571	2.01026	1.89305e-05	0.000374202	461	332	275	745	1350	396	686	194	171	147	72	GLI3
ENSG00000106605	1.48429	0.00340578	0.0216171	545	2331	1453	537	2287	4079	1252	408	676	696	687	BLVRA
ENSG00000106624	1.96342	0.00029381	0.0032598	3646	3983	3454	8977	10878	1396	2874	1468	1939	1052	673	AEBP1
ENSG00000106628	1.27169	2.72022e-05	0.000498186	1854	1071	855	1069	1311	1006	1034	393	443	573	534	POLD2
ENSG00000106665	1.04516	0.00131399	0.0103644	517	1652	2014	1038	992	2042	1464	722	675	666	479	CLIP2
ENSG00000106689	3.72824	0.000241867	0.00281447	1	16	14	125	143	33	55	5	3	8	0	LHX2
ENSG00000106723	1.53136	0.002136	0.0151166	2113	349	628	930	943	601	558	271	370	405	199	SPIN1
ENSG00000106819	2.85487	6.34486e-07	2.46049e-05	1715	477	1241	3385	2356	332	1025	225	281	189	126	ASPN
ENSG00000106948	-1.5247	8.2405e-06	0.000193315	1967	3388	5232	2730	1372	4644	6141	7881	8734	12292	10386	AKNA
ENSG00000106952	-2.0405	0.000364716	0.00385954	114	86	162	80	15	291	259	273	514	536	883	TNFSF8
ENSG00000106976	1.33188	0.00380246	0.0235595	239	163	833	640	467	1058	274	189	274	205	117	DNM1
ENSG00000107099	-1.59555	2.69477e-10	4.20149e-08	2245	2773	5326	2195	2835	4836	5361	8190	10647	10807	11982	DOCK8
ENSG00000107130	1.94047	1.90424e-05	0.000375939	571	460	746	792	2160	667	1336	328	298	214	116	NCS1
ENSG00000107159	6.87807	4.80883e-09	4.67102e-07	14	215	88	187	1038	293	3	2	2	5	0	CA9
ENSG00000107290	-1.13085	3.90486e-07	1.67446e-05	5541	7894	10286	6347	8328	12209	15006	14680	20952	20766	21548	SETX
ENSG00000107317	-2.30609	1.96247e-05	0.00038444	416	327	570	257	62	124	565	1386	2657	1562	820	PTGDS
ENSG00000107338	1.95096	5.05134e-05	0.000811712	177	431	672	901	1781	973	1376	241	189	285	159	SHB
ENSG00000107518	-2.49426	0.0001362	0.00178027	6	12	25	56	10	24	79	241	193	144	37	ATRNL1
ENSG00000107562	-1.47044	0.00124891	0.00999228	496	300	467	627	319	396	517	729	3087	605	539	CXCL12
ENSG00000107611	-1.54625	0.00015248	0.00194605	259	114	257	255	101	84	371	521	441	647	684	CUBN
ENSG00000107731	2.62707	1.12818e-06	3.87135e-05	1255	1274	1384	2663	7185	3706	1642	557	596	354	201	UNC5B
ENSG00000107736	1.96388	0.000651145	0.00601952	135	1424	2197	1810	2301	3946	927	447	409	532	361	CDH23
ENSG00000107957	2.00138	0.000241891	0.00281447	1608	2016	1654	12150	5514	5865	10611	1392	1213	1673	948	SH3PXD2A
ENSG00000107968	-1.12534	4.26813e-06	0.000113943	291	307	699	467	317	478	765	715	1004	1124	1067	MAP3K8
ENSG00000107984	3.57628	0.00675344	0.0360497	9	8	4	192	216	0	227	7	11	12	0	DKK1
ENSG00000108352	2.01127	3.11658e-05	0.000556065	974	729	261	486	1154	810	499	277	133	189	86	RAPGEFL1
ENSG00000108375	1.96238	1.39735e-08	1.15445e-06	846	870	2051	2050	3080	1621	1362	455	363	409	426	RNF43
ENSG00000108405	-1.14977	0.00463058	0.0272256	216	195	254	139	60	207	231	213	428	725	269	P2RX1
ENSG00000108448	1.56598	0.000382817	0.00400647	251	915	209	352	284	417	406	150	97	157	136	TRIM16L
ENSG00000108759	4.62474	0.000198177	0.00241103	0	23	6	18	106	58	22	2	0	0	3	KRT32
ENSG00000108821	4.46219	4.50639e-08	2.90271e-06	21254	7054	11239	87758	81325	5424	6337	1018	3039	1094	673	COL1A1
ENSG00000108852	2.37302	0.00490215	0.0283469	322	19	32	166	722	56	106	33	64	46	20	MPP2
ENSG00000109084	1.79236	4.49204e-05	0.000739024	719	649	664	273	1362	626	347	117	196	243	215	TMEM97
ENSG00000109089	2.06029	0.00113038	0.00925337	461	86	70	190	277	62	95	40	70	45	24	CDR2L
ENSG00000109101	4.08751	3.17729e-06	8.96097e-05	10	892	64	239	616	799	270	19	13	56	9	FOXN1
ENSG00000109265	1.50731	0.00182028	0.0134195	370	871	1565	477	429	717	323	386	175	197	134	KIAA1211
ENSG00000109436	-1.01565	0.000195337	0.0023803	1368	999	2207	1144	1008	1199	1864	2702	3718	2928	1546	TBC1D9
ENSG00000109452	-1.85604	5.57442e-06	0.000140997	734	715	1340	643	277	730	1914	2380	2936	2616	4349	INPP4B
ENSG00000109684	-2.06922	7.48283e-05	0.00111302	50	115	77	74	11	107	149	284	556	363	151	CLNK
ENSG00000109805	1.14498	0.00339322	0.0215644	910	1503	1442	1055	1168	1755	755	169	482	841	711	NCAPG
ENSG00000109832	3.09344	0.000575865	0.00546784	2	16	31	20	72	285	47	4	8	8	9	DDX25
ENSG00000109881	1.50073	8.40394e-09	7.47091e-07	123	137	172	223	174	255	264	63	51	100	45	CCDC34
ENSG00000109906	-1.86478	0.00072304	0.00653465	22	93	20	38	8	25	43	93	147	172	112	ZBTB16
ENSG00000110031	-1.01275	0.00073124	0.00659308	622	653	1353	669	407	883	1294	939	2059	1915	1584	LPXN
ENSG00000110057	-1.02181	0.00213085	0.0150871	1139	853	861	531	380	1198	1274	1249	1948	1853	2002	UNC93B1
ENSG00000110092	2.3997	4.07663e-12	1.20332e-09	2614	4413	12048	4650	4748	7266	4685	1007	1036	1424	670	CCND1
ENSG00000110324	-1.22571	0.00474008	0.0276482	1305	1733	4986	1045	713	1668	2159	3159	3956	4969	5081	IL10RA
ENSG00000110328	1.68204	0.000126007	0.00167953	350	529	923	355	1754	774	827	317	197	231	182	GALNT18
ENSG00000110400	2.83917	1.97098e-06	6.0898e-05	411	3501	4293	1698	4708	3807	1753	460	175	735	167	NECTIN1
ENSG00000110427	2.68797	2.93944e-05	0.000530373	119	849	2042	1368	606	640	1504	259	50	207	52	KIAA1549L
ENSG00000110448	-1.66803	4.48184e-07	1.88728e-05	318	360	644	403	341	533	874	769	1400	1276	2495	CD5
ENSG00000110492	2.45995	9.38947e-12	2.52726e-09	642	927	1360	1330	1345	464	1795	173	245	119	241	MDK
ENSG00000110660	1.21284	0.00079001	0.00700457	445	1211	1568	717	1605	1459	747	321	535	641	369	SLC35F2
ENSG00000110665	-2.28573	3.3274e-06	9.29191e-05	137	54	258	107	43	87	203	314	874	926	290	C11orf21
ENSG00000110693	2.02493	8.85044e-05	0.00126805	29	296	273	426	240	489	376	96	67	62	51	SOX6
ENSG00000110777	-1.41918	1.53494e-05	0.000316385	749	718	624	688	307	1178	1209	2043	2197	2460	1312	POU2AF1
ENSG00000110848	-2.42052	1.57185e-08	1.26761e-06	119	249	447	265	160	366	597	558	1507	1831	2431	CD69
ENSG00000110852	-1.03593	0.00684258	0.0364207	448	222	427	681	185	314	561	387	1140	735	983	CLEC2B
ENSG00000110934	-1.68333	0.000152532	0.00194605	570	445	1119	386	145	731	1106	1151	2140	1895	2614	BIN2
ENSG00000110944	1.77967	0.00588117	0.0324216	18	126	156	597	366	134	163	39	87	65	61	IL23A
ENSG00000111087	-1.71487	8.28344e-06	0.000194172	30	62	157	83	33	73	82	216	191	329	180	GLI1
ENSG00000111186	1.71707	0.00527133	0.0299522	68	86	864	260	370	656	157	138	99	98	53	WNT5B
ENSG00000111206	1.05293	0.000773488	0.00690034	523	584	410	637	428	383	273	174	198	281	238	FOXM1
ENSG00000111224	-1.09885	9.98884e-06	0.000223631	404	395	578	564	311	672	693	659	1006	1040	1516	PARP11
ENSG00000111247	1.36976	4.43411e-05	0.000731869	648	301	417	522	269	489	369	84	169	192	217	RAD51AP1
ENSG00000111249	-2.1325	0.000129263	0.00170869	4	12	10	9	3	17	24	12	84	44	51	CUX2
ENSG00000111321	1.48806	3.07332e-05	0.000549313	1196	743	944	1327	632	556	556	354	299	345	199	LTBR
ENSG00000111328	1.69569	2.02288e-11	4.92013e-09	354	367	497	577	739	470	383	147	179	130	124	CDK2AP1
ENSG00000111348	-1.71432	8.7181e-08	4.75869e-06	1057	999	1934	1182	534	1298	2340	2657	4956	5335	3793	ARHGDIB
ENSG00000111371	-1.04925	3.5677e-06	9.80731e-05	5446	4619	3491	4593	5720	5228	6134	7115	9598	11933	12266	SLC38A1
ENSG00000111445	1.01121	1.42977e-05	0.000298326	653	577	601	936	959	823	597	301	366	315	437	RFC5
ENSG00000111536	-2.28787	2.10349e-05	0.000406563	11	3	9	8	6	10	33	32	88	29	62	IL26
ENSG00000111602	1.03115	8.46396e-06	0.00019749	1280	1071	1455	2083	1504	1710	1280	519	554	973	771	TIMELESS
ENSG00000111640	1.05506	2.32687e-05	0.000440772	31768	32434	33065	44720	37725	41221	22934	9795	18324	20241	18037	GAPDH
ENSG00000111676	1.20041	7.95554e-05	0.00116734	667	341	560	938	539	407	706	289	291	255	165	ATN1
ENSG00000111679	-1.89012	7.33064e-10	9.60661e-08	1324	1136	2020	804	607	1446	1965	3256	5149	5630	4924	PTPN6
ENSG00000111732	-3.92451	3.44629e-05	0.000599414	3	19	9	0	2	80	11	143	173	357	325	AICDA
ENSG00000111788	1.05607	6.23734e-05	0.000955816	789	554	823	1324	684	651	740	295	414	311	465	AC009533.1
ENSG00000111796	-2.29671	4.84566e-07	2.00439e-05	98	135	65	50	35	100	186	426	750	441	227	KLRB1
ENSG00000111799	3.477	2.59256e-06	7.61561e-05	7469	4683	2687	36500	27513	2983	3758	972	1748	841	828	COL12A1
ENSG00000111816	1.82694	0.000108662	0.00148947	4761	3715	2683	4797	3101	5315	4533	1979	517	1584	338	FRK
ENSG00000111834	-3.17071	1.0624e-06	3.6999e-05	35	35	27	82	31	27	136	1068	155	337	139	RSPH4A
ENSG00000111860	-1.69035	1.5673e-08	1.2673e-06	926	501	945	722	462	656	1332	1401	2755	2969	2789	CEP85L
ENSG00000111913	-2.97815	3.88814e-08	2.60377e-06	236	903	1423	644	252	1273	2746	5408	7252	7737	10269	RIPOR2
ENSG00000112137	-1.72062	6.62985e-08	3.85406e-06	503	281	395	374	283	381	591	1066	1199	2218	693	PHACTR1
ENSG00000112149	-1.00775	0.00326234	0.0209339	909	1249	964	1511	847	1743	2161	1091	2738	4394	2285	CD83
ENSG00000112182	-2.89605	1.37939e-12	4.87646e-10	292	192	216	311	98	185	627	1725	1684	2786	1589	BACH2
ENSG00000112195	-3.16798	2.23403e-08	1.67707e-06	15	36	82	31	23	51	212	421	428	645	584	TREML2
ENSG00000112210	1.10737	0.000262106	0.00298569	665	327	327	531	669	383	503	234	253	210	193	RAB23
ENSG00000112212	-1.08026	0.00125236	0.0100065	14	12	11	23	11	9	21	29	30	36	23	TSPO2
ENSG00000112232	-3.36916	4.55091e-08	2.92519e-06	0	8	7	9	3	14	32	88	90	124	91	KHDRBS2
ENSG00000112246	9.05244	1.92213e-05	0.000378733	12	0	481	1918	675	0	687	0	2	2	0	SIM1
ENSG00000112276	1.76986	0.00263816	0.0177726	47	47	80	307	241	50	222	26	63	28	43	BVES
ENSG00000112290	1.90045	1.1197e-05	0.000245089	45	117	256	143	135	56	135	21	40	45	25	WASF1
ENSG00000112303	-1.94181	2.33264e-08	1.73822e-06	178	125	189	110	224	148	438	635	730	1051	545	VNN2
ENSG00000112378	2.04829	3.91142e-05	0.000659927	9720	7014	4952	8916	10717	3106	10319	3104	836	2532	814	PERP
ENSG00000112414	1.69117	0.000571308	0.00543306	1147	2448	1056	413	1010	1052	497	335	466	333	247	ADGRG6
ENSG00000112486	-2.77582	2.08725e-05	0.000404968	10	340	412	249	254	649	767	1839	2363	3617	1892	CCR6
ENSG00000112539	-3.87515	0.00569941	0.0316897	38	2	0	8	0	0	34	484	18	101	34	C6orf118
ENSG00000112561	-1.79554	1.38239e-10	2.38799e-08	459	267	585	460	190	405	532	1188	1406	1790	1150	TFEB
ENSG00000112576	-1.56164	2.75981e-07	1.23756e-05	313	483	665	426	356	738	798	918	1336	1331	2429	CCND3
ENSG00000112655	2.70996	4.84649e-10	6.79022e-08	2418	1958	1808	6339	4588	1627	2469	512	643	356	302	PTK7
ENSG00000112706	1.96714	0.000229275	0.00269345	25	87	81	62	163	35	70	30	12	20	11	IMPG1
ENSG00000112715	1.81822	0.000743471	0.00667565	2059	1612	1173	3154	10284	5220	3176	1183	893	1324	769	VEGFA
ENSG00000112742	1.33883	0.000712331	0.00645321	1177	638	772	552	645	518	459	125	229	393	346	TTK
ENSG00000112799	-1.80657	0.000119272	0.0016024	167	89	183	47	27	81	136	307	491	352	283	LY86
ENSG00000112936	-5.57261	9.73005e-07	3.4398e-05	4	4	17	5	2	2	224	2876	1551	980	370	C7
ENSG00000112964	2.48871	0.00748408	0.0389378	168	23	16	275	88	6	527	38	30	29	7	GHR
ENSG00000112984	1.21303	0.000678871	0.00621678	417	662	464	570	925	953	425	130	233	340	368	KIF20A
ENSG00000113083	1.69373	0.0091283	0.0450682	204	145	185	1029	1063	144	210	107	200	102	112	LOX
ENSG00000113140	2.46488	0.000177882	0.00220363	9841	4569	7426	34861	30160	3439	5539	1801	4113	2702	1376	SPARC
ENSG00000113205	2.69659	0.0014988	0.0115013	77	14	6	126	21	30	184	18	12	3	4	PCDHB3
ENSG00000113263	-1.81833	0.00047886	0.00474536	469	720	1816	584	312	1269	1851	1297	2687	2449	6603	ITK
ENSG00000113430	8.51095	0.00722848	0.0379695	1	0	0	60	323	0	102	0	0	0	0	IRX4
ENSG00000113441	-1.10183	2.14874e-05	0.000413208	3360	6143	9109	6452	5678	10360	10835	10011	14919	17467	17813	LNPEP
ENSG00000113494	6.0921	7.73071e-07	2.89098e-05	696	245	19	1904	7836	17	949	10	74	2	16	PRLR
ENSG00000113504	1.53445	0.00160444	0.0121494	1324	1120	5331	1667	4494	885	1761	629	806	823	875	SLC12A7
ENSG00000113532	-1.06333	0.00065984	0.00607177	925	1236	2035	787	601	1825	1863	2004	3423	2781	2358	ST8SIA4
ENSG00000113578	3.07956	0.000290866	0.00322981	24	482	31	1189	691	960	665	125	61	43	21	FGF1
ENSG00000113721	1.11339	0.0100277	0.0482929	2912	3060	5023	9178	6402	2227	2627	2278	2802	1827	1183	PDGFRB
ENSG00000113739	3.69238	6.2353e-08	3.65264e-06	67	243	388	904	1042	290	88	32	39	20	38	STC2
ENSG00000113758	2.2372	3.19497e-05	0.000566236	1219	300	571	2160	1590	313	961	168	267	260	163	DBN1
ENSG00000113790	1.39164	0.000529124	0.0051314	753	268	291	314	325	360	292	182	158	139	87	EHHADH
ENSG00000113805	2.35309	2.07712e-05	0.000404035	121	75	504	173	192	460	89	43	76	30	21	CNTN3
ENSG00000113946	2.16772	0.00813518	0.0414065	6	106	71	189	19	180	448	54	12	24	22	CLDN16
ENSG00000114023	1.011	0.00199959	0.014389	1112	703	651	870	1193	680	674	228	598	518	351	FAM162A
ENSG00000114166	-1.21407	5.66852e-06	0.000143093	650	711	1350	942	504	1302	1489	1426	2547	2242	2514	KAT2B
ENSG00000114200	5.3075	0.00670331	0.0358528	219	0	4	139	6	3	138	0	8	0	0	BCHE
ENSG00000114251	3.3981	3.44085e-05	0.00059881	2370	375	591	10590	6619	794	8621	591	489	300	136	WNT5A
ENSG00000114268	1.70583	0.00413163	0.0249931	207	194	316	1109	1068	311	189	60	211	148	172	PFKFB4
ENSG00000114270	3.63317	7.17973e-07	2.72516e-05	2193	6352	1625	30083	27330	4972	13465	1428	809	1048	470	COL7A1
ENSG00000114315	1.48933	0.00123876	0.00992408	613	344	145	578	908	431	546	230	156	225	101	HES1
ENSG00000114346	1.87708	1.63074e-12	5.69879e-10	1673	1731	1771	1481	1515	2092	1067	290	392	448	601	ECT2
ENSG00000114374	24.9078	3.75919e-15	3.12901e-12	972	0	4114	3744	0	0	0	0	0	0	0	USP9Y
ENSG00000114554	1.86929	5.83248e-10	8.02376e-08	5769	10540	7966	15598	8260	16302	7631	2677	2830	3304	2059	PLXNA1
ENSG00000114626	-1.36074	1.83559e-09	2.12196e-07	205	159	196	207	160	196	375	482	516	678	432	ABTB1
ENSG00000114739	1.55972	0.0012692	0.0100803	593	1414	2764	1927	1633	1221	1130	501	642	109	702	ACVR2B
ENSG00000114790	8.61188	0.000325013	0.003514	141	0	52	0	170	2	145	0	0	0	0	ARHGEF26
ENSG00000114841	-1.25708	0.00131884	0.0103904	833	1124	2274	1165	578	1369	2881	4490	2792	3483	2033	DNAH1
ENSG00000114859	1.14195	7.83765e-06	0.000186454	108	121	196	177	154	152	93	70	69	63	48	CLCN2
ENSG00000114993	2.21056	2.38179e-05	0.000450054	752	580	150	1082	1488	621	525	203	149	190	92	RTKN
ENSG00000115008	2.77505	4.87846e-05	0.000790618	64	122	327	244	253	776	84	25	43	75	6	IL1A
ENSG00000115041	2.85782	4.9496e-07	2.03081e-05	77	38	18	75	177	103	107	8	9	20	9	KCNIP3
ENSG00000115085	-1.52266	0.002889	0.0190365	461	1505	1497	704	243	2187	1608	1589	3004	3393	4762	ZAP70
ENSG00000115107	2.35534	4.22608e-06	0.000113104	1029	1023	642	1474	1457	505	1139	351	222	170	42	STEAP3
ENSG00000115163	1.00261	0.00669704	0.0358343	148	114	85	140	204	115	93	30	67	99	63	CENPA
ENSG00000115165	-1.36541	0.0015209	0.0116444	818	2901	1470	847	704	2179	2061	2186	4018	4311	5286	CYTIP
ENSG00000115183	1.90945	2.04274e-06	6.25432e-05	2315	2472	2706	4076	6660	6830	2560	1391	937	1098	567	TANC1
ENSG00000115221	3.04214	0.000113817	0.00154274	751	960	143	7810	4322	1572	2694	521	151	344	161	ITGB6
ENSG00000115232	-1.77282	1.96794e-07	9.43713e-06	1064	1307	4195	1291	1408	1839	2774	4034	7895	6364	7276	ITGA4
ENSG00000115325	-1.21227	5.40493e-07	2.17651e-05	265	184	391	283	225	246	410	565	452	882	629	DOK1
ENSG00000115363	3.65432	7.22075e-08	4.13432e-06	54	431	79	599	200	365	108	18	43	10	12	EVA1A
ENSG00000115392	1.0556	7.88529e-07	2.92794e-05	958	1117	1388	1038	1593	1153	1379	328	657	664	673	FANCL
ENSG00000115414	3.47644	5.37915e-06	0.000137778	32924	11149	22135	99897	114793	9942	12535	1774	9788	2502	2028	FN1
ENSG00000115457	2.27814	8.276e-05	0.00120218	1690	3181	3166	3802	3751	2239	1505	1298	212	466	137	IGFBP2
ENSG00000115461	1.52306	0.00193901	0.014073	2163	15568	10980	11778	5908	7262	6221	3149	4884	2287	1375	IGFBP5
ENSG00000115504	1.10333	2.52207e-06	7.45176e-05	1594	872	1641	1639	1779	1210	1556	784	667	635	548	EHBP1
ENSG00000115507	2.08338	0.00619094	0.033762	52	22	32	14	128	10	79	20	2	13	8	OTX1
ENSG00000115525	-1.14056	6.03376e-06	0.000149785	508	482	870	464	404	1004	972	1014	1699	1489	1437	ST3GAL5
ENSG00000115657	1.3931	0.000285574	0.00318851	847	330	495	524	970	696	318	222	175	229	268	ABCB6
ENSG00000115758	1.29724	0.00383261	0.0236979	3296	4768	4441	6099	13232	10925	2715	1740	2270	3030	3260	ODC1
ENSG00000115935	-1.27552	8.09376e-07	2.98161e-05	1924	1690	3205	2077	1448	2353	3856	3305	5426	6171	6921	WIPF1
ENSG00000116096	2.15753	1.38013e-06	4.551e-05	755	496	302	194	576	575	295	145	104	75	81	SPR
ENSG00000116106	1.35531	0.00860058	0.0430993	533	4020	1870	1379	1159	4204	2701	1130	497	696	982	EPHA4
ENSG00000116117	1.94878	0.000113363	0.00153929	493	2678	2369	1576	4373	4106	1867	882	508	742	310	PARD3B
ENSG00000116132	2.7602	5.45385e-05	0.000864963	1256	5975	8513	15926	42693	7681	7493	1739	2141	2444	1073	PRRX1
ENSG00000116141	2.87782	1.61047e-10	2.71363e-08	264	1133	848	2277	1228	1132	1692	198	123	203	102	MARK1
ENSG00000116147	-2.73975	0.00780555	0.0402131	2	10	23	81	0	4	79	285	184	169	38	TNR
ENSG00000116191	-1.97524	9.83726e-06	0.000220894	641	1270	343	670	256	994	954	3332	2823	3467	1648	RALGPS2
ENSG00000116194	-2.54028	5.86918e-11	1.13959e-08	125	221	139	124	51	201	241	1090	906	1003	509	ANGPTL1
ENSG00000116285	1.26343	9.60116e-06	0.000217676	561	493	420	764	695	737	533	291	217	321	141	ERRFI1
ENSG00000116396	1.56526	0.0101423	0.0486955	477	2552	1192	2939	4250	4113	565	953	445	1099	488	KCNC4
ENSG00000116473	-1.01603	7.8742e-06	0.000186469	644	862	1018	784	813	460	847	1183	1786	1646	1536	RAP1A
ENSG00000116641	1.10054	0.000309948	0.00338813	1340	1968	3395	2416	4283	3110	2038	1181	1650	1070	865	DOCK7
ENSG00000116717	2.23977	2.91598e-08	2.1064e-06	309	1056	1241	944	1361	2108	816	262	152	272	203	GADD45A
ENSG00000116729	2.30408	0.00954007	0.0466163	527	142	611	781	5926	116	1090	417	278	232	103	WLS
ENSG00000116852	-1.70387	7.20029e-06	0.000173601	494	918	1991	852	375	1401	1518	2601	2791	3946	3760	KIF21B
ENSG00000116962	1.8482	8.29486e-09	7.39556e-07	1026	1220	1635	2537	2910	1117	2017	435	646	453	385	NID1
ENSG00000116983	-3.08466	1.52886e-05	0.00031556	4	13	22	8	8	6	77	65	101	149	287	HPCAL4
ENSG00000117009	-1.63781	5.62396e-11	1.10313e-08	197	149	177	169	92	226	257	458	736	563	429	KMO
ENSG00000117090	-1.88186	3.2389e-06	9.10936e-05	203	232	561	205	152	564	739	776	1580	1584	1293	SLAMF1
ENSG00000117091	-2.39485	1.11359e-06	3.83426e-05	518	821	1501	486	199	1851	1410	2498	5401	4908	6334	CD48
ENSG00000117114	1.00571	0.010264	0.0490809	645	458	2452	1258	1548	1093	1120	545	910	511	354	ADGRL2
ENSG00000117122	2.77455	0.000282542	0.00316278	92	61	55	490	347	91	89	15	66	19	4	MFAP2
ENSG00000117139	1.21923	3.91549e-06	0.00010591	3491	3008	8325	6241	5725	5170	4340	2275	2397	2395	1431	KDM5B
ENSG00000117152	4.1841	8.92541e-11	1.60568e-08	66	119	278	739	335	91	229	21	18	11	5	RGS4
ENSG00000117155	1.64584	5.42532e-11	1.08863e-08	683	887	1911	1243	1469	1218	946	366	342	348	394	SSX2IP
ENSG00000117266	2.56645	1.64918e-10	2.75494e-08	530	572	735	869	1668	764	509	165	107	181	75	CDK18
ENSG00000117280	-1.09582	9.1805e-05	0.00130672	629	677	659	517	408	890	773	698	1251	1623	1848	RAB29
ENSG00000117318	-1.08173	2.41643e-08	1.78751e-06	295	376	516	565	638	428	540	872	1207	946	893	ID3
ENSG00000117322	-4.76652	1.30304e-09	1.57931e-07	27	220	292	101	9	292	679	4223	3091	10883	4679	CR2
ENSG00000117407	2.05013	0.000458181	0.00457473	32	24	17	80	41	18	37	15	9	7	2	ARTN
ENSG00000117411	1.52261	6.73778e-07	2.57348e-05	747	638	703	1133	1405	700	553	253	288	319	290	B4GALT2
ENSG00000117477	-1.30967	0.00268886	0.0180462	19	15	26	29	20	17	32	105	31	38	32	CCDC181
ENSG00000117519	1.9043	5.3623e-05	0.000852221	796	3755	3110	5844	6767	4720	1915	926	1235	1042	788	CNN3
ENSG00000117586	1.5844	0.000141168	0.00182869	139	158	718	555	670	382	436	96	151	172	134	TNFSF4
ENSG00000117592	1.10485	7.58784e-05	0.00112369	1571	2115	1805	2032	3702	2225	1566	833	1181	1023	897	PRDX6
ENSG00000117594	-2.5194	0.00322802	0.0207531	67	18	76	21	37	19	50	8	829	58	90	HSD11B1
ENSG00000117595	2.48817	5.59868e-05	0.000880128	631	3510	9222	6566	7274	4697	4647	1598	287	1149	344	IRF6
ENSG00000117602	-1.39914	0.00527511	0.0299662	1150	444	862	731	116	645	1577	1972	1864	1838	2232	RCAN3
ENSG00000117643	-1.13935	0.00234742	0.0162349	351	292	464	248	115	247	432	361	808	520	940	MAN1C1
ENSG00000117650	1.29761	0.000209071	0.0025134	207	208	632	396	619	352	318	117	112	214	164	NEK2
ENSG00000117707	2.4319	0.000135755	0.00177521	34	1317	1053	1216	764	1314	528	149	232	164	93	PROX1
ENSG00000117724	2.15548	2.24198e-07	1.05257e-05	3333	5227	15275	6865	10832	6661	4577	762	1439	2437	1907	CENPF
ENSG00000117906	1.12026	7.72588e-09	6.99077e-07	1046	1532	2217	2086	1323	1469	1548	561	805	711	769	RCN2
ENSG00000117971	5.25327	9.19003e-06	0.000210185	0	431	117	47	34	248	6	5	2	3	3	CHRNB4
ENSG00000117983	-3.69847	0.000127081	0.00169014	111	87	40	240	7	86	1266	2565	7038	2145	657	MUC5B
ENSG00000118094	2.33289	0.000213948	0.00256265	28	21	94	73	97	43	44	4	22	18	1	TREH
ENSG00000118193	1.72301	7.93465e-06	0.000187442	1101	1083	2786	1159	1900	1368	770	222	323	593	573	KIF14
ENSG00000118200	1.7852	1.25562e-08	1.04588e-06	1515	1188	3203	2024	2630	1362	1580	601	735	445	374	CAMSAP2
ENSG00000118276	2.964	1.9216e-06	5.98591e-05	27	283	404	501	1157	452	738	49	72	56	70	B4GALT6
ENSG00000118308	-2.08274	0.000143119	0.00185081	231	822	672	277	89	1115	816	1850	2545	3400	1496	LRMP
ENSG00000118473	2.70356	1.00279e-05	0.000224339	204	187	96	525	626	154	134	59	62	33	13	SGIP1
ENSG00000118492	-4.3344	4.6186e-07	1.93415e-05	4	12	5	12	3	12	45	678	40	153	40	ADGB
ENSG00000118503	1.08306	0.0104569	0.0498424	1074	6222	7224	7840	3704	4936	10152	2093	2682	3318	2370	TNFAIP3
ENSG00000118515	1.19503	0.000570389	0.00542941	1802	3270	1493	4956	2452	2396	4269	1116	1656	1427	824	SGK1
ENSG00000118596	-2.23975	2.73235e-10	4.23834e-08	115	101	181	115	51	80	245	385	615	582	702	SLC16A7
ENSG00000118903	3.09942	0.00987428	0.0477354	0	15	6	3	2	20	19	2	2	0	0	BTF3P11
ENSG00000118922	-1.55795	9.73694e-06	0.000219935	575	621	2538	1135	1665	1362	2069	3102	3867	3693	4926	KLF12
ENSG00000118946	1.50037	8.74949e-08	4.75869e-06	423	365	393	595	307	426	362	69	200	143	163	PCDH17
ENSG00000118976	-1.19979	5.97259e-05	0.000924611	65	93	152	141	69	145	191	162	253	264	381	OTUD4P1
ENSG00000118997	-3.12407	1.06382e-05	0.000235525	215	124	100	251	187	237	421	5112	312	951	362	DNAH7
ENSG00000119139	1.18734	0.000941395	0.00804193	2372	2412	1626	1491	4322	2506	2004	1306	956	1175	679	TJP2
ENSG00000119280	1.25384	0.0100378	0.0483336	791	911	398	1860	1435	324	857	488	447	381	235	C1orf198
ENSG00000119397	-1.05026	0.000129146	0.00170789	2271	2325	4319	1488	1969	3347	4696	4705	6041	6526	5650	CNTRL
ENSG00000119411	1.23639	0.00804676	0.0410893	637	357	359	154	234	283	329	229	123	143	66	BSPRY
ENSG00000119608	-1.05402	0.000727421	0.00656839	92	93	41	103	73	116	152	198	160	188	215	PROX2
ENSG00000119681	2.07447	3.49766e-07	1.51914e-05	3708	9601	7835	8735	12028	13601	4460	2794	1770	2160	1046	LTBP2
ENSG00000119698	9.07206	3.85691e-05	0.000652407	79	0	0	191	131	86	255	0	0	0	0	PPP4R4
ENSG00000119715	2.1787	0.0100704	0.0484369	7	58	163	149	335	11	41	15	38	32	11	ESRRB
ENSG00000119787	1.12895	0.00130196	0.0102868	1626	1065	2446	2865	4497	1769	3695	1214	974	1212	1043	ATL2
ENSG00000119888	3.03772	6.64898e-05	0.00100799	2913	1280	157	875	1479	275	612	278	86	126	49	EPCAM
ENSG00000119969	1.29268	0.00151917	0.0116341	968	3899	5471	3049	2600	6194	2194	976	1201	1570	1652	HELLS
ENSG00000120149	3.2186	0.000715214	0.00647162	64	29	8	41	162	16	9	5	12	0	4	MSX2
ENSG00000120215	-1.34825	0.00536352	0.0303354	26	29	62	41	77	42	61	57	68	292	63	MLANA
ENSG00000120262	-3.08394	1.86379e-05	0.000370601	25	34	167	142	31	39	232	1737	375	483	189	CCDC170
ENSG00000120322	2.80352	0.0037991	0.0235434	244	16	1	60	23	79	44	18	12	4	5	PCDHB8
ENSG00000120324	3.98725	3.64885e-09	3.68558e-07	46	28	39	76	177	33	182	4	3	10	3	PCDHB10
ENSG00000120327	2.1001	0.000268255	0.00303866	234	121	54	269	224	65	215	60	58	25	12	PCDHB14
ENSG00000120328	2.51761	9.45663e-06	0.000215041	52	39	15	87	162	82	109	18	16	8	10	PCDHB12
ENSG00000120332	5.17269	0.00290915	0.0191537	47	11	1013	128	19	0	172	6	14	0	0	TNN
ENSG00000120337	2.1969	2.72173e-05	0.000498186	19	24	47	22	41	76	77	2	14	6	14	TNFSF18
ENSG00000120436	-1.71286	0.00447109	0.0264815	5	14	13	2	2	11	26	22	57	30	22	GPR31
ENSG00000120549	2.48441	1.46101e-07	7.2818e-06	1435	4246	5392	4319	4927	6813	3513	1281	403	949	264	KIAA1217
ENSG00000120659	-1.84692	0.00488707	0.0282895	15	8	40	55	44	20	190	230	129	192	126	TNFSF11
ENSG00000120738	1.6438	0.00243563	0.0167157	96	104	131	320	693	210	268	57	117	109	45	EGR1
ENSG00000120889	1.26162	0.000353356	0.00375895	1166	2327	3836	4023	6315	4122	3411	1112	1321	1707	1597	TNFRSF10B
ENSG00000120899	-1.20293	6.60671e-11	1.2476e-08	1811	2092	3368	1725	2652	3025	3459	4373	6424	6006	6040	PTK2B
ENSG00000120910	-1.34013	6.50403e-13	2.53515e-10	410	357	684	469	479	608	800	969	1626	1192	1469	PPP3CC
ENSG00000120913	-1.0108	7.03902e-06	0.000170117	252	390	528	643	591	636	456	824	1025	1183	837	PDLIM2
ENSG00000121152	1.1949	0.00109669	0.00902131	1001	540	610	553	941	790	428	165	248	361	439	NCAPH
ENSG00000121210	-1.48803	3.32509e-14	1.98221e-11	1295	1627	1868	1359	1308	1634	2447	3061	4290	6022	4510	TMEM131L
ENSG00000121281	-1.04448	4.07194e-05	0.000682089	1755	1787	2669	1444	881	2242	2445	3060	4441	3846	3652	ADCY7
ENSG00000121297	1.33292	0.00186934	0.0136948	263	119	100	331	194	84	190	70	99	60	60	TSHZ3
ENSG00000121406	-1.16088	1.48733e-06	4.81568e-05	294	243	546	278	581	428	461	747	896	858	956	ZNF549
ENSG00000121552	1.5682	0.00954449	0.0466304	491	2822	958	2372	7413	5513	4863	1192	1095	1633	568	CSTA
ENSG00000121621	1.23969	9.42297e-06	0.000214757	288	414	518	577	467	661	439	116	136	258	272	KIF18A
ENSG00000121653	-1.5505	0.00630393	0.0341759	35	28	34	81	61	30	68	319	54	82	56	MAPK8IP1
ENSG00000121690	1.81024	0.000394699	0.00409977	48	144	26	108	154	147	219	20	54	38	23	DEPDC7
ENSG00000121895	-1.95636	1.13521e-15	1.19013e-12	134	167	227	116	236	284	297	700	780	975	636	TMEM156
ENSG00000121900	1.48619	0.00327067	0.0209564	316	257	48	266	237	275	170	126	60	83	45	TMEM54
ENSG00000121904	2.24149	0.00427931	0.0256463	157	47	133	710	681	1680	106	48	125	138	94	CSMD2
ENSG00000121933	2.38414	0.00600599	0.0329782	140	16	55	38	7	42	5	13	14	4	3	TMIGD3
ENSG00000122025	-1.77499	0.00074327	0.00667565	84	88	107	85	22	56	256	170	653	259	239	FLT3
ENSG00000122122	-2.07313	2.5336e-06	7.47856e-05	769	1048	2231	796	308	1745	2495	3643	5431	6625	5408	SASH3
ENSG00000122126	1.18009	7.94941e-08	4.44918e-06	631	426	550	548	511	408	677	233	294	229	168	OCRL
ENSG00000122224	-2.47166	5.33678e-09	5.11842e-07	302	203	249	176	44	192	367	960	1406	1284	1084	LY9
ENSG00000122386	1.42869	5.60803e-07	2.24639e-05	226	233	188	395	187	246	251	87	121	99	52	ZNF205
ENSG00000122547	1.77345	0.00830051	0.0420531	1225	281	641	197	60	295	369	176	71	172	93	EEPD1
ENSG00000122641	2.60249	0.00199679	0.0143859	565	518	509	2974	2355	239	279	42	526	132	34	INHBA
ENSG00000122642	1.57205	0.000165706	0.00208009	1098	1306	2785	2223	3382	1034	1390	547	1000	671	281	FKBP9
ENSG00000122679	-1.51698	0.00526579	0.0299403	202	409	444	235	52	104	682	660	1059	812	794	RAMP3
ENSG00000122778	2.36616	0.000149711	0.00191892	1123	203	434	966	887	236	751	268	91	90	36	KIAA1549
ENSG00000122786	1.45585	0.00514963	0.0294294	2279	1499	3002	7712	5683	947	2704	766	1932	1158	1058	CALD1
ENSG00000122861	2.7654	3.9455e-08	2.62483e-06	1246	3283	3787	7653	3081	4362	2907	248	1284	413	252	PLAU
ENSG00000122863	2.52823	1.9382e-05	0.000380913	252	671	501	2549	3283	1084	1752	270	193	305	181	CHST3
ENSG00000122952	1.33615	0.000798188	0.0070565	563	574	606	486	594	894	307	74	188	308	333	ZWINT
ENSG00000122966	1.97783	2.4306e-16	3.35898e-13	1482	1355	1758	1912	1622	1829	1102	274	324	568	407	CIT
ENSG00000122970	1.27897	0.00302102	0.0196888	251	285	689	929	671	430	1129	397	197	199	146	IFT81
ENSG00000122986	-2.10797	1.40517e-11	3.68288e-09	208	140	362	417	411	215	494	1204	1549	1586	942	HVCN1
ENSG00000123094	1.09737	0.00122382	0.00983029	466	338	547	814	397	564	526	273	395	154	119	RASSF8
ENSG00000123095	-1.07722	0.00271506	0.018166	421	255	270	271	169	292	372	637	865	701	239	BHLHE41
ENSG00000123179	1.02752	0.000616633	0.00576137	254	229	187	135	158	364	200	90	106	97	124	EBPL
ENSG00000123213	1.30033	1.72392e-05	0.000347297	727	932	953	1027	1336	934	457	292	471	315	382	NLN
ENSG00000123329	-1.71467	5.7216e-08	3.42262e-06	349	502	880	419	279	701	901	1050	1815	2445	1885	ARHGAP9
ENSG00000123338	-1.75968	2.46043e-06	7.30511e-05	2209	1467	3900	1472	767	2320	3389	4695	8618	9534	5982	NCKAP1L
ENSG00000123352	1.01909	5.19784e-05	0.000831039	586	907	1047	1338	1393	1448	967	474	717	542	365	SPATS2
ENSG00000123453	-1.2571	0.0011083	0.00909953	125	94	310	140	104	102	299	307	366	250	569	SARDH
ENSG00000123473	1.1352	7.30869e-08	4.17681e-06	831	691	892	743	877	1176	704	319	296	486	391	STIL
ENSG00000123485	1.39042	0.000254477	0.0029262	943	414	712	499	826	568	375	125	195	368	263	HJURP
ENSG00000123496	5.11141	8.91494e-08	4.83139e-06	4	19	49	150	69	50	116	0	0	3	4	IL13RA2
ENSG00000123500	2.11228	0.000344416	0.00367785	1146	1148	1315	6283	5343	1011	1219	702	517	521	486	COL10A1
ENSG00000123610	2.41947	0.00163027	0.0123082	100	68	194	808	632	120	944	9	149	74	65	TNFAIP6
ENSG00000123870	-1.25397	7.42062e-05	0.00110647	72	111	83	71	188	117	111	226	194	341	238	ZNF137P
ENSG00000123989	1.21886	0.00451948	0.0267278	1198	666	489	1088	1563	786	676	516	547	338	175	CHPF
ENSG00000124006	1.46779	0.000294853	0.00326493	906	411	636	1173	1220	805	924	486	319	271	121	OBSL1
ENSG00000124019	1.0063	0.00702432	0.0371539	36	15	31	33	28	50	47	20	14	23	8	FAM124B
ENSG00000124098	1.02593	0.000313707	0.00341973	538	575	1424	1110	1008	716	1455	491	592	400	323	FAM210B
ENSG00000124126	-1.29297	0.000114062	0.00154538	2756	2310	5561	2201	1165	3604	4321	5338	7329	8408	8064	PREX1
ENSG00000124145	1.13821	0.00578587	0.0320053	2203	1582	6691	3189	3070	2620	3005	2219	1228	1344	582	SDC4
ENSG00000124203	-2.22195	3.76041e-06	0.000102656	344	422	1398	449	144	630	1228	1969	2457	3335	3588	ZNF831
ENSG00000124207	1.14553	1.0979e-05	0.000241531	3016	4684	5932	3894	3580	4934	2861	1199	1721	1918	2421	CSE1L
ENSG00000124237	-5.04332	5.5427e-05	0.000874946	3	0	4	17	2	0	60	976	54	244	44	C20orf85
ENSG00000124243	-2.6135	5.00028e-09	4.82614e-07	312	90	509	112	282	399	154	1575	1780	1773	1113	BCAS4
ENSG00000124343	3.20909	3.70766e-06	0.000101462	29	62	159	279	575	213	343	28	23	41	5	XG
ENSG00000124406	-1.74473	2.34087e-05	0.000442597	1761	1380	2310	712	454	1198	2413	3289	5920	5282	4536	ATP8A1
ENSG00000124557	-2.02048	9.02637e-07	3.24001e-05	8	5	21	13	5	9	12	53	48	28	30	BTN1A1
ENSG00000124570	-1.03519	0.000370927	0.00391165	518	292	481	424	487	356	1029	941	1207	935	925	SERPINB6
ENSG00000124701	-1.04209	6.31822e-07	2.45643e-05	24	37	52	44	30	39	50	78	93	73	67	APOBEC2
ENSG00000124721	-2.21681	0.00246968	0.0168884	42	119	348	97	9	560	170	824	490	916	975	DNAH8
ENSG00000124766	3.42996	2.31051e-36	3.51231e-32	3952	7874	6241	7896	8487	6328	6455	785	630	599	398	SOX4
ENSG00000124772	-1.4997	4.47825e-06	0.0001186	402	454	392	232	181	573	387	1016	1066	1354	697	CPNE5
ENSG00000124942	2.40439	0.00200159	0.0144	3285	38177	2441	4051	34833	22953	3914	3398	3208	2441	2870	AHNAK
ENSG00000125170	1.40829	0.000905773	0.00780497	187	368	356	952	795	940	379	238	220	187	166	DOK4
ENSG00000125245	-1.45511	2.4589e-08	1.81452e-06	276	399	506	242	216	452	440	787	839	924	1234	GPR18
ENSG00000125266	2.35898	2.42001e-06	7.19212e-05	396	1573	2493	833	3308	1234	872	310	294	350	199	EFNB2
ENSG00000125319	2.09934	5.34084e-08	3.28699e-06	291	155	133	192	225	220	105	29	43	38	66	C17orf53
ENSG00000125354	-2.16785	1.32578e-09	1.59951e-07	596	1038	1335	688	413	1411	1917	3166	3880	5455	5363	SEPT6
ENSG00000125384	-1.15341	0.00286047	0.0188812	26	54	57	28	64	52	124	78	109	123	176	PTGER2
ENSG00000125385	-5.73556	3.00023e-07	1.33552e-05	0	1	0	0	0	0	0	7	14	27	4	AL161781.1
ENSG00000125398	2.63449	0.000545874	0.00525363	53	494	497	307	2059	267	619	181	77	90	25	SOX9
ENSG00000125409	-3.31214	0.000404348	0.00417859	1	2	0	0	2	5	5	51	6	8	10	TEKT3
ENSG00000125637	-1.30326	4.02988e-06	0.00010881	2156	1929	3403	1627	1137	3218	3074	3944	5322	7230	5856	PSD4
ENSG00000125726	2.47016	0.000183451	0.00225442	5	245	422	328	207	330	234	42	34	38	55	CD70
ENSG00000125730	-1.36954	0.00861524	0.0431443	5452	1757	5857	4569	3841	1018	11394	6974	19181	11146	10998	C3
ENSG00000125735	-1.7062	0.00500483	0.0288022	50	59	75	45	47	61	299	52	233	342	477	TNFSF14
ENSG00000125740	1.06971	0.00958607	0.0467705	78	37	37	45	37	41	46	34	14	24	13	FOSB
ENSG00000125772	-1.01248	0.000250453	0.00289525	2610	1818	2970	1564	1270	2195	3811	3852	5708	4600	3890	GPCPD1
ENSG00000125845	2.5842	0.000157376	0.00199699	27	125	646	349	931	244	200	69	78	40	40	BMP2
ENSG00000125885	1.00388	0.000357242	0.00378704	1911	1386	2862	1852	1373	2287	1251	575	845	932	1219	MCM8
ENSG00000125910	-2.42385	3.80114e-08	2.56244e-06	82	178	329	155	66	313	439	724	1024	1230	1450	S1PR4
ENSG00000126246	-1.23615	0.000148253	0.00190585	126	223	266	147	90	324	235	346	696	395	392	IGFLR1
ENSG00000126264	-1.41959	0.0010178	0.0085434	55	56	182	59	33	86	159	145	368	158	236	HCST
ENSG00000126353	-2.24955	1.56104e-05	0.000320895	85	350	594	421	179	373	924	751	1516	1852	3226	CCR7
ENSG00000126457	1.15737	0.000706532	0.00641556	1859	5162	3541	3912	3190	6213	2218	1086	1583	2002	1861	PRMT1
ENSG00000126460	1.18597	0.000109511	0.00149908	77	118	66	129	80	147	132	62	40	42	35	PRRG2
ENSG00000126500	1.70794	0.00353105	0.0222543	432	186	56	126	257	209	66	59	36	75	69	FLRT1
ENSG00000126602	1.0958	0.000115762	0.00156632	2880	2801	2198	2216	3524	2667	1620	895	1236	1218	1422	TRAP1
ENSG00000126603	1.35557	0.000187733	0.00229869	91	83	130	217	237	108	116	58	50	69	35	GLIS2
ENSG00000126821	-1.04078	1.30455e-05	0.000276704	324	552	663	447	677	756	758	750	1713	1113	1178	SGPP1
ENSG00000126822	1.52399	0.00321511	0.0206963	1241	3312	538	2228	3031	5078	1315	482	1011	885	919	PLEKHG3
ENSG00000126838	-2.13591	0.000473077	0.00469878	154	83	121	116	40	93	676	921	515	675	779	PZP
ENSG00000126860	-1.20236	0.00178482	0.0132039	574	276	817	442	259	779	732	809	1314	706	1985	EVI2A
ENSG00000126882	-1.61291	8.24827e-05	0.00119929	513	478	990	389	169	778	990	968	1849	1888	2432	FAM78A
ENSG00000126895	-1.58253	7.57977e-07	2.84855e-05	26	62	68	43	93	39	59	138	158	210	143	AVPR2
ENSG00000127074	-1.90657	0.0021631	0.0152657	94	19	94	11	119	36	70	197	138	470	132	RGS13
ENSG00000127084	-1.86466	1.32871e-05	0.000281118	506	632	1173	437	162	809	1294	1710	2322	2838	2938	FGD3
ENSG00000127124	1.29155	0.000111115	0.00151355	496	1488	895	1304	1116	1715	737	400	387	429	530	HIVEP3
ENSG00000127129	4.17967	1.36017e-05	0.000286231	42	25	34	37	134	135	10	2	0	11	0	EDN2
ENSG00000127152	-1.5771	6.16089e-05	0.000945053	506	639	1581	1244	593	1229	1806	1452	2784	2491	5330	BCL11B
ENSG00000127325	3.09847	0.0043144	0.0258007	30	3	2	134	59	6	36	4	11	3	0	BEST3
ENSG00000127423	2.32915	8.97979e-05	0.00128356	365	207	197	255	144	305	37	19	37	26	90	AUNIP
ENSG00000127528	-2.21074	2.79037e-07	1.24942e-05	24	110	74	85	56	59	200	268	336	449	466	KLF2
ENSG00000127564	1.84876	4.83621e-07	2.00321e-05	486	458	438	572	657	598	296	74	79	233	165	PKMYT1
ENSG00000127578	1.27927	0.000823042	0.00722163	130	54	77	165	94	79	96	48	43	21	46	WFIKKN1
ENSG00000127586	1.08072	7.5089e-07	2.82891e-05	942	889	942	796	707	958	729	257	388	466	477	CHTF18
ENSG00000127588	2.54255	6.08834e-05	0.000936997	21	18	18	23	12	28	5	2	1	4	5	GNG13
ENSG00000127616	1.22389	8.72091e-08	4.75869e-06	3922	5965	4779	6770	5144	6728	4706	2129	1650	2953	2265	SMARCA4
ENSG00000127824	-1.20674	8.49759e-09	7.51024e-07	463	304	443	327	257	372	525	686	913	931	915	TUBA4A
ENSG00000127863	2.66214	0.000991116	0.00837258	279	1467	893	682	7861	2729	1037	697	160	304	101	TNFRSF19
ENSG00000127903	-1.84495	7.9587e-08	4.44918e-06	25	13	25	25	11	14	33	57	96	94	45	ZNF835
ENSG00000127928	6.99313	3.49015e-05	0.000604967	26	0	22	42	59	0	18	0	0	0	0	GNGT1
ENSG00000127946	1.38127	0.00223772	0.0156687	1305	696	1819	1222	3453	637	1269	604	604	653	369	HIP1
ENSG00000127947	1.16331	0.000165304	0.00207628	1119	1396	1586	1506	3294	1390	1648	771	903	727	565	PTPN12
ENSG00000127955	1.65779	0.000110978	0.00151355	1085	230	553	528	1114	636	613	269	171	247	155	GNAI1
ENSG00000128050	1.19554	0.00313782	0.0202556	7124	3137	3126	2548	3157	4807	2114	1067	1405	1957	2124	PAICS
ENSG00000128059	1.29214	0.00484503	0.0281006	2817	1233	1229	1096	757	1034	636	336	520	543	708	PPAT
ENSG00000128165	1.88017	0.000137657	0.00179776	80	347	603	525	968	355	302	88	130	118	140	ADM2
ENSG00000128203	-1.1004	2.7918e-10	4.30858e-08	159	119	192	156	143	215	249	256	438	394	368	ASPHD2
ENSG00000128218	-3.62979	2.94687e-08	2.11806e-06	5	22	30	12	2	33	76	223	464	308	180	VPREB3
ENSG00000128266	1.47472	0.000206841	0.00249151	193	164	255	261	103	390	203	105	65	105	30	GNAZ
ENSG00000128283	1.74307	0.000318717	0.00345823	594	1035	182	865	780	1962	627	238	281	299	188	CDC42EP1
ENSG00000128298	1.53324	0.00275463	0.0183761	31	26	30	36	36	19	13	2	16	6	14	BAIAP2L2
ENSG00000128309	1.07514	0.000342989	0.00366534	451	927	433	685	526	809	446	206	334	309	302	MPST
ENSG00000128311	1.08153	0.00703867	0.0372103	241	643	219	240	466	805	378	215	197	190	180	TST
ENSG00000128340	-1.33708	0.000930461	0.00796195	504	1065	1452	513	344	1338	1426	1296	2260	3386	2219	RAC2
ENSG00000128422	2.83713	5.15962e-08	3.20139e-06	2600	9733	3799	16831	6721	13685	6465	1153	413	1638	1334	KRT17
ENSG00000128438	-2.30199	4.93733e-05	0.00079888	53	172	281	154	14	270	195	785	574	966	648	TBC1D27P
ENSG00000128510	2.86974	0.00682964	0.0363645	6	12	3	138	118	12	24	8	0	6	9	CPA4
ENSG00000128512	1.2328	0.000137176	0.00179225	1448	2780	4441	3409	2986	4905	5088	1318	2460	1184	828	DOCK4
ENSG00000128567	1.37396	2.83653e-06	8.1743e-05	1382	1725	1352	2189	2925	3506	3536	929	1051	836	663	PODXL
ENSG00000128595	1.19624	4.756e-05	0.000774803	2155	1878	3044	3819	3867	2251	2041	992	1795	1088	799	CALU
ENSG00000128641	2.00104	0.000666157	0.00611878	2497	2088	800	4045	12293	3420	3201	1187	963	1072	733	MYO1B
ENSG00000128683	4.28528	5.6233e-08	3.39316e-06	293	12	1022	327	592	122	358	37	12	9	14	GAD1
ENSG00000128791	2.40706	0.000266726	0.00302472	538	482	6114	1214	5856	1186	1449	368	524	444	382	TWSG1
ENSG00000128815	-2.40646	1.58582e-07	7.87806e-06	1846	2456	3438	1887	462	4206	4655	11062	12913	20110	10117	WDFY4
ENSG00000128886	-1.86755	1.18175e-05	0.000256085	78	230	118	90	83	225	247	446	348	964	392	ELL3
ENSG00000128944	1.05439	0.00282936	0.018732	533	1030	562	557	668	702	345	172	300	365	379	KNSTRN
ENSG00000129028	2.17928	1.41124e-06	4.61849e-05	44	46	147	107	178	119	89	30	27	22	8	THAP10
ENSG00000129116	1.30984	1.62848e-06	5.20715e-05	1288	1227	3299	2596	1920	1834	2712	981	663	953	608	PALLD
ENSG00000129195	2.63649	1.36473e-10	2.37097e-08	223	111	149	225	255	136	93	14	37	39	21	PIMREG
ENSG00000129355	-1.33256	5.49021e-06	0.000139481	49	77	103	86	42	122	99	125	201	186	280	CDKN2D
ENSG00000129422	1.38829	0.00883681	0.043957	996	1295	354	2393	3913	1699	1766	957	574	657	412	MTUS1
ENSG00000129465	-1.40861	2.93133e-05	0.000529223	144	168	292	108	103	245	337	267	600	572	585	RIPK3
ENSG00000129474	2.70224	1.54573e-05	0.000317961	214	2209	1403	1513	1872	6596	1323	429	189	316	283	AJUBA
ENSG00000129535	-1.33046	1.48499e-06	4.81568e-05	13	35	37	38	38	30	53	61	113	86	78	NRL
ENSG00000129566	-1.00611	1.86936e-05	0.000371222	2662	2665	3448	2691	1449	3614	4441	4560	5884	6764	5858	TEP1
ENSG00000129596	-2.36668	0.000488385	0.00481697	0	5	7	14	14	4	22	40	91	36	18	CDO1
ENSG00000129654	-3.66121	0.000221229	0.00262815	25	7	11	106	172	9	211	2439	127	618	209	FOXJ1
ENSG00000129675	-1.55796	2.19478e-06	6.65948e-05	866	917	1983	891	596	1486	2483	2558	4443	4140	3484	ARHGEF6
ENSG00000129824	10.3161	0.00106607	0.0088291	523	0	2594	2144	0	0	0	2	0	0	0	RPS4Y1
ENSG00000129993	-1.95676	1.08961e-06	3.7745e-05	53	110	100	88	32	138	154	367	313	558	183	CBFA2T3
ENSG00000130035	-1.51756	0.00131805	0.0103869	24	15	20	11	16	26	22	15	33	69	97	GALNT8
ENSG00000130038	-1.66565	3.76413e-09	3.7645e-07	158	289	380	313	222	338	637	903	816	1219	1026	CRACR2A
ENSG00000130147	1.41686	0.000122181	0.00163621	795	877	445	1159	1546	727	1091	456	384	338	204	SH3BP4
ENSG00000130158	1.37433	0.00281686	0.0186703	1057	1490	520	892	492	801	523	373	310	475	131	DOCK6
ENSG00000130176	2.9032	0.000263776	0.00300134	26	43	33	311	175	37	15	13	16	13	6	CNN1
ENSG00000130294	7.54673	0.000254098	0.00292405	134	0	3	118	355	1	21	0	0	2	0	KIF1A
ENSG00000130508	2.722	4.28538e-06	0.000114188	3005	594	710	3667	2677	584	926	198	310	336	231	PXDN
ENSG00000130529	1.75507	0.0057046	0.031707	1156	2283	462	357	1415	2689	391	543	244	495	178	TRPM4
ENSG00000130558	1.89219	5.67139e-06	0.000143093	209	1320	1025	747	850	1119	1274	211	171	391	190	OLFM1
ENSG00000130592	-1.1523	4.52601e-05	0.000741919	901	1300	1996	1514	1177	3071	2789	3040	4623	4464	3139	LSP1
ENSG00000130635	3.99863	3.16346e-08	2.23153e-06	6262	2340	3590	27242	23456	3680	3988	652	1111	535	212	COL5A1
ENSG00000130653	-1.73357	3.89373e-05	0.000657673	177	148	141	105	83	107	219	333	303	975	232	PNPLA7
ENSG00000130669	1.16797	6.6557e-05	0.00100824	416	416	462	356	254	643	321	202	138	231	132	PAK4
ENSG00000130702	1.92037	6.90854e-05	0.0010429	6741	7169	18927	6950	4985	10032	4195	2695	1113	3714	926	LAMA5
ENSG00000130720	6.48686	0.000324954	0.003514	76	9	0	169	53	12	0	2	0	0	0	FIBCD1
ENSG00000130755	-1.8525	6.29965e-07	2.45549e-05	175	204	456	144	128	307	506	532	1214	958	1043	GMFG
ENSG00000130762	2.4181	1.6826e-05	0.000341388	1486	469	756	634	542	155	492	171	62	161	90	ARHGEF16
ENSG00000130768	2.28103	0.000104799	0.00145343	359	686	102	175	185	179	110	60	73	48	40	SMPDL3B
ENSG00000130775	-1.04771	1.49165e-05	0.000309349	987	1011	1183	739	666	1469	1353	1288	2473	2619	2140	THEMIS2
ENSG00000130812	-1.39065	0.000794182	0.00703131	34	45	124	18	68	58	51	88	158	193	136	ANGPTL6
ENSG00000130821	2.60034	0.00275494	0.0183761	150	61	769	486	3729	269	451	161	88	226	66	SLC6A8
ENSG00000130829	3.8184	0.0021227	0.0150435	118	0	8	39	79	0	48	4	2	3	3	DUSP9
ENSG00000130948	5.00215	4.9811e-05	0.000803824	1	110	10	10	498	1287	44	11	7	10	4	HSD17B3
ENSG00000130957	3.23767	0.00359718	0.0225728	0	3	68	31	52	7	80	4	0	6	3	FBP2
ENSG00000131002	9.84766	2.60886e-06	7.6561e-05	1076	0	4918	4470	2	3	5	1	0	2	3	TXLNGY
ENSG00000131015	4.00158	2.5643e-12	8.29389e-10	97	36	45	60	48	31	45	2	4	4	3	ULBP2
ENSG00000131018	-1.17923	0.00217164	0.0153054	3578	2812	7662	5400	3530	3230	12865	14620	10392	10156	11052	SYNE1
ENSG00000131116	1.15214	0.00100339	0.0084551	333	739	531	678	566	981	466	324	343	127	261	ZNF428
ENSG00000131196	-1.05551	0.0022034	0.0154604	164	487	311	356	591	259	425	651	616	1038	702	NFATC1
ENSG00000131386	2.9419	0.000533414	0.0051584	37	55	36	492	321	33	53	22	37	7	9	GALNT15
ENSG00000131401	-2.26625	3.15947e-06	8.92726e-05	470	407	616	277	72	552	842	1060	2929	2738	1894	NAPSB
ENSG00000131435	1.96469	0.00132739	0.0104416	63	820	322	637	1150	1297	617	277	141	166	88	PDLIM4
ENSG00000131462	1.17304	9.44185e-06	0.000214866	717	528	515	454	527	642	396	163	276	231	283	TUBG1
ENSG00000131470	1.26721	7.69631e-07	2.88521e-05	172	156	199	196	186	199	135	39	68	109	75	PSMC3IP
ENSG00000131620	2.53733	5.13881e-06	0.000132661	315	346	421	800	507	123	784	70	140	94	14	ANO1
ENSG00000131650	5.0153	2.28947e-17	4.64046e-14	127	939	2151	1749	2315	2400	1921	38	32	98	25	KREMEN2
ENSG00000131747	1.43707	4.29642e-05	0.000713793	7358	5693	6516	5762	9075	8187	4206	1059	1987	3740	3067	TOP2A
ENSG00000131773	1.72228	0.000202539	0.00245233	110	164	151	239	306	514	374	115	72	86	25	KHDRBS3
ENSG00000132003	1.20023	0.0020806	0.0148385	177	851	454	607	447	866	568	281	201	303	159	ZSWIM4
ENSG00000132016	1.82869	0.00920795	0.045358	116	388	35	41	57	74	46	28	35	33	33	C19orf57
ENSG00000132185	-3.14302	6.79867e-14	3.69107e-11	88	240	165	164	53	285	269	1304	1182	2439	1164	FCRLA
ENSG00000132329	2.14956	0.00292427	0.0192189	21	368	529	384	1232	1144	324	214	106	96	58	RAMP1
ENSG00000132330	1.66061	1.43065e-05	0.000298326	585	1193	1512	1451	2022	2360	596	384	367	472	460	SCLY
ENSG00000132464	-1.86465	6.58087e-06	0.000161353	35	36	22	18	9	36	43	105	125	123	52	ENAM
ENSG00000132470	1.73156	0.00116984	0.00949964	1287	3793	5735	3802	9000	7023	4272	2463	717	1897	485	ITGB4
ENSG00000132481	1.18405	0.000502267	0.00492436	451	610	320	757	1023	1169	792	301	408	319	219	TRIM47
ENSG00000132507	1.02805	0.000212747	0.00255255	1730	1778	2220	2370	1971	1940	1024	642	786	963	1187	EIF5A
ENSG00000132514	-1.91628	0.010254	0.0490562	111	55	374	38	19	35	303	182	1022	334	377	CLEC10A
ENSG00000132541	1.27011	0.000315965	0.00343572	122	260	162	201	354	392	306	60	98	100	152	RIDA
ENSG00000132613	1.40764	0.0100018	0.0482061	746	1191	279	1059	1136	550	393	458	193	393	101	MTSS1L
ENSG00000132639	2.1587	0.0084766	0.042675	6	8	98	109	53	6	134	6	19	10	14	SNAP25
ENSG00000132669	1.1203	0.00037551	0.00395039	1473	732	1056	2002	2236	1623	1136	688	674	703	556	RIN2
ENSG00000132681	-1.95572	0.00602364	0.033046	7	2	6	12	18	0	10	26	55	29	11	ATP1A4
ENSG00000132698	1.6808	0.0049099	0.028374	769	853	97	477	706	744	486	326	69	230	93	RAB25
ENSG00000132704	-3.17196	1.41965e-07	7.12237e-06	138	239	236	171	13	169	517	1574	1778	2788	1084	FCRL2
ENSG00000132744	-2.44923	9.79326e-06	0.000220388	4	2	11	2	10	11	23	58	37	58	27	ACY3
ENSG00000132793	1.42801	5.44578e-06	0.000138783	265	282	702	789	522	500	399	192	205	191	111	LPIN3
ENSG00000133055	3.17344	0.000556021	0.00532097	6	3	30	57	37	37	9	1	8	0	2	MYBPH
ENSG00000133056	-1.46711	9.32401e-06	0.000212821	537	1452	768	863	1156	1020	1542	2377	2408	4584	1932	PIK3C2B
ENSG00000133063	-3.05731	0.000484212	0.00478281	185	138	208	217	178	398	148	193	6722	237	93	CHIT1
ENSG00000133110	3.42303	0.00437788	0.0260777	5966	485	2627	20794	15228	382	1898	61	2564	64	14	POSTN
ENSG00000133121	1.22635	0.000977251	0.00828507	648	279	549	852	822	513	577	254	446	176	141	STARD13
ENSG00000133131	1.44547	2.24629e-13	1.05028e-10	417	447	524	556	546	442	425	193	200	165	126	MORC4
ENSG00000133216	2.12309	4.7022e-06	0.000123025	231	1340	1653	856	1985	2191	1043	246	405	206	307	EPHB2
ENSG00000133247	1.10672	0.000991427	0.00837288	348	193	392	380	166	480	404	167	144	212	75	KMT5C
ENSG00000133256	2.08225	0.00070963	0.00643642	61	428	1685	192	706	453	566	130	104	166	110	PDE6B
ENSG00000133454	3.54487	0.000151197	0.0019347	10	25	32	698	143	79	70	6	8	11	24	MYO18B
ENSG00000133477	2.38744	0.000762825	0.00682725	2136	1792	151	3588	4637	2329	1672	866	175	486	170	FAM83F
ENSG00000133561	-1.83662	0.000402661	0.00416398	363	596	1414	350	173	915	996	1036	2386	1544	4185	GIMAP6
ENSG00000133574	-2.01134	0.00100166	0.00844289	538	668	1830	337	125	1075	1265	1227	2351	2247	6634	GIMAP4
ENSG00000133665	-3.29833	0.00587765	0.032414	0	0	0	4	18	3	11	131	13	23	10	DYDC2
ENSG00000133739	1.32163	0.0077669	0.0400776	553	301	262	345	1341	308	733	161	319	138	252	LRRCC1
ENSG00000133808	1.63014	0.00156718	0.0119356	34	232	87	125	186	262	219	77	43	57	22	MICALCL
ENSG00000133816	1.55114	3.80754e-06	0.000103542	684	1963	1179	2484	2416	2858	2288	615	782	683	514	MICAL2
ENSG00000133962	1.66611	0.00652774	0.0350951	86	404	71	95	244	545	173	109	33	53	79	CATSPERB
ENSG00000134013	1.60528	0.00286937	0.0189318	624	301	601	1481	1849	244	613	190	378	293	207	LOXL2
ENSG00000134030	1.19755	0.00110312	0.00906433	287	378	294	898	881	535	532	230	297	229	163	CTIF
ENSG00000134057	1.15188	0.00424355	0.0254923	600	1189	737	1192	1530	1504	810	188	338	648	735	CCNB1
ENSG00000134061	-2.4546	1.28607e-13	6.30653e-11	342	263	277	197	130	428	333	1480	1515	2102	904	CD180
ENSG00000134222	1.93643	4.85423e-08	3.05555e-06	94	86	146	113	171	104	76	12	32	47	26	PSRC1
ENSG00000134242	-1.31064	0.00114377	0.0093303	473	609	773	320	163	786	1031	914	1951	1438	1348	PTPN22
ENSG00000134247	2.19481	2.32336e-09	2.58744e-07	2490	3389	1441	3787	4190	4619	2598	996	627	627	450	PTGFRN
ENSG00000134253	1.03827	0.00736993	0.0385129	172	84	81	131	212	79	91	53	75	54	55	TRIM45
ENSG00000134278	1.57588	3.80214e-05	0.00064507	1061	1189	443	1274	1820	1275	1241	475	516	358	213	SPIRE1
ENSG00000134323	2.44233	0.00621233	0.0338423	13	24	5	130	89	54	459	7	20	27	20	MYCN
ENSG00000134363	3.22291	0.000369664	0.00389972	12	186	11	629	800	266	102	31	24	33	31	FST
ENSG00000134369	1.95817	1.86817e-06	5.86755e-05	1466	2866	10032	5076	3358	3206	3358	870	1339	1226	663	NAV1
ENSG00000134504	2.23547	6.36353e-05	0.000972701	151	576	506	672	1421	842	1027	303	66	105	97	KCTD1
ENSG00000134508	2.07405	1.16684e-05	0.000253578	273	740	132	211	483	499	468	111	121	91	54	CABLES1
ENSG00000134516	-1.67344	2.23973e-06	6.74586e-05	3021	2522	5652	2560	1090	4221	5562	7879	11822	11734	11085	DOCK2
ENSG00000134569	3.79891	1.03087e-07	5.45072e-06	238	161	3061	2651	1984	978	1263	163	92	108	23	LRP4
ENSG00000134594	-1.77687	5.89253e-06	0.000147814	10	18	45	32	26	43	61	59	114	174	88	RAB33A
ENSG00000134690	1.36458	0.00549988	0.030891	1024	350	455	339	735	416	231	92	179	227	309	CDCA8
ENSG00000134709	1.30452	0.00419019	0.0252582	1979	1060	537	963	1704	714	712	575	325	423	454	HOOK1
ENSG00000134755	2.50619	0.000982719	0.0083155	632	10500	4825	3880	21989	7485	2785	1193	877	2825	358	DSC2
ENSG00000134757	3.45695	0.00126361	0.0100517	446	2531	22	4174	23672	3419	3479	396	157	1210	196	DSG3
ENSG00000134762	3.53787	4.90072e-06	0.000127239	369	8043	6324	2221	12178	8710	3817	857	212	787	77	DSC3
ENSG00000134775	3.56464	2.18074e-07	1.03142e-05	77	842	3684	1504	3234	2796	2757	295	104	146	95	FHOD3
ENSG00000134815	1.02172	5.01406e-05	0.000807	1483	1384	1647	1250	893	1997	986	557	619	753	715	DHX34
ENSG00000134871	2.18725	6.8774e-12	1.93605e-09	6625	8213	20455	13451	21635	11058	11940	1816	3331	3347	2839	COL4A2
ENSG00000134874	1.7061	0.00296868	0.0194338	126	1354	2992	602	1817	1943	1024	446	462	420	290	DZIP1
ENSG00000134901	1.68598	7.38609e-05	0.00110317	71	103	229	164	299	143	81	32	64	35	57	KDELC1
ENSG00000134940	1.81566	0.000182811	0.00225111	25	81	85	55	155	101	38	13	20	32	21	ACRV1
ENSG00000134954	-1.33857	3.45746e-07	1.50598e-05	1437	1974	3349	3258	1912	2736	3559	3698	5382	7673	8281	ETS1
ENSG00000134986	3.03305	6.93608e-05	0.00104602	557	165	1161	3481	3248	289	343	140	237	115	140	NREP
ENSG00000135052	1.32224	9.13017e-06	0.000209498	2784	1184	2492	1716	1945	1587	2310	1008	862	586	629	GOLM1
ENSG00000135063	2.04041	0.0102485	0.0490562	16	125	25	31	343	386	144	34	45	52	12	FAM189A2
ENSG00000135069	2.24285	8.27971e-07	3.03287e-05	1065	653	749	336	379	1350	355	113	104	167	195	PSAT1
ENSG00000135083	2.9851	1.65129e-07	8.1766e-06	57	114	157	367	679	207	270	40	27	39	21	CCNJL
ENSG00000135094	2.14546	0.000156682	0.00199063	413	303	171	122	120	495	114	26	124	42	40	SDS
ENSG00000135097	5.7478	0.00497467	0.0286666	2	0	2	190	148	0	40	0	2	0	2	MSI1
ENSG00000135111	2.21041	0.000454388	0.00454732	165	172	126	685	1091	141	235	65	112	80	64	TBX3
ENSG00000135144	-3.23177	4.69314e-11	9.57621e-09	51	120	139	91	59	59	281	537	510	1571	1415	DTX1
ENSG00000135185	-1.21206	3.2824e-09	3.38288e-07	579	406	803	419	427	555	719	920	1395	1336	1345	TMEM243
ENSG00000135218	-1.39981	0.00146347	0.0113187	129	92	173	71	32	89	234	158	327	322	379	CD36
ENSG00000135245	1.5692	0.00239873	0.0165109	323	179	231	506	1096	276	217	153	131	162	90	HILPDA
ENSG00000135299	1.15962	0.00265323	0.0178609	540	267	824	1044	439	300	721	304	265	286	151	ANKRD6
ENSG00000135362	1.81234	0.000590165	0.00557442	584	432	450	615	2450	660	427	247	178	222	247	PRR5L
ENSG00000135363	-1.41877	0.000223225	0.00264039	256	152	224	101	81	235	393	403	461	666	579	LMO2
ENSG00000135378	1.42039	0.0025413	0.0172501	653	724	171	601	333	638	1049	334	158	234	123	PRRG4
ENSG00000135423	2.17946	3.22271e-05	0.000570315	112	402	81	502	442	379	148	67	60	52	75	GLS2
ENSG00000135426	-2.02417	3.28705e-07	1.44208e-05	73	134	323	89	180	198	291	420	537	745	1092	TESPA1
ENSG00000135439	-1.29801	0.000170394	0.00212577	322	498	766	403	193	716	875	910	1092	1526	1462	AGAP2
ENSG00000135451	1.68767	2.30925e-08	1.72926e-06	356	314	325	475	310	357	264	67	67	164	121	TROAP
ENSG00000135476	1.22223	0.00054837	0.00527431	797	762	1318	1393	1383	1128	694	219	288	733	550	ESPL1
ENSG00000135477	2.79353	0.00045042	0.004521	21	37	3	39	36	14	24	8	4	2	0	KRT87P
ENSG00000135502	2.81769	0.00472551	0.0276182	0	9	19	80	51	29	14	0	5	6	5	SLC26A10
ENSG00000135503	1.21332	0.00547615	0.0307691	803	488	366	1609	1054	515	986	236	588	403	205	ACVR1B
ENSG00000135519	2.05403	0.00359199	0.0225495	38	548	1840	1335	423	609	1170	309	102	259	66	KCNH3
ENSG00000135540	2.62824	3.20402e-10	4.7518e-08	1110	905	1440	2120	1599	516	1974	322	180	239	104	NHSL1
ENSG00000135605	-1.57522	3.05925e-07	1.35289e-05	98	100	148	53	91	91	202	246	421	376	245	TEC
ENSG00000135638	2.90569	2.31605e-06	6.91698e-05	16	156	109	87	209	257	49	19	10	19	16	EMX1
ENSG00000135643	2.34524	0.00221396	0.0155238	19	319	103	722	161	891	143	41	119	68	29	KCNMB4
ENSG00000135747	2.37551	0.00103177	0.00863203	17	7	167	25	116	57	34	5	12	14	13	ZNF670-ZNF695
ENSG00000135750	1.6255	0.00226851	0.0158478	217	230	353	273	355	76	225	133	19	98	53	KCNK1
ENSG00000135838	1.2637	0.00220285	0.0154604	1454	707	947	2853	2047	1853	2775	456	1373	640	471	NPL
ENSG00000135862	1.73689	7.51034e-10	9.79987e-08	5590	4705	11092	8460	11344	6528	5764	2356	2542	2334	1605	LAMC1
ENSG00000135899	-1.36265	0.00110542	0.00908084	675	1287	1754	665	525	2564	1951	2023	2757	3790	4415	SP110
ENSG00000135905	-1.1791	0.000616173	0.00576061	1772	2100	3875	3222	1651	6592	5587	5647	9662	7120	7557	DOCK10
ENSG00000135912	1.38251	5.74866e-19	1.94196e-15	934	955	1196	1244	1058	1216	965	381	340	490	392	TTLL4
ENSG00000135919	2.07856	0.00999181	0.048181	42	788	5472	415	1587	1802	719	410	337	451	139	SERPINE2
ENSG00000135925	1.96317	0.000773411	0.00690034	160	241	232	1256	1402	464	637	116	254	119	137	WNT10A
ENSG00000135931	1.50082	0.00213183	0.0150906	505	247	600	1268	935	404	872	408	215	200	87	ARMC9
ENSG00000136011	-1.79	3.25894e-06	9.14881e-05	10	18	41	45	23	34	31	43	158	99	86	STAB2
ENSG00000136026	2.03421	4.69974e-07	1.95735e-05	2776	1540	1446	5676	4209	2093	4045	860	896	649	525	CKAP4
ENSG00000136059	-1.24197	0.000373043	0.00392987	206	344	690	371	237	330	866	1055	789	1006	942	VILL
ENSG00000136158	1.30525	0.00262986	0.0177286	100	362	163	283	498	348	521	142	174	123	66	SPRY2
ENSG00000136159	1.45083	4.36347e-08	2.84684e-06	584	606	588	587	956	816	428	207	243	209	274	NUDT15
ENSG00000136160	-1.75128	1.24069e-06	4.14513e-05	55	157	139	77	58	182	110	207	457	464	332	EDNRB
ENSG00000136167	-1.14382	0.000388349	0.00405181	3612	6304	13124	7045	11312	11368	14116	10698	24993	24346	20465	LCP1
ENSG00000136231	2.69231	1.18034e-05	0.000255962	873	531	1752	1120	2215	120	988	263	92	178	102	IGF2BP3
ENSG00000136237	1.73259	0.000356233	0.00378162	1217	2749	2174	1469	7593	2842	2194	929	805	1138	532	RAPGEF5
ENSG00000136261	1.06017	0.000280615	0.003147	2007	2085	1547	1660	1689	1889	1031	557	735	967	999	BZW2
ENSG00000136286	-1.24544	1.21977e-05	0.000262083	647	961	2320	1367	917	1896	2044	2656	3024	3742	3411	MYO1G
ENSG00000136378	1.51447	0.000946159	0.00807112	128	166	191	482	539	154	201	73	129	104	61	ADAMTS7
ENSG00000136379	1.50872	0.00403743	0.0245795	343	1898	787	418	702	1136	511	389	159	412	177	ABHD17C
ENSG00000136490	-2.03817	3.70637e-11	7.88005e-09	371	613	1368	691	536	761	1404	2124	3622	3765	3196	LIMD2
ENSG00000136492	1.51057	1.22408e-06	4.10271e-05	679	1430	1431	1217	1756	1927	867	275	507	452	585	BRIP1
ENSG00000136573	-3.61725	3.95563e-07	1.69385e-05	67	217	180	213	3	166	431	2025	2282	2856	1227	BLK
ENSG00000136636	1.91604	7.34632e-08	4.19043e-06	589	1556	2426	1561	2039	1241	1046	386	540	362	245	KCTD3
ENSG00000136720	1.60405	2.07848e-09	2.34045e-07	1440	1468	1918	3703	2384	1853	2229	708	795	718	492	HS6ST1
ENSG00000136732	-1.5086	1.32883e-07	6.7559e-06	202	169	350	419	270	283	623	666	1172	958	776	GYPC
ENSG00000136848	1.58949	0.000221291	0.00262815	654	1573	433	1088	1396	2198	1386	504	303	541	239	DAB2IP
ENSG00000136859	1.50933	0.000366378	0.00387444	449	434	539	1503	811	316	697	247	341	192	145	ANGPTL2
ENSG00000136943	3.42691	0.000128518	0.00170254	379	40	1387	33	371	164	80	25	18	72	10	CTSV
ENSG00000136982	1.22229	0.000495555	0.00487585	260	326	266	327	335	398	216	52	98	153	210	DSCC1
ENSG00000136999	4.3279	7.77986e-08	4.38805e-06	53	260	1166	383	628	178	361	21	31	30	0	NOV
ENSG00000137077	-2.98863	0.000440323	0.0044446	4	192	96	392	12	180	503	808	1276	2132	1594	CCL21
ENSG00000137078	-1.74487	4.70518e-05	0.000767444	63	96	270	82	35	114	148	218	484	404	363	SIT1
ENSG00000137101	-3.30194	3.28229e-13	1.46752e-10	160	120	271	63	52	211	214	764	1451	2616	1126	CD72
ENSG00000137106	1.11237	0.0032952	0.021078	703	3141	2119	1298	2261	3536	2042	745	872	1258	982	GRHPR
ENSG00000137124	1.56449	0.0002397	0.00279326	797	576	531	901	2065	848	465	223	344	292	330	ALDH1B1
ENSG00000137166	1.02808	0.00115022	0.00937534	254	473	526	354	590	419	368	220	153	315	122	FOXP4
ENSG00000137177	1.55496	8.21354e-08	4.54857e-06	1323	2533	2919	3447	4213	2821	3404	1253	1004	851	696	KIF13A
ENSG00000137193	-1.16631	0.000507282	0.00496395	850	598	685	728	516	668	1055	613	1924	1404	2478	PIM1
ENSG00000137203	3.42956	3.51574e-09	3.57489e-07	53	462	239	596	782	530	696	63	23	56	24	TFAP2A
ENSG00000137216	1.37429	2.9772e-10	4.52578e-08	1098	625	819	1085	1029	881	1035	352	298	420	336	TMEM63B
ENSG00000137269	1.15059	0.000719711	0.00650844	587	622	358	781	330	1151	824	312	244	355	233	LRRC1
ENSG00000137274	1.0248	0.000993415	0.00838501	356	350	253	358	370	260	469	138	294	150	93	BPHL
ENSG00000137309	1.06222	0.00445429	0.0263964	1619	2070	712	1164	1257	1467	956	381	576	813	794	HMGA1
ENSG00000137440	2.78564	0.000804299	0.00709814	113	207	3	149	245	746	315	29	10	47	51	FGFBP1
ENSG00000137502	-1.79252	5.26051e-05	0.000839114	1037	305	608	379	365	618	1666	2187	2481	3053	1708	RAB30
ENSG00000137571	1.25848	0.00216114	0.0152589	378	631	852	452	1853	1299	1095	269	567	373	308	SLCO5A1
ENSG00000137573	3.10577	3.33521e-06	9.30279e-05	2809	2628	6629	8687	10959	1565	1600	262	1515	368	222	SULF1
ENSG00000137672	1.3853	7.80573e-05	0.00115007	185	232	411	566	266	292	396	154	176	99	58	TRPC6
ENSG00000137693	1.42295	1.72074e-05	0.000346922	1140	1698	1611	1998	3648	3135	1927	1017	757	655	636	YAP1
ENSG00000137699	2.08872	0.00737237	0.0385129	503	7660	491	2113	6019	11034	4355	1745	388	1424	491	TRIM29
ENSG00000137709	4.77903	7.5468e-08	4.27273e-06	22	1055	611	165	256	837	28	27	12	12	8	POU2F3
ENSG00000137731	2.24639	0.000840166	0.00734011	18	363	356	113	642	751	269	51	112	77	52	FXYD2
ENSG00000137745	3.42187	0.000138072	0.00179954	38	66	30	913	909	99	113	24	38	32	20	MMP13
ENSG00000137801	2.18859	9.12064e-09	7.9912e-07	5543	8088	18426	15816	10706	5709	5832	2314	2005	1683	2353	THBS1
ENSG00000137802	1.54342	0.00097883	0.00828997	425	4046	3769	3135	2796	4381	2138	964	752	1313	836	MAPKBP1
ENSG00000137804	1.31307	0.00430748	0.0257745	571	1671	1311	997	2106	1881	616	178	519	785	616	NUSAP1
ENSG00000137807	1.72157	6.42999e-06	0.000158036	799	1210	1199	859	1154	1136	426	125	263	433	354	KIF23
ENSG00000137809	2.63853	4.19543e-05	0.000700459	1120	533	963	3028	2533	290	296	196	281	178	147	ITGA11
ENSG00000137821	1.37242	0.00309508	0.0200592	176	243	619	544	648	349	568	321	121	108	81	LRRC49
ENSG00000137825	1.97232	0.000642577	0.00595073	37	42	20	30	37	20	7	4	8	12	5	ITPKA
ENSG00000137831	1.27124	0.00375346	0.0233606	2268	739	1162	1459	1906	640	1163	640	797	504	275	UACA
ENSG00000137834	1.58674	0.000134059	0.00175969	206	487	457	219	600	365	157	133	141	89	101	SMAD6
ENSG00000137841	-1.37626	0.0023086	0.0160504	846	602	1240	392	159	832	1244	1144	2191	2306	1946	PLCB2
ENSG00000137843	2.18518	0.00127712	0.0101326	223	226	11	214	237	67	142	58	23	37	22	PAK6
ENSG00000137868	1.21392	2.46016e-05	0.000460568	627	558	592	1011	355	476	511	205	296	253	246	STRA6
ENSG00000137869	2.71687	0.0021503	0.0151971	19	80	556	295	368	33	80	73	7	21	9	CYP19A1
ENSG00000137872	2.33597	0.000177489	0.00219983	56	478	78	607	273	207	609	76	97	39	38	SEMA6D
ENSG00000137942	1.72433	5.53561e-06	0.000140249	1201	1098	1783	1731	3039	1274	1145	648	389	587	253	FNBP1L
ENSG00000137968	4.19255	0.000497301	0.00488828	31	71	13	484	2599	35	41	48	31	14	7	SLC44A5
ENSG00000138134	-1.10452	5.01225e-05	0.000807	342	650	1028	619	579	1072	1138	1169	1623	1461	2012	STAMBPL1
ENSG00000138135	-1.61833	0.00459295	0.0270619	20	10	12	59	100	26	55	132	132	106	103	CH25H
ENSG00000138180	1.19958	0.000587838	0.00555552	352	592	800	606	774	752	554	90	236	407	345	CEP55
ENSG00000138185	-1.27153	0.00399994	0.0244295	855	525	805	1106	1064	718	2973	2391	3508	3511	1110	ENTPD1
ENSG00000138271	2.62441	0.000954828	0.00813155	92	1370	75	295	327	2030	361	136	60	140	66	GPR87
ENSG00000138316	1.8114	0.000209869	0.00252	280	474	488	874	739	1799	270	209	137	256	153	ADAMTS14
ENSG00000138336	1.08355	0.00706579	0.0373018	614	241	580	701	1114	327	540	299	350	261	176	TET1
ENSG00000138346	1.24222	0.000942183	0.0080464	789	1252	1244	820	1091	1304	477	215	299	512	633	DNA2
ENSG00000138356	-1.18287	0.00850775	0.0427822	28	67	31	62	32	67	138	119	230	107	71	AOX1
ENSG00000138378	-1.25627	0.000516543	0.00503833	243	451	613	494	495	729	933	516	1395	1104	2102	STAT4
ENSG00000138413	1.2585	1.89379e-07	9.16828e-06	2821	2660	2048	2461	2708	2850	1905	813	1452	914	976	IDH1
ENSG00000138430	1.12242	4.39001e-06	0.000116685	1775	2057	1787	1924	1953	2369	1094	657	904	949	852	OLA1
ENSG00000138435	2.72475	0.00932419	0.0458044	354	5	19	74	43	21	22	2	36	4	11	CHRNA1
ENSG00000138439	-1.12099	3.2307e-12	9.92152e-10	602	532	754	781	624	509	843	1119	1409	1615	1447	FAM117B
ENSG00000138448	1.95047	4.63314e-08	2.95307e-06	4928	13411	14400	27040	11764	15497	17426	4379	3736	4131	2330	ITGAV
ENSG00000138468	-1.06716	3.61043e-08	2.47703e-06	1046	838	1576	1100	956	1156	2025	2027	2786	2478	2625	SENP7
ENSG00000138587	1.14976	0.00672615	0.0359457	172	98	131	147	179	122	258	128	60	53	26	MNS1
ENSG00000138613	-1.34062	0.0039792	0.0243313	105	92	258	124	325	120	129	478	265	184	637	APH1B
ENSG00000138623	-1.98173	1.48714e-08	1.20892e-06	140	375	671	587	320	548	571	1469	1274	2677	1399	SEMA7A
ENSG00000138641	-1.36156	7.04062e-13	2.6757e-10	916	842	1178	792	842	924	1633	2151	3064	2236	2592	HERC3
ENSG00000138684	-2.43059	0.000193357	0.00235901	4	5	17	0	7	9	15	26	15	60	62	IL21
ENSG00000138685	2.08583	0.00227558	0.0158845	65	1321	567	684	1242	3129	394	192	275	230	254	FGF2
ENSG00000138759	3.8182	2.29312e-06	6.88229e-05	686	2688	2891	1326	996	13217	619	407	151	204	50	FRAS1
ENSG00000138767	-1.17369	0.000603531	0.00566631	1604	1957	3794	2562	860	2872	4054	3805	5329	5192	7093	CNOT6L
ENSG00000138771	1.9401	0.000187203	0.00229313	3704	3840	2186	1615	2106	3886	2130	1434	309	764	265	SHROOM3
ENSG00000138792	1.82885	0.00154431	0.0117866	119	101	109	126	496	171	98	63	55	63	12	ENPEP
ENSG00000138829	3.62632	0.000777372	0.0069228	224	24053	223	773	5994	7942	507	749	513	394	237	FBN2
ENSG00000138964	-1.92596	1.14754e-07	5.93346e-06	738	586	1229	442	236	667	845	1749	2579	3354	2284	PARVG
ENSG00000139044	1.50672	0.001265	0.0100548	352	376	1285	541	911	607	1049	352	77	171	329	B4GALNT3
ENSG00000139055	-1.87361	1.64791e-07	8.17317e-06	43	59	91	62	29	38	139	176	248	238	251	ERP27
ENSG00000139187	-1.84742	9.91771e-05	0.00139467	109	95	83	32	33	41	136	174	236	223	431	KLRG1
ENSG00000139263	1.86656	1.18697e-06	4.00973e-05	1810	2353	2544	4249	1590	2464	4005	1157	659	671	293	LRIG3
ENSG00000139289	1.79733	0.00211567	0.0150076	643	911	1376	3489	7188	1814	1575	688	862	702	467	PHLDA1
ENSG00000139324	1.46273	4.84605e-05	0.000786624	1709	2028	1805	6225	3366	2117	3579	1102	1063	1031	933	TMTC3
ENSG00000139350	2.07872	0.00114664	0.00935117	855	1733	1631	2694	14318	3113	3964	724	938	969	1092	NEDD1
ENSG00000139372	1.02083	0.00404958	0.0246186	451	1167	1143	2215	685	1305	1216	637	502	478	551	TDG
ENSG00000139438	3.10906	3.0615e-07	1.35289e-05	112	418	180	1393	379	322	237	53	29	62	49	FAM222A
ENSG00000139508	-1.28908	0.00191789	0.0139681	414	146	479	274	119	172	426	435	1050	634	653	SLC46A3
ENSG00000139547	1.63889	0.00550424	0.0309041	35	209	41	108	307	134	63	31	47	41	46	RDH16
ENSG00000139626	-1.22412	0.00022552	0.00266064	420	724	1232	534	342	1256	900	1341	2114	1534	1837	ITGB7
ENSG00000139725	-1.14365	6.10768e-05	0.00093926	118	158	359	284	359	285	443	475	630	590	687	RHOF
ENSG00000139734	2.05805	2.03657e-06	6.24172e-05	347	487	485	441	950	759	236	59	96	143	201	DIAPH3
ENSG00000139737	-1.48454	0.000144616	0.00186382	67	84	206	72	210	87	214	248	399	280	497	SLAIN1
ENSG00000139793	1.00977	0.00706347	0.037296	1505	2250	2387	1146	4511	2783	1408	1042	1280	998	1117	MBNL2
ENSG00000139800	8.02092	0.000305866	0.0033538	79	0	141	90	7	0	32	0	0	0	0	ZIC5
ENSG00000139835	1.38868	1.40707e-05	0.000295028	285	245	168	206	314	325	237	130	78	111	58	GRTP1
ENSG00000139880	2.24589	2.70048e-13	1.22541e-10	262	187	303	186	410	338	240	48	84	63	33	CDH24
ENSG00000139914	-1.37239	0.00230586	0.0160357	7	19	25	6	4	15	25	30	41	37	34	FITM1
ENSG00000139926	1.33528	0.00153711	0.0117449	1204	837	585	2089	2636	1343	1899	716	760	526	317	FRMD6
ENSG00000139970	-1.55446	0.00270984	0.018147	105	42	202	67	139	74	254	154	801	214	269	RTN1
ENSG00000140009	-1.08691	0.0025729	0.0174141	308	153	142	133	94	165	249	397	411	428	254	ESR2
ENSG00000140022	1.46253	0.00121335	0.0097669	865	503	189	909	504	842	498	217	349	224	105	STON2
ENSG00000140030	-1.66134	8.43914e-05	0.00122179	305	328	467	161	108	442	553	442	1183	1224	1274	GPR65
ENSG00000140057	-3.24945	0.000701227	0.00637924	13	6	23	20	55	0	62	593	48	167	47	AK7
ENSG00000140199	-1.27027	6.6169e-07	2.54328e-05	1274	848	1387	860	646	1101	1588	2420	2636	3328	1868	SLC12A6
ENSG00000140263	1.70463	4.18929e-07	1.78385e-05	510	1171	474	663	673	1307	1498	245	256	296	259	SORD
ENSG00000140285	-1.6204	0.000950037	0.00809528	30	174	103	214	59	82	74	192	498	248	342	FGF7
ENSG00000140368	-1.09716	0.00989396	0.0477957	280	471	1299	409	231	772	878	668	1139	1496	1657	PSTPIP1
ENSG00000140398	-1.33263	1.53339e-05	0.00031628	333	421	288	447	281	454	616	809	758	1743	658	NEIL1
ENSG00000140416	1.19528	0.00967126	0.0470381	1410	1671	1339	3686	4835	1150	1290	1040	818	1041	859	TPM1
ENSG00000140443	1.2091	0.000796617	0.00704876	1986	4373	2359	5835	2677	2935	3647	1997	924	1484	1196	IGF1R
ENSG00000140470	1.59765	0.00347228	0.0219749	106	946	177	452	840	789	412	174	156	228	132	ADAMTS17
ENSG00000140479	2.68369	5.99967e-07	2.37047e-05	761	968	1177	506	365	1177	266	160	186	73	34	PCSK6
ENSG00000140525	1.34117	0.000200962	0.00243789	2045	4282	3261	2557	3041	4680	1445	655	1163	1577	1369	FANCI
ENSG00000140534	2.30512	1.92503e-07	9.30471e-06	943	1763	1132	1118	1372	1324	427	88	197	363	297	TICRR
ENSG00000140538	-2.25007	0.000113708	0.00154224	18	17	31	85	39	36	176	296	323	271	107	NTRK3
ENSG00000140545	1.01153	0.00179904	0.0132854	572	1197	700	1475	1356	1229	798	502	587	635	311	MFGE8
ENSG00000140750	-1.01689	8.72107e-12	2.38871e-09	845	666	1114	965	756	839	1075	1431	1921	2195	1469	ARHGAP17
ENSG00000140832	2.09886	4.54721e-06	0.000120216	316	441	139	452	255	456	322	142	39	69	51	MARVELD3
ENSG00000140836	1.23748	7.03166e-06	0.000170074	1744	1358	1165	1791	1343	1584	1184	748	691	609	366	ZFHX3
ENSG00000140839	-1.81731	0.00190918	0.013923	18	10	23	36	8	37	36	28	219	41	44	CLEC18B
ENSG00000140873	7.14875	6.32757e-15	4.9397e-12	88	129	123	105	926	384	222	0	3	5	0	ADAMTS18
ENSG00000140937	1.51287	0.00131305	0.0103636	2759	635	3561	3303	3988	2142	1134	636	1439	749	650	CDH11
ENSG00000140948	1.02335	4.59344e-06	0.000120913	1307	766	1159	1623	998	1291	1001	503	563	524	630	ZCCHC14
ENSG00000140968	-2.58191	6.17437e-08	3.62393e-06	643	626	1272	429	170	1477	1510	2896	4922	6599	5313	IRF8
ENSG00000141198	1.98645	1.04381e-08	8.93944e-07	946	731	985	932	1526	715	654	324	157	257	166	TOM1L1
ENSG00000141232	1.27244	0.000731907	0.00659715	436	567	205	211	471	504	313	150	216	138	138	TOB1
ENSG00000141293	-1.74165	9.95934e-07	3.48841e-05	104	101	241	93	49	149	211	266	520	445	490	SKAP1
ENSG00000141294	-1.4667	0.00809048	0.0412571	36	29	69	66	34	52	66	315	42	88	50	LRRC46
ENSG00000141298	-1.2494	2.62662e-05	0.000485454	2129	2454	2687	1443	1074	2689	3099	3221	5001	6022	6262	SSH2
ENSG00000141314	4.41778	5.12142e-07	2.09124e-05	28	29	156	279	1006	55	435	18	8	18	6	RHBDL3
ENSG00000141391	1.63658	0.00297798	0.0194876	21	78	38	118	206	102	59	20	28	22	41	PRELID3A
ENSG00000141424	1.16034	0.00139548	0.0108786	1300	1359	3110	2470	5334	2067	2279	884	1279	1301	976	SLC39A6
ENSG00000141447	1.12836	0.00020337	0.00246141	843	969	742	668	718	1436	897	343	681	353	239	OSBPL1A
ENSG00000141448	2.56229	0.000159483	0.00202116	69	152	431	123	44	26	352	36	38	14	18	GATA6
ENSG00000141469	-1.28636	0.00208633	0.0148654	49	96	51	47	28	98	141	185	235	167	93	SLC14A1
ENSG00000141506	-1.03739	9.69414e-06	0.000219131	525	514	929	492	404	804	960	873	1629	1371	1328	PIK3R5
ENSG00000141524	-1.22603	9.52936e-08	5.10072e-06	1470	2315	3891	2059	2261	3208	3237	4113	5240	7266	6847	TMC6
ENSG00000141570	1.22116	4.99301e-08	3.11071e-06	382	212	424	292	283	307	300	134	151	137	102	CBX8
ENSG00000141622	3.39408	2.33333e-09	2.58906e-07	69	640	566	1066	1128	898	1141	69	38	128	47	RNF165
ENSG00000141655	1.93473	0.0009623	0.00817686	172	431	2208	338	1090	342	742	216	236	198	92	TNFRSF11A
ENSG00000141682	1.66669	0.00266993	0.0179469	109	458	844	1085	2089	903	1133	158	250	328	398	PMAIP1
ENSG00000141696	1.6948	0.00602735	0.0330537	353	183	155	429	988	118	103	87	94	120	114	P3H4
ENSG00000141738	1.95253	0.000499772	0.00490566	539	213	110	284	381	214	358	124	24	118	37	GRB7
ENSG00000141858	1.02724	6.49318e-06	0.000159332	596	671	427	689	633	792	495	255	327	320	286	SAMD1
ENSG00000141968	-1.4661	5.07461e-05	0.00081459	541	573	1859	585	703	1872	1466	2193	2667	3159	3108	VAV1
ENSG00000142102	-1.08839	0.000305914	0.0033538	641	784	1350	667	497	772	745	1081	1086	2338	1891	PGGHG
ENSG00000142156	2.27173	6.68388e-06	0.000163352	8680	6889	10219	23493	16901	8577	3397	1622	4219	2306	1152	COL6A1
ENSG00000142173	1.62091	0.000288227	0.00320753	8013	8240	8459	22852	18367	8204	4947	2402	5899	3862	2579	COL6A2
ENSG00000142178	1.19105	5.91327e-06	0.000147968	698	1359	848	1178	1162	1946	1147	452	602	579	392	SIK1
ENSG00000142192	1.49177	1.72489e-08	1.36567e-06	7357	5865	6515	6328	7602	13694	6566	2745	3457	2516	1884	APP
ENSG00000142207	1.14121	0.00162879	0.0123001	5401	4971	4168	4670	3341	12138	3422	2581	1981	2536	2361	URB1
ENSG00000142273	3.01235	4.12011e-05	0.000689019	399	1353	67	539	533	1120	124	109	31	108	42	CBLC
ENSG00000142513	1.10788	0.0041443	0.0250396	53	90	73	40	34	104	43	26	24	39	24	ACP4
ENSG00000142530	2.2957	0.000151842	0.0019405	8	61	44	54	176	98	61	16	17	12	11	FAM71E1
ENSG00000142583	-1.024	0.006065	0.0332062	214	158	236	238	506	263	260	347	853	701	268	SLC2A5
ENSG00000142619	5.53874	0.000372279	0.00392319	2	7	0	216	77	94	18	0	0	5	0	PADI3
ENSG00000142632	2.19585	0.00014381	0.00185737	637	755	79	1839	834	695	531	135	172	212	147	ARHGEF19
ENSG00000142675	1.27246	0.000735658	0.00661642	419	335	291	361	170	405	356	221	104	135	68	CNKSR1
ENSG00000142700	3.14638	3.72937e-05	0.000635719	10	211	1013	201	259	243	311	51	9	40	29	DMRTA2
ENSG00000142731	1.12665	5.41227e-08	3.31085e-06	438	628	775	584	642	830	574	190	255	383	307	PLK4
ENSG00000142733	1.38509	0.00298146	0.0194962	480	2140	2039	1028	1053	2567	719	668	379	711	329	MAP3K6
ENSG00000142798	1.66922	1.14712e-07	5.93346e-06	9613	15509	9805	19922	20048	19118	13673	5052	4792	6442	2546	HSPG2
ENSG00000142871	2.32332	1.86423e-07	9.03958e-06	83	193	515	357	438	331	140	36	58	66	65	CYR61
ENSG00000142875	-1.31192	5.21302e-06	0.000134315	1931	841	1407	863	1098	1134	1638	2171	3565	3120	3594	PRKACB
ENSG00000142910	1.88827	7.96874e-05	0.00116815	237	997	3481	985	1367	1521	1212	324	327	429	326	TINAGL1
ENSG00000142945	1.32378	0.00294185	0.019301	917	723	974	961	1967	1167	431	164	312	563	582	KIF2C
ENSG00000142949	2.2435	5.49631e-05	0.000869882	8637	13018	8923	14165	28904	12630	9349	4982	1081	4164	807	PTPRF
ENSG00000143013	1.25969	0.00283997	0.0187704	1196	5755	3687	1926	3894	5729	2573	1391	1649	1828	900	LMO4
ENSG00000143061	2.76385	6.68967e-07	2.56477e-05	436	1745	1522	2883	3873	4085	2380	568	165	437	142	IGSF3
ENSG00000143067	2.00873	5.8987e-06	0.000147847	269	586	512	622	904	562	237	133	233	88	65	ZNF697
ENSG00000143079	1.07727	6.03517e-06	0.000149785	990	1084	1260	1313	1468	1379	939	591	715	601	322	CTTNBP2NL
ENSG00000143110	-1.5262	5.98133e-05	0.000925448	247	114	225	97	85	187	208	209	670	567	455	C1orf162
ENSG00000143119	-1.96211	3.23314e-06	9.10159e-05	1129	1173	2337	724	359	1862	2400	3460	6205	5759	5636	CD53
ENSG00000143126	2.6711	5.71868e-06	0.000144047	547	3149	6070	3716	5149	2070	2457	953	194	500	255	CELSR2
ENSG00000143147	2.26969	6.41673e-05	0.000978374	236	278	849	1623	2309	525	793	204	198	224	124	GPR161
ENSG00000143153	2.15275	0.000452019	0.00453107	997	1312	2109	4624	11123	1432	3721	979	760	884	500	ATP1B1
ENSG00000143179	1.8109	4.93261e-07	2.02657e-05	1881	2662	1707	2042	4783	3202	1464	603	710	922	628	UCK2
ENSG00000143228	1.22813	0.00316463	0.020406	474	248	470	411	677	478	273	55	164	263	254	NUF2
ENSG00000143297	-1.57974	3.82148e-05	0.000647267	1428	1524	1227	825	678	2575	1504	4208	4970	5180	1858	FCRL5
ENSG00000143321	1.00771	5.32059e-08	3.28118e-06	2916	3487	3433	3747	5095	5140	3650	1659	1830	2062	2003	HDGF
ENSG00000143367	3.5491	3.34299e-11	7.365e-09	1957	1085	311	1703	3771	1698	1201	176	132	157	101	TUFT1
ENSG00000143369	2.1947	0.000351991	0.00374705	204	63	45	256	324	82	78	25	34	59	16	ECM1
ENSG00000143476	1.87759	2.9161e-05	0.000527101	541	962	1636	1073	2151	1528	553	143	236	390	505	DTL
ENSG00000143479	1.56142	9.7697e-05	0.00137832	134	172	538	486	664	309	515	155	127	106	120	DYRK3
ENSG00000143494	2.84057	1.09483e-05	0.000241205	107	399	2371	901	1273	281	556	103	98	179	62	VASH2
ENSG00000143502	2.27322	0.00020804	0.00250298	79	1048	488	473	1179	1403	1349	240	118	239	67	SUSD4
ENSG00000143507	1.17787	0.00571826	0.0317597	230	694	1158	1204	1260	715	1999	376	613	484	259	DUSP10
ENSG00000143545	1.41932	1.83415e-05	0.000365903	478	430	263	484	811	409	444	137	249	192	132	RAB13
ENSG00000143641	1.14485	0.00125929	0.0100278	1109	950	3915	3926	3001	2199	2618	940	1347	1067	976	GALNT2
ENSG00000143776	1.70501	1.39987e-06	4.60112e-05	1288	2656	2943	2415	3040	1203	1784	853	776	560	413	CDC42BPA
ENSG00000143842	1.67837	2.75899e-05	0.000503794	520	783	1076	253	530	544	441	245	161	203	105	SOX13
ENSG00000143847	3.5272	1.15462e-06	3.93497e-05	317	106	455	1362	2010	580	184	24	62	122	41	PPFIA4
ENSG00000143851	-1.30842	7.32423e-07	2.77308e-05	586	466	1011	691	362	685	974	967	2055	1880	1605	PTPN7
ENSG00000143869	-1.91971	2.241e-06	6.74586e-05	98	116	139	153	97	112	283	689	835	278	231	GDF7
ENSG00000143878	1.4029	0.00889249	0.0441907	1698	705	562	2127	3564	521	1863	693	681	485	480	RHOB
ENSG00000144045	1.62769	0.00466277	0.0273831	36	123	70	203	70	300	81	57	20	57	18	DQX1
ENSG00000144057	4.23387	0.000392465	0.00408214	82	2	74	488	1510	4	166	23	27	17	3	ST6GAL2
ENSG00000144130	-1.26725	0.00393146	0.0241582	26	12	55	11	29	25	61	80	84	74	44	NT5DC4
ENSG00000144152	-1.14896	9.88012e-08	5.26069e-06	51	58	77	79	77	53	112	126	149	156	184	FBLN7
ENSG00000144218	-3.09432	1.23321e-12	4.41097e-10	55	220	275	252	425	268	531	2560	2075	3130	1482	AFF3
ENSG00000144229	3.56867	0.00390242	0.0240173	5	8	11	238	239	6	1379	27	22	27	3	THSD7B
ENSG00000144283	1.56853	1.61667e-06	5.17932e-05	3358	1951	2093	1098	2029	2992	2072	870	692	736	637	PKP4
ENSG00000144354	1.22694	0.00019419	0.00236822	833	816	879	711	985	910	595	179	217	557	432	CDCA7
ENSG00000144381	1.08911	0.000989249	0.00835912	11342	8118	8317	8961	12355	11042	6508	2588	3203	4865	7007	HSPD1
ENSG00000144395	1.71723	1.89799e-08	1.49107e-06	479	283	332	444	461	404	282	84	89	187	103	CCDC150
ENSG00000144476	2.60077	0.00100897	0.00848799	487	49	184	1062	1720	76	1094	131	90	126	74	ACKR3
ENSG00000144485	1.16342	0.0102178	0.0489445	316	165	197	224	360	154	134	174	83	76	51	HES6
ENSG00000144645	-1.76233	8.2922e-11	1.51872e-08	413	443	364	521	307	360	530	1786	1526	1395	794	OSBPL10
ENSG00000144724	1.91857	3.02629e-05	0.000542183	1150	2555	2095	1035	2401	4658	1000	737	665	437	313	PTPRG
ENSG00000144792	2.76014	3.61963e-05	0.000623272	17	168	292	289	120	81	41	22	34	15	11	ZNF660
ENSG00000144810	4.18196	7.19867e-09	6.61212e-07	638	497	493	1445	1796	195	292	52	95	14	9	COL8A1
ENSG00000144815	-1.18754	1.54684e-06	4.96607e-05	674	474	439	786	468	636	1004	1092	1849	1511	1226	NXPE3
ENSG00000144820	3.97002	0.00160015	0.012132	0	57	51	3	2	145	5	2	4	1	2	ADGRG7
ENSG00000145040	4.13257	2.66088e-05	0.000489405	16	59	14	457	163	47	50	0	10	4	12	UCN2
ENSG00000145088	-1.53492	9.65077e-09	8.33558e-07	363	259	341	209	167	350	442	618	1137	901	787	EAF2
ENSG00000145284	2.85405	8.02043e-11	1.48686e-08	340	904	1220	1985	1744	1273	2379	274	156	186	100	SCD5
ENSG00000145362	-1.63405	0.00246008	0.0168379	150	86	465	574	147	157	776	705	1598	927	668	ANK2
ENSG00000145416	-1.2113	0.000260767	0.0029749	856	345	1315	768	506	522	636	1591	1959	1603	1169	MARCH1
ENSG00000145491	-3.84577	3.74186e-05	0.000637333	13	2	2	25	8	2	40	467	42	125	27	ROPN1L
ENSG00000145536	3.13852	0.0087541	0.0436599	45	0	2	191	167	2	202	10	10	7	10	ADAMTS16
ENSG00000145545	1.75854	8.60197e-07	3.12456e-05	788	2526	2027	1789	1566	2775	1381	611	643	580	261	SRD5A1
ENSG00000145555	2.46096	8.69928e-07	3.14862e-05	3409	1340	575	2772	2755	1621	2577	637	299	359	219	MYO10
ENSG00000145604	1.01468	0.000100969	0.00141333	602	906	1043	531	831	1077	532	292	452	409	376	SKP2
ENSG00000145681	5.68967	1.01739e-09	1.27817e-07	38	477	36	74	113	42	121	5	0	3	2	HAPLN1
ENSG00000145721	-2.72624	0.000618901	0.00577901	10	8	167	41	11	12	25	397	114	303	101	LIX1
ENSG00000145794	4.88056	3.79608e-08	2.56244e-06	72	5730	1981	2983	699	6117	707	150	45	125	16	MEGF10
ENSG00000145850	-2.78181	0.000540807	0.00521319	6	8	58	5	5	14	6	135	18	181	30	TIMD4
ENSG00000145908	1.16941	0.000155805	0.00198116	309	366	300	395	561	762	643	202	230	121	249	ZNF300
ENSG00000145934	3.62929	7.42188e-06	0.000178096	83	2143	333	1986	3601	7243	1906	275	85	257	118	TENM2
ENSG00000146021	-1.28181	0.000127378	0.0016926	96	126	241	192	275	152	451	427	599	513	465	KLHL3
ENSG00000146094	-1.43278	1.16514e-07	6.00404e-06	460	453	562	467	238	552	734	1090	1306	1879	887	DOK3
ENSG00000146192	-2.08467	2.2769e-06	6.84038e-05	726	996	1612	550	229	1606	1702	2992	4332	5617	4079	FGD2
ENSG00000146215	-3.31657	0.000105513	0.00146048	0	7	25	17	9	0	19	83	113	187	30	CRIP3
ENSG00000146216	4.37881	1.99793e-05	0.000390881	16	180	1669	103	46	1334	72	22	4	37	20	TTBK1
ENSG00000146242	1.21082	0.00204224	0.0146267	841	779	383	1168	1042	497	1081	466	381	373	174	TPBG
ENSG00000146267	3.50412	0.000256505	0.00294506	331	22	9	445	193	14	286	8	6	40	12	FAXC
ENSG00000146285	-2.56834	1.19667e-05	0.000258397	127	301	286	122	17	343	345	704	1241	1050	1959	SCML4
ENSG00000146555	1.39646	0.000329676	0.00355683	1928	1353	1426	1511	3734	1436	3696	1027	765	877	463	SDK1
ENSG00000146648	2.55004	1.87947e-06	5.89089e-05	2920	4167	3441	13251	12342	10395	15978	2450	840	1621	644	EGFR
ENSG00000146670	1.5639	0.000139053	0.001809	768	509	510	464	768	605	374	78	124	245	325	CDCA5
ENSG00000146701	1.19282	0.00557286	0.0311684	5643	1791	1493	2158	2654	2391	1650	826	1246	1303	1186	MDH2
ENSG00000146733	1.86093	6.89789e-15	5.21975e-12	568	453	878	697	774	902	509	181	143	174	219	PSPH
ENSG00000146858	1.78273	0.000943857	0.00805844	39	295	199	408	620	185	263	92	79	79	71	ZC3HAV1L
ENSG00000146950	2.20327	2.76399e-08	2.0152e-06	230	373	625	337	718	754	509	177	70	97	62	SHROOM2
ENSG00000147010	-1.19749	0.000623805	0.00581409	537	553	1278	556	286	721	1361	1160	1763	1742	1860	SH3KBP1
ENSG00000147036	2.78455	0.00148745	0.0114344	9	443	123	239	25	634	45	32	46	27	17	LANCL3
ENSG00000147138	-1.87263	0.00457048	0.0269713	161	229	631	167	8	270	395	609	974	936	1122	GPR174
ENSG00000147206	3.90391	0.00349494	0.0220633	217	2	282	3	10	0	39	11	4	2	3	NXF3
ENSG00000147231	-1.36932	0.00136727	0.0107109	46	61	76	49	178	42	116	139	168	242	263	CXorf57
ENSG00000147251	-1.84244	5.06534e-11	1.02668e-08	1154	1013	2272	1128	833	1439	2622	4014	5925	4590	5687	DOCK11
ENSG00000147255	4.23978	9.75312e-07	3.44395e-05	26	458	78	76	311	105	91	0	12	6	18	IGSF1
ENSG00000147434	4.79485	8.63809e-07	3.1302e-05	10	91	52	1071	1899	366	978	7	31	34	18	CHRNA6
ENSG00000147457	-1.6267	9.68252e-18	2.26444e-14	538	614	804	693	647	852	845	1915	1608	3133	1798	CHMP7
ENSG00000147465	2.80848	2.82768e-05	0.00051356	29	467	416	1164	1590	472	934	69	123	129	79	STAR
ENSG00000147536	1.28471	0.000153552	0.0019566	352	428	546	606	711	653	507	114	114	327	307	GINS4
ENSG00000147576	-1.18371	0.00115529	0.00941169	43	32	55	45	26	24	103	82	137	88	99	ADHFE1
ENSG00000147606	-2.18209	0.00476577	0.0277681	41	2	1	16	32	15	10	69	138	69	39	SLC26A7
ENSG00000147676	1.6577	0.000911438	0.00783666	2883	2448	2578	1697	1390	2352	1920	1217	207	950	263	MAL2
ENSG00000147852	2.22466	9.34106e-06	0.00021305	388	700	252	347	718	1437	1495	179	163	206	66	VLDLR
ENSG00000148053	2.83124	7.83828e-05	0.00115347	125	1831	2343	2867	2640	951	7870	465	257	516	117	NTRK2
ENSG00000148120	1.23095	0.00414071	0.0250278	845	1302	1725	2100	4467	1892	3740	1329	661	862	776	C9orf3
ENSG00000148143	2.46319	7.84516e-06	0.000186469	1573	241	1958	817	3257	1127	1484	392	220	272	145	ZNF462
ENSG00000148200	1.62681	6.62877e-08	3.85406e-06	224	290	488	281	439	354	312	135	68	145	72	NR6A1
ENSG00000148204	2.03462	0.0073291	0.0383655	47	80	2338	272	608	369	633	127	135	167	118	CRB2
ENSG00000148288	-1.144	0.00400561	0.0244443	171	174	696	155	274	221	336	648	460	829	455	GBGT1
ENSG00000148357	2.4805	0.00653794	0.0351313	277	68	450	3451	1301	80	399	164	292	111	35	HMCN2
ENSG00000148426	1.26971	0.0078312	0.040322	102	278	224	183	162	635	133	121	56	119	85	PROSER2
ENSG00000148468	1.53914	2.81638e-09	2.99971e-07	695	802	1647	905	695	1065	711	323	344	343	218	FAM171A1
ENSG00000148498	1.44422	0.00040881	0.00420753	1779	896	1276	1679	647	1127	1890	789	381	455	220	PARD3
ENSG00000148773	1.21702	0.000425568	0.00433017	5520	5434	3736	3965	4951	6575	3636	992	1623	3531	2192	MKI67
ENSG00000148848	1.70014	0.0055454	0.0310663	1386	479	896	3965	3475	603	1068	634	734	464	217	ADAM12
ENSG00000148935	-1.80069	1.79443e-07	8.75699e-06	31	10	35	19	19	20	48	84	100	69	91	GAS2
ENSG00000149021	-4.57507	0.000333232	0.00358755	15	0	3	4	0	0	18	396	49	29	12	SCGB1A1
ENSG00000149090	1.7198	0.00785145	0.0403905	143	179	97	815	235	126	501	174	76	52	31	PAMR1
ENSG00000149115	1.65382	5.8766e-09	5.60083e-07	1887	3782	2513	4823	3532	4520	3496	1335	1020	1168	739	TNKS1BP1
ENSG00000149243	1.39638	0.00328596	0.0210322	23	189	69	80	71	146	105	28	39	32	45	KLHL35
ENSG00000149256	1.38936	0.00178349	0.0131995	782	641	1659	1110	3314	2220	2654	691	674	879	305	TENM4
ENSG00000149257	1.68153	1.09437e-06	3.78523e-05	1997	1559	3353	5484	5182	2576	2652	717	1129	1092	1004	SERPINH1
ENSG00000149289	1.27287	0.00103771	0.00866979	811	997	1472	1219	2983	1982	1724	679	1044	515	314	ZC3H12C
ENSG00000149311	-1.58599	2.90392e-12	9.10186e-10	5250	7754	11626	5243	6602	10440	11067	18891	26406	21887	27439	ATM
ENSG00000149380	2.06471	0.00116347	0.00946811	64	64	44	277	179	37	34	18	35	16	26	P4HA3
ENSG00000149547	1.20145	0.000222815	0.00263897	996	1713	2150	1081	1533	2551	759	619	710	630	627	EI24
ENSG00000149554	1.28243	0.00186679	0.0136795	324	613	738	534	1409	1024	433	158	248	376	380	CHEK1
ENSG00000149557	3.15	0.000247964	0.00287304	61	52	1988	299	191	1464	137	76	77	53	34	FEZ1
ENSG00000149577	-1.05554	1.37186e-05	0.000288242	720	475	798	552	450	567	706	862	1512	1738	882	SIDT2
ENSG00000149781	-1.45193	3.27286e-06	9.17094e-05	892	656	1546	638	444	962	1317	1439	3003	2673	2594	FERMT3
ENSG00000149782	1.03026	7.848e-05	0.00115434	1388	917	1300	1040	1331	899	753	508	507	607	484	PLCB3
ENSG00000149798	1.14918	0.00163977	0.0123584	219	158	84	268	166	181	356	86	94	62	112	CDC42EP2
ENSG00000149948	4.28423	5.48988e-06	0.000139481	243	546	10	514	149	514	250	32	0	24	6	HMGA2
ENSG00000149968	4.78203	3.4384e-08	2.39216e-06	305	2578	47	6496	1041	2024	1064	29	79	50	118	MMP3
ENSG00000149970	-2.6739	3.48213e-11	7.56195e-09	18	23	69	35	18	19	67	187	176	304	182	CNKSR2
ENSG00000150045	-1.44502	0.00508145	0.0291108	9	6	36	14	18	20	58	28	95	51	60	KLRF1
ENSG00000150394	5.06085	8.71362e-05	0.00125399	3	2	186	272	131	6	4	2	5	3	0	CDH8
ENSG00000150551	2.76342	5.49151e-06	0.000139481	25	94	45	188	301	120	203	16	33	9	21	LYPD1
ENSG00000150594	-3.33853	1.14678e-05	0.000249576	15	4	23	71	28	3	128	243	393	356	447	ADRA2A
ENSG00000150625	-3.31402	0.000273541	0.00308589	0	5	3	10	6	12	2	9	55	147	5	GPM6A
ENSG00000150627	-2.27903	4.63193e-09	4.52812e-07	11	15	18	14	36	18	51	115	101	126	84	WDR17
ENSG00000150637	-2.06085	0.00152636	0.0116744	282	336	464	278	54	641	832	232	1940	1063	3259	CD226
ENSG00000150760	1.59764	1.99825e-06	6.16155e-05	3002	2759	2105	4858	3778	3028	3280	1560	1014	1027	536	DOCK1
ENSG00000150867	-1.44835	2.30498e-06	6.91108e-05	1037	996	1522	925	398	1087	1381	1967	2876	2615	3556	PIP4K2A
ENSG00000150967	1.79001	1.11972e-05	0.000245089	174	498	278	541	923	502	353	137	132	152	105	ABCB9
ENSG00000150995	-1.22564	0.00510036	0.0292027	1532	3722	4390	1946	1546	9101	3201	6876	9026	8180	7914	ITPR1
ENSG00000151136	-1.16483	0.00295874	0.0193909	170	58	80	211	176	150	228	167	346	359	465	BTBD11
ENSG00000151208	1.75618	0.00131671	0.0103817	401	2132	1421	1508	1330	2882	1073	759	196	586	153	DLG5
ENSG00000151276	1.35239	0.0026598	0.0178986	661	1294	1038	782	1411	2106	1169	806	277	520	163	MAGI1
ENSG00000151322	2.23827	0.00793629	0.0407236	43	10	111	131	468	27	128	43	27	31	5	NPAS3
ENSG00000151338	1.57952	0.000407891	0.00420235	881	404	381	493	406	642	729	358	133	131	89	MIPOL1
ENSG00000151388	3.34162	5.15768e-07	2.102e-05	714	387	759	2595	2857	455	306	134	177	84	54	ADAMTS12
ENSG00000151458	1.51206	7.99812e-07	2.95849e-05	1664	1794	1476	1862	1655	979	1638	734	637	471	323	ANKRD50
ENSG00000151474	1.30158	0.00791335	0.0406246	660	3706	1904	1297	1364	4513	1189	880	873	991	539	FRMD4A
ENSG00000151490	-1.26254	0.00116101	0.00945316	233	61	185	70	93	160	165	211	423	364	309	PTPRO
ENSG00000151552	1.05453	0.000185095	0.00227187	77	183	226	162	115	263	245	68	82	97	84	QDPR
ENSG00000151617	1.57302	0.00175817	0.0130566	280	171	215	373	805	141	239	135	129	98	58	EDNRA
ENSG00000151689	1.75275	0.000369589	0.00389972	178	757	671	626	1183	2283	971	155	268	297	348	INPP1
ENSG00000151693	1.42112	0.00493426	0.0284765	705	1091	278	1080	2262	996	812	426	435	512	160	ASAP2
ENSG00000151702	-1.52094	0.000274226	0.00308903	536	560	2058	495	302	747	1057	1615	2469	2487	2297	FLI1
ENSG00000151718	1.47713	4.28e-07	1.81739e-05	707	1002	1557	1348	1525	942	685	441	422	326	346	WWC2
ENSG00000151725	1.53946	7.5049e-08	4.25693e-06	592	602	588	565	972	787	526	113	252	310	231	CENPU
ENSG00000151883	-1.2167	3.76143e-06	0.000102656	795	1020	1709	1302	836	1617	1894	1786	3540	2331	3908	PARP8
ENSG00000151892	-2.43603	0.00850294	0.0427651	94	28	52	244	273	4	927	1397	1823	816	513	GFRA1
ENSG00000151914	1.62923	0.001176	0.00953693	6481	29899	10252	47288	10619	31421	31519	8774	9553	6301	4757	DST
ENSG00000152104	2.60901	5.1398e-05	0.000823315	626	1961	6518	9664	14468	3497	3016	1148	813	909	651	PTPN14
ENSG00000152213	-2.05548	3.41216e-08	2.37936e-06	79	100	164	86	71	156	51	207	508	634	308	ARL11
ENSG00000152217	-1.42068	1.18869e-05	0.00025704	711	393	1133	564	641	537	1331	2017	2124	2441	1128	SETBP1
ENSG00000152253	1.58732	7.0075e-05	0.00105522	64	46	57	56	79	75	30	8	16	32	21	SPC25
ENSG00000152270	-1.39249	0.00434619	0.0259369	397	1162	2315	801	564	1332	1777	1070	2706	2373	5567	PDE3B
ENSG00000152377	3.30404	0.00112983	0.00925138	149	67	4	225	281	16	9	2	27	13	5	SPOCK1
ENSG00000152413	1.32072	0.000434159	0.00439845	321	546	193	721	493	750	404	227	143	205	178	HOMER1
ENSG00000152495	-1.90413	6.06528e-05	0.000934965	281	541	744	1292	338	429	1149	1049	2440	1714	4433	CAMK4
ENSG00000152578	-1.63918	0.000130242	0.00172013	7	13	9	34	28	16	22	36	57	49	79	GRIA4
ENSG00000152620	1.82273	0.00558523	0.0312204	1129	2484	692	627	549	6420	710	353	617	510	492	NADK2
ENSG00000152661	2.7829	1.94663e-05	0.000381662	497	12870	4220	6143	5420	12141	2826	551	913	1605	580	GJA1
ENSG00000152689	-1.63552	4.41911e-08	2.86415e-06	819	813	1339	749	428	1505	1225	1811	3882	3198	2872	RASGRP3
ENSG00000152784	-1.30969	0.00850179	0.0427651	38	29	164	55	34	25	127	142	197	113	165	PRDM8
ENSG00000152804	-2.03109	1.16861e-06	3.9653e-05	55	129	130	51	33	182	143	374	433	513	285	HHEX
ENSG00000152818	-1.23198	6.51146e-05	0.00099083	6532	11594	13150	7989	5189	13524	17985	17907	24028	21963	32482	UTRN
ENSG00000152894	1.08223	3.99289e-05	0.000671438	1569	1921	1365	1758	1809	1030	1879	806	826	866	511	PTPRK
ENSG00000152931	-1.58317	0.000368272	0.00389175	47	21	35	32	66	25	49	163	99	152	41	PART1
ENSG00000152932	-1.49747	0.000527562	0.00511952	7	25	23	27	31	10	20	35	60	41	88	RAB3C
ENSG00000152936	-4.21195	4.70244e-05	0.000767409	3	0	2	7	2	0	11	172	9	35	12	LMNTD1
ENSG00000152990	2.34486	8.7692e-06	0.000203364	1763	715	856	2361	1112	420	1472	413	242	200	87	ADGRA3
ENSG00000153044	1.43802	1.25896e-05	0.000268982	154	417	266	501	483	427	310	81	162	142	144	CENPH
ENSG00000153060	2.47641	0.000313493	0.00341863	11	4	18	26	20	10	11	2	4	4	0	TEKT5
ENSG00000153064	-3.53768	1.20323e-07	6.16896e-06	38	723	773	511	91	926	1238	4990	6527	10030	4982	BANK1
ENSG00000153086	-1.15671	0.00835244	0.0422581	10	26	19	20	27	13	17	68	38	37	18	ACMSD
ENSG00000153165	2.7265	1.53341e-06	4.93336e-05	144	1182	412	1775	1465	1952	563	158	172	149	142	RGPD3
ENSG00000153179	-1.35373	4.26417e-08	2.79404e-06	730	473	887	508	485	499	914	1140	1953	1447	1827	RASSF3
ENSG00000153253	-2.71844	6.36479e-07	2.4621e-05	41	13	51	71	146	122	104	359	610	838	179	SCN3A
ENSG00000153303	4.77234	0.000490792	0.00483681	3	39	4	54	351	7	9	2	0	8	0	FRMD1
ENSG00000153404	2.51447	0.00783285	0.040322	63	8	21	497	508	16	291	20	48	39	30	PLEKHG4B
ENSG00000153446	-2.2582	0.00597199	0.032833	23	0	8	5	7	4	36	48	116	36	21	C16orf89
ENSG00000153551	-1.55846	0.000246146	0.00285633	183	361	395	129	75	184	404	611	675	847	667	CMTM7
ENSG00000153789	-3.4559	1.46087e-06	4.75025e-05	15	14	11	19	30	19	53	649	43	133	60	FAM92B
ENSG00000153898	-1.5654	0.000518463	0.00505058	274	379	1018	354	205	620	1113	713	1654	1509	2356	MCOLN2
ENSG00000153902	1.30061	0.000557962	0.00533451	52	90	90	67	81	146	39	28	39	42	19	LGI4
ENSG00000153904	1.34118	0.00403608	0.0245774	1095	787	1302	323	336	1119	392	391	306	243	229	DDAH1
ENSG00000153930	-3.91494	8.9957e-06	0.000207194	8	4	2	6	4	1	14	236	14	37	13	ANKFN1
ENSG00000153956	3.36015	1.64446e-11	4.13196e-09	1631	4656	10098	3662	1351	5265	1855	422	399	403	272	CACNA2D1
ENSG00000154016	-2.32816	1.61552e-10	2.71363e-08	116	146	246	119	67	131	339	498	797	965	905	GRAP
ENSG00000154025	-2.79964	7.6743e-08	4.33684e-06	15	108	196	137	33	125	158	474	609	1087	706	SLC5A10
ENSG00000154040	2.15035	6.55063e-05	0.000994799	88	47	120	82	423	144	172	37	28	46	22	CABYR
ENSG00000154065	2.27645	0.00238184	0.0164206	35	762	1588	646	4267	2323	1376	360	316	338	207	ANKRD29
ENSG00000154127	-1.13275	0.00805608	0.0411105	318	474	565	308	187	973	572	564	742	927	1778	UBASH3B
ENSG00000154175	-1.86586	0.000601351	0.00564984	155	133	546	410	101	328	1197	1168	1814	1311	1129	ABI3BP
ENSG00000154262	-1.55681	0.00146646	0.0113332	208	149	212	342	159	148	729	965	1066	768	259	ABCA6
ENSG00000154380	2.35376	3.57573e-06	9.8205e-05	1341	1984	5799	6329	7600	4046	2986	1414	498	793	394	ENAH
ENSG00000154479	-1.56298	0.00482821	0.0280298	18	11	26	45	9	12	36	123	30	53	35	CCDC173
ENSG00000154537	4.07193	0.000582673	0.00551697	20	4	2	9	22	3	68	2	0	2	0	FAM27C
ENSG00000154639	2.62852	0.00055991	0.00535145	2026	638	1290	1601	3982	675	2692	657	35	366	47	CXADR
ENSG00000154640	1.31478	2.91679e-08	2.1064e-06	297	360	675	464	681	597	484	180	223	152	224	BTG3
ENSG00000154655	2.01909	6.3652e-07	2.4621e-05	537	682	1435	1660	2751	1066	1220	324	426	309	210	L3MBTL4
ENSG00000154814	-1.07087	3.30995e-06	9.26634e-05	438	525	982	730	346	688	719	1005	1357	1288	1415	OXNAD1
ENSG00000154822	-1.06202	6.2525e-06	0.000154423	534	656	1249	712	554	815	1143	1404	1254	1762	1940	PLCL2
ENSG00000154898	1.27852	3.9347e-05	0.000662384	99	160	96	195	185	289	197	83	65	67	58	CCDC144CP
ENSG00000154920	1.19065	1.76068e-07	8.63509e-06	265	184	257	271	294	300	196	75	129	139	93	EME1
ENSG00000155066	2.14826	0.00744602	0.0387999	1214	1378	21	808	1488	1716	879	448	66	332	86	PROM2
ENSG00000155093	-1.27872	0.00700809	0.0370809	31	48	64	59	30	59	231	167	190	168	137	PTPRN2
ENSG00000155099	-1.19167	0.000998207	0.00842051	83	21	101	109	104	55	87	134	214	180	180	PIP4P2
ENSG00000155158	-1.07456	0.000138218	0.0018	757	839	956	927	1357	798	1469	1544	2090	1408	3155	TTC39B
ENSG00000155254	1.74807	3.02316e-05	0.000541941	274	378	189	892	584	344	504	151	184	104	83	MARVELD1
ENSG00000155380	1.18745	0.00720486	0.0378781	2269	600	1798	1908	1820	890	713	392	600	602	903	SLC16A1
ENSG00000155629	-1.72746	9.10889e-07	3.26193e-05	1320	1542	2987	698	1082	2597	2627	4017	5642	6996	6405	PIK3AP1
ENSG00000155755	2.01834	8.91797e-10	1.12972e-07	872	245	669	836	819	652	754	184	202	157	119	TMEM237
ENSG00000155760	2.29443	5.68328e-05	0.000890664	317	662	144	683	1673	628	1098	195	171	162	57	FZD7
ENSG00000155849	-1.81676	3.27513e-07	1.43893e-05	730	854	1467	606	303	1122	1553	2462	3195	3346	3616	ELMO1
ENSG00000155903	-1.23574	1.07704e-15	1.16947e-12	975	1059	1538	1249	1127	1344	1754	2046	3025	3017	3591	RASA2
ENSG00000155926	-1.26006	0.00182872	0.0134556	826	940	2022	879	454	1984	2263	1594	3070	2961	4375	SLA
ENSG00000155961	-1.73577	1.02129e-08	8.77127e-07	41	68	151	50	62	97	107	197	256	258	322	RAB39B
ENSG00000156011	1.24403	0.00351862	0.0221897	2449	1749	1319	3612	1933	3182	6347	1669	1462	922	583	PSD3
ENSG00000156049	-1.79515	1.38385e-07	6.9773e-06	36	51	49	55	39	31	109	230	136	159	161	GNA14
ENSG00000156206	-2.41437	0.000513194	0.00501209	3	10	16	26	8	12	25	176	19	52	20	CFAP161
ENSG00000156381	1.11483	0.00838747	0.0423454	566	316	170	221	540	280	337	204	162	174	100	ANKRD9
ENSG00000156414	-1.70161	0.00116694	0.00948626	45	28	24	30	59	9	52	63	163	194	47	TDRD9
ENSG00000156463	2.09654	0.00136901	0.0107163	307	822	330	1368	181	1384	1841	359	85	240	65	SH3RF2
ENSG00000156535	1.96169	0.000295646	0.00326974	506	332	1143	2735	1663	383	1269	366	310	242	191	CD109
ENSG00000156738	-2.99732	0.000216134	0.00257994	14	495	952	479	18	509	634	2425	4203	4616	2002	MS4A1
ENSG00000156802	1.00138	0.00018138	0.00223696	3025	2795	3439	1979	3215	3942	2051	896	1502	1566	1782	ATAD2
ENSG00000156869	1.49418	0.00165825	0.0124637	630	323	189	475	1222	492	427	249	193	170	137	FRRS1
ENSG00000156970	1.65312	4.97997e-05	0.000803824	1121	1536	1326	872	1029	1217	398	169	297	428	474	BUB1B
ENSG00000157077	1.22049	0.00132252	0.0104113	548	862	934	1181	2272	913	851	569	516	379	324	ZFYVE9
ENSG00000157150	-4.10666	0.000108637	0.00148947	2	0	1	4	0	0	7	83	10	20	7	TIMP4
ENSG00000157216	1.35156	9.30444e-11	1.65079e-08	312	403	584	671	357	495	466	194	183	160	164	SSBP3
ENSG00000157224	2.3038	0.00625994	0.0339919	4133	310	198	619	675	169	841	267	78	310	193	CLDN12
ENSG00000157227	1.64002	6.11911e-05	0.000940543	3584	4777	6308	12443	13579	9179	4905	2309	3863	2191	1422	MMP14
ENSG00000157240	2.08749	0.000550984	0.0052844	1372	190	743	818	1199	190	1360	191	379	127	88	FZD1
ENSG00000157303	-1.64366	2.78669e-06	8.06893e-05	59	146	125	84	42	126	173	208	351	343	392	SUSD3
ENSG00000157322	-1.02323	2.15856e-05	0.000414311	31	24	40	31	29	46	47	58	104	62	54	CLEC18A
ENSG00000157404	2.86059	9.15273e-05	0.00130521	482	3790	2387	3422	230	4360	2447	186	726	364	56	KIT
ENSG00000157456	1.49812	7.52357e-05	0.00111749	565	1010	657	575	1014	766	328	158	193	342	301	CCNB2
ENSG00000157613	2.5139	0.000871433	0.00757626	32	782	342	710	540	1143	215	159	46	131	17	CREB3L1
ENSG00000157654	1.92595	0.00642019	0.0346332	31	78	20	129	78	27	30	26	23	7	2	PALM2-AKAP2
ENSG00000157657	1.87648	5.43663e-06	0.000138666	437	772	587	987	817	1510	505	78	377	193	217	ZNF618
ENSG00000157680	1.87071	0.00227586	0.0158845	68	45	49	361	127	62	70	42	37	21	17	DGKI
ENSG00000157734	-2.14903	0.000673922	0.00617891	26	493	775	484	100	596	556	2018	1986	2120	994	SNX22
ENSG00000157765	-3.32171	0.00172145	0.0128309	27	22	0	222	19	25	204	1637	164	486	278	SLC34A2
ENSG00000157827	1.26146	0.000116131	0.00156921	2622	3734	3626	2856	4594	6624	2845	1108	2749	1108	1333	FMNL2
ENSG00000157985	1.65813	1.06483e-05	0.000235525	1380	1399	2017	1387	1236	1596	1190	696	308	596	161	AGAP1
ENSG00000158169	1.33134	6.89461e-06	0.000167694	616	746	810	1012	1459	962	1636	519	321	413	293	FANCC
ENSG00000158220	1.36099	0.00474038	0.0276482	111	34	32	71	80	37	69	37	18	17	22	ESYT3
ENSG00000158258	3.96294	7.96371e-09	7.1422e-07	1287	444	1066	3477	670	3096	750	168	93	97	10	CLSTN2
ENSG00000158286	1.46692	0.000448002	0.00450217	810	1075	1754	840	850	1500	417	509	230	475	211	RNF207
ENSG00000158402	1.29021	0.000779658	0.00693326	70	138	142	168	238	174	146	24	47	105	70	CDC25C
ENSG00000158428	-2.75108	3.35581e-05	0.000587035	4	12	6	15	6	10	21	170	27	31	25	CATIP
ENSG00000158457	-1.76097	4.78443e-08	3.01787e-06	317	225	481	329	303	321	769	743	1866	1663	856	TSPAN33
ENSG00000158473	-2.82501	3.77682e-06	0.000102799	21	80	97	23	5	63	130	370	471	476	272	CD1D
ENSG00000158481	-3.63626	2.24502e-09	2.51864e-07	4	22	39	29	18	24	97	318	326	751	133	CD1C
ENSG00000158482	-3.6553	4.58829e-17	8.20575e-14	20	50	32	32	18	41	103	473	431	799	311	SNX29P1
ENSG00000158486	-4.5418	2.59178e-06	7.61561e-05	81	38	24	183	12	28	377	6442	279	1325	338	DNAH3
ENSG00000158517	-2.05033	6.07795e-10	8.28645e-08	293	268	437	151	321	328	651	921	1990	1697	999	NCF1
ENSG00000158717	-1.13358	0.000721386	0.00652164	653	620	962	497	251	643	938	757	1429	1767	1596	RNF166
ENSG00000158966	1.70192	2.9971e-06	8.56399e-05	339	466	505	742	830	492	535	245	208	133	71	CACHD1
ENSG00000158987	-1.39679	5.8732e-14	3.30672e-11	1599	2545	2662	2226	2264	3000	3015	4361	5654	7423	7639	RAPGEF6
ENSG00000159166	1.88071	0.00556948	0.0311553	1892	2206	63	1437	2588	2215	1299	510	249	750	303	LAD1
ENSG00000159167	2.71153	2.15284e-05	0.000413473	315	433	151	292	884	145	114	36	25	112	37	STC1
ENSG00000159173	3.59874	0.000265298	0.00301255	23	61	0	71	284	71	217	14	10	4	4	TNNI1
ENSG00000159184	5.99229	9.68974e-05	0.00136958	0	0	61	138	30	34	238	1	0	3	0	HOXB13
ENSG00000159217	7.27892	7.21027e-06	0.000173703	4	5	2	1881	2174	7	274	2	4	8	2	IGF2BP1
ENSG00000159259	1.80724	1.89212e-11	4.67691e-09	543	475	568	442	641	621	404	76	163	158	199	CHAF1B
ENSG00000159261	2.78035	7.77327e-05	0.00114668	19	74	13	25	46	42	20	4	9	0	7	CLDN14
ENSG00000159263	1.93233	0.00547603	0.0307691	175	45	38	272	336	78	208	83	21	48	11	SIM2
ENSG00000159337	6.16026	4.18342e-06	0.00011206	7	38	20	250	786	191	57	0	0	11	0	PLA2G4D
ENSG00000159387	1.99457	0.00419761	0.0252813	38	114	27	269	126	305	84	48	18	57	7	IRX6
ENSG00000159423	1.66695	0.00107796	0.00890574	201	370	270	318	958	1344	303	152	189	184	124	ALDH4A1
ENSG00000159527	2.87478	0.00409594	0.0248214	16	6	33	27	135	29	80	14	0	9	0	PGLYRP3
ENSG00000159618	-1.75009	0.000316838	0.00344276	160	310	483	212	41	314	262	982	862	954	446	ADGRG5
ENSG00000159625	-3.53943	0.0102941	0.0492016	0	0	40	25	1	0	33	398	19	83	38	DRC7
ENSG00000159723	-1.03004	0.000596039	0.00560849	28	23	36	20	15	32	24	53	34	60	52	AGRP
ENSG00000159753	-2.05124	5.35208e-06	0.000137316	186	327	574	270	65	451	606	966	1281	1798	1462	CARMIL2
ENSG00000159958	-2.70364	2.20377e-14	1.42556e-11	238	380	264	290	98	323	470	1564	1924	2671	1295	TNFRSF13C
ENSG00000160013	2.1882	0.00380703	0.0235733	30	391	1538	357	1219	920	173	38	143	198	178	PTGIR
ENSG00000160050	1.25816	0.00119918	0.00967657	164	595	579	669	688	794	290	211	184	287	186	CCDC28B
ENSG00000160062	1.24671	1.48186e-05	0.000307529	357	463	354	455	275	491	304	196	183	164	90	ZBTB8A
ENSG00000160094	1.08582	0.00237852	0.0164164	753	410	480	530	811	296	446	240	362	233	172	ZNF362
ENSG00000160113	1.44547	0.000423854	0.00431851	585	1115	384	621	678	1141	864	466	221	236	152	NR2F6
ENSG00000160124	1.04995	7.39871e-05	0.00110429	460	328	361	332	300	370	257	101	177	191	193	CCDC58
ENSG00000160172	1.43569	0.00675602	0.0360497	211	57	85	73	64	46	68	41	25	48	15	FAM86C2P
ENSG00000160185	-1.48788	0.00113125	0.00925798	171	269	543	256	91	303	433	295	1032	558	1263	UBASH3A
ENSG00000160191	1.73549	0.000315932	0.00343572	407	70	158	281	93	255	242	64	46	94	49	PDE9A
ENSG00000160200	2.8539	8.66205e-08	4.75365e-06	416	396	393	385	744	1132	87	60	61	104	50	CBS
ENSG00000160207	1.84864	3.61741e-08	2.47703e-06	33	69	45	51	58	64	53	16	14	8	19	HSF2BP
ENSG00000160219	-1.27476	0.000160411	0.00203038	313	383	918	345	200	466	526	724	1512	1021	919	GAB3
ENSG00000160255	-1.17067	0.00188437	0.0137823	2599	1536	4283	1307	1235	2007	3827	3585	8175	5505	3647	ITGB2
ENSG00000160321	-2.17039	1.8795e-11	4.67691e-09	9	22	35	50	21	32	40	91	149	156	117	ZNF208
ENSG00000160323	1.27817	0.000834301	0.00729936	237	94	154	140	302	196	129	95	73	74	46	ADAMTS13
ENSG00000160360	1.34455	0.00267901	0.0179881	903	329	268	768	619	196	619	168	219	248	202	GPSM1
ENSG00000160392	1.09398	0.00240777	0.0165619	362	129	151	138	151	295	249	92	87	102	105	C19orf47
ENSG00000160471	2.1928	0.00413913	0.0250232	15	283	29	199	522	267	168	51	24	83	23	COX6B2
ENSG00000160593	-1.89061	5.4731e-05	0.000866886	532	487	884	444	154	417	1305	1185	3936	1755	1751	JAML
ENSG00000160613	-1.14566	1.99666e-06	6.16155e-05	1289	3031	3730	2673	1929	3005	3336	4734	5316	6175	6620	PCSK7
ENSG00000160654	-1.3366	0.0094522	0.0463209	165	354	671	229	80	471	724	411	1017	762	1437	CD3G
ENSG00000160683	-3.15208	3.88196e-06	0.000105096	10	345	632	167	93	230	472	1512	1917	3013	2750	CXCR5
ENSG00000160781	1.68028	5.39394e-07	2.17496e-05	88	100	198	133	194	336	133	48	55	46	50	PAQR6
ENSG00000160789	1.39215	0.000171587	0.00213802	1797	5593	3643	4580	9215	5133	4578	1922	1945	2093	1343	LMNA
ENSG00000160838	-2.38226	0.00129544	0.0102486	15	14	10	29	13	11	26	234	27	47	8	LRRC71
ENSG00000160856	-2.39288	9.84965e-05	0.00138638	86	292	931	324	56	322	682	861	1636	3318	1712	FCRL3
ENSG00000160949	1.51223	7.79378e-08	4.38805e-06	933	1338	1028	1334	1145	1365	734	296	273	508	470	TONSL
ENSG00000160957	1.08285	7.67088e-05	0.00113378	671	729	573	728	710	913	501	245	220	459	354	RECQL4
ENSG00000160991	-1.20447	0.0043867	0.02612	1060	770	2297	1710	1163	393	2450	2622	3007	4467	2240	ORAI2
ENSG00000160999	-1.24963	2.80999e-09	2.99971e-07	138	149	186	150	97	202	253	369	332	437	379	SH2B2
ENSG00000161405	-1.51112	0.00120275	0.00969436	3242	4448	6223	2685	616	5671	4989	8269	8457	14735	11844	IKZF3
ENSG00000161647	3.40871	3.91158e-38	1.18924e-33	559	494	469	585	486	644	520	58	51	65	23	MPP3
ENSG00000161798	-2.88462	0.00321601	0.0206978	2	13	3	26	4	4	107	237	254	24	72	AQP5
ENSG00000161800	1.01501	3.50008e-05	0.00060565	912	920	1009	1054	1065	1388	705	274	535	618	540	RACGAP1
ENSG00000161860	1.29281	0.00847305	0.0426712	34	111	34	27	42	104	44	13	28	26	25	SYCE2
ENSG00000161888	1.63057	1.46411e-05	0.000304677	366	628	504	445	658	879	345	77	126	271	221	SPC24
ENSG00000161911	-1.25583	0.00398013	0.0243313	27	7	21	9	14	10	14	20	54	33	32	TREML1
ENSG00000161929	-1.89261	2.40011e-05	0.000453232	202	232	547	175	53	250	347	685	1334	927	720	SCIMP
ENSG00000161996	1.28889	9.75542e-06	0.000220025	1776	1372	1794	2156	1131	1522	1902	863	460	872	413	WDR90
ENSG00000162062	2.04856	4.4083e-13	1.92665e-10	248	263	245	301	300	388	269	53	37	110	70	TEDC2
ENSG00000162063	1.41549	1.49534e-05	0.000309903	950	1342	1232	2330	2114	1567	1997	342	392	860	793	CCNF
ENSG00000162065	1.19774	1.0525e-07	5.5554e-06	981	822	1141	1886	1135	1168	1125	437	461	654	439	TBC1D24
ENSG00000162068	1.54949	2.76812e-05	0.000505157	102	87	124	190	319	150	165	54	38	67	54	NTN3
ENSG00000162078	-2.38155	0.00524494	0.0298394	4	6	32	8	15	13	85	30	355	49	24	ZG16B
ENSG00000162241	-1.69516	2.85728e-11	6.6823e-09	237	238	377	183	153	273	340	488	895	1023	828	SLC25A45
ENSG00000162267	-2.29413	0.000400794	0.00415032	5	4	2	21	33	26	15	40	43	101	100	ITIH3
ENSG00000162337	1.64614	0.00138296	0.0108088	1850	1466	266	1587	1861	1748	1106	648	444	505	186	LRP5
ENSG00000162365	2.02671	4.35488e-05	0.00072114	14	32	32	25	48	76	22	10	7	6	10	CYP4A22
ENSG00000162373	-1.30306	0.0043993	0.0261706	11	30	73	61	121	80	94	157	149	189	125	BEND5
ENSG00000162407	1.13262	0.00123111	0.00987843	1202	1866	733	1301	1727	2255	1355	532	986	822	373	PLPP3
ENSG00000162437	1.12999	0.00175091	0.013009	505	1009	662	763	1529	540	567	356	402	328	352	RAVER2
ENSG00000162458	1.47038	0.0057222	0.0317651	506	151	474	838	364	94	259	102	158	200	92	FBLIM1
ENSG00000162511	-1.24036	0.000134869	0.00176514	3894	2843	5923	2285	1579	4041	5291	6331	11067	9437	6842	LAPTM5
ENSG00000162522	1.81726	0.00012072	0.00161828	2883	2848	1786	2513	1401	2594	1814	1077	323	877	207	KIAA1522
ENSG00000162543	-4.45137	1.95896e-06	6.07533e-05	20	5	27	43	2	10	140	1822	164	395	190	UBXN10
ENSG00000162551	-1.4257	0.00408555	0.0247683	49	63	37	106	156	68	256	220	156	414	272	ALPL
ENSG00000162594	-2.26681	1.69233e-05	0.000342328	13	18	9	25	25	23	32	47	253	59	40	IL23R
ENSG00000162598	-5.07223	0.000644706	0.00596863	0	0	0	4	0	0	20	253	19	84	17	C1orf87
ENSG00000162694	1.19301	0.00253299	0.0172167	464	138	402	756	731	430	392	166	264	162	214	EXTL2
ENSG00000162706	-3.26097	3.15417e-05	0.000561125	0	7	54	16	40	22	107	214	284	353	358	CADM3
ENSG00000162738	2.46382	2.01679e-06	6.20612e-05	219	1678	1866	1302	2351	2551	1448	350	177	440	146	VANGL2
ENSG00000162739	-1.93646	1.76783e-05	0.000354769	243	309	797	206	93	457	588	853	1408	1764	1520	SLAMF6
ENSG00000162772	1.22986	0.0080054	0.0409331	241	93	66	135	205	271	449	76	74	70	116	ATF3
ENSG00000162777	-1.82237	6.1421e-08	3.61896e-06	974	2147	2307	1151	1465	2360	3030	3602	5560	6597	10046	DENND2D
ENSG00000162849	2.6449	0.00201788	0.0144997	571	192	138	867	914	41	210	16	220	26	25	KIF26B
ENSG00000162878	2.6793	2.67946e-05	0.000491923	150	2431	785	760	2357	2336	705	165	212	364	105	PKDCC
ENSG00000162892	-1.93107	0.000148436	0.0019074	27	175	108	109	275	228	65	434	507	661	496	IL24
ENSG00000162894	-3.03927	4.36037e-07	1.84123e-05	60	180	304	147	13	198	442	1301	1578	1648	1283	FCMR
ENSG00000162897	-5.60438	8.55488e-06	0.000199306	2	0	0	0	0	1	22	153	31	222	191	FCAMR
ENSG00000162976	-1.09715	0.00430923	0.0257799	362	187	372	159	176	118	241	299	754	435	489	PQLC3
ENSG00000163009	2.03815	0.000305501	0.00335192	25	19	66	47	98	57	25	4	9	25	8	C2orf48
ENSG00000163017	5.09895	0.000481418	0.00475986	10	57	0	266	171	36	30	0	10	0	0	ACTG2
ENSG00000163032	2.19443	0.000298406	0.00329188	21	290	169	153	257	684	285	44	37	72	64	VSNL1
ENSG00000163060	-4.55757	0.000175588	0.00218067	0	0	0	0	3	2	8	103	4	29	11	TEKT4
ENSG00000163082	1.58102	5.56255e-08	3.38237e-06	956	1072	964	985	1512	948	1398	444	241	513	244	SGPP2
ENSG00000163154	-1.53015	2.07953e-05	0.000404118	132	88	305	112	75	142	279	293	494	505	474	TNFAIP8L2
ENSG00000163191	1.1536	0.00966706	0.0470327	2099	534	594	661	864	593	979	437	482	406	318	S100A11
ENSG00000163218	2.96574	0.00204112	0.0146221	31	29	176	232	447	91	226	48	0	30	3	PGLYRP4
ENSG00000163219	-1.6402	2.74517e-06	7.9791e-05	790	742	1614	691	372	1299	1555	1739	3406	3285	3521	ARHGAP25
ENSG00000163273	2.71752	0.00253198	0.0172167	1	50	11	223	127	172	280	24	15	21	8	NPPC
ENSG00000163291	1.18013	0.00577708	0.0319754	538	872	3302	974	822	1231	792	349	552	712	430	PAQR3
ENSG00000163293	2.19086	0.000776403	0.00692026	682	144	81	114	190	111	158	75	28	40	46	NIPAL1
ENSG00000163331	6.61097	1.11903e-07	5.82566e-06	10	116	79	425	1836	76	489	13	0	3	0	DAPL1
ENSG00000163347	2.80724	3.24431e-05	0.000571807	401	2224	3688	7753	811	6377	6089	891	203	531	346	CLDN1
ENSG00000163359	2.0482	0.00196032	0.0141768	30262	5983	17214	74649	52929	5833	18053	4962	12718	5774	5019	COL6A3
ENSG00000163376	-2.28073	1.12299e-11	2.99495e-09	200	145	233	180	111	437	414	807	1137	1399	1167	KBTBD8
ENSG00000163412	-1.17781	0.00113397	0.00927528	318	438	770	620	427	570	1257	666	1533	1028	2116	EIF4E3
ENSG00000163485	2.11153	0.000879393	0.00762584	54	18	247	153	141	117	20	22	24	32	16	ADORA1
ENSG00000163492	-1.56947	0.000824199	0.00722448	166	772	1898	920	411	1070	1111	2461	3637	2188	1740	CCDC141
ENSG00000163507	1.00222	6.36099e-06	0.00015672	1097	749	1130	1159	1001	1297	768	323	553	574	566	CIP2A
ENSG00000163513	-1.4435	3.95206e-10	5.71245e-08	1553	1446	2154	1714	1145	1280	2741	3113	5771	4875	4350	TGFBR2
ENSG00000163518	-3.71459	0.000100494	0.00140928	3	36	75	18	0	143	65	522	291	1286	221	FCRL4
ENSG00000163519	-2.42498	0.000387609	0.00404604	87	114	462	96	13	137	288	307	644	701	1721	TRAT1
ENSG00000163534	-4.03778	7.95819e-07	2.95065e-05	8	213	285	144	6	152	454	2897	2778	3854	1318	FCRL1
ENSG00000163564	-1.76281	0.00071492	0.00647089	188	164	565	160	39	334	426	517	834	782	1246	PYHIN1
ENSG00000163568	-1.93192	2.77352e-05	0.000505838	171	282	399	156	51	500	395	766	1293	908	1058	AIM2
ENSG00000163576	-4.17379	2.48091e-05	0.000463714	3	0	14	10	2	2	40	392	54	139	26	EFHB
ENSG00000163596	-1.12346	0.000634999	0.00588953	215	165	497	278	253	178	593	583	739	733	500	ICA1L
ENSG00000163629	1.55449	0.00136469	0.0106935	1420	7748	9375	6812	3109	12184	4780	2793	1967	2434	1060	PTPN13
ENSG00000163637	1.75902	0.00400914	0.0244513	407	451	420	1605	3338	1548	1142	545	460	282	141	PRICKLE2
ENSG00000163644	-1.38	0.00674925	0.0360375	983	2358	2066	1101	971	6157	3098	2860	4865	5862	9704	PPM1K
ENSG00000163661	2.38513	0.0038055	0.0235687	5	5	25	62	14	26	141	4	7	4	12	PTX3
ENSG00000163683	-1.23584	0.000185048	0.00227187	702	1330	988	1361	740	1779	2708	3267	3289	3425	2162	SMIM14
ENSG00000163686	-1.33447	0.00464913	0.0273082	134	80	207	73	28	175	307	294	322	384	347	ABHD6
ENSG00000163697	1.1117	0.00126471	0.0100548	1133	611	724	1419	1556	633	1052	504	550	500	297	APBB2
ENSG00000163710	3.7292	1.2962e-06	4.313e-05	87	217	83	491	1478	157	188	46	22	19	25	PCOLCE2
ENSG00000163728	-1.02225	0.000147119	0.00189287	626	425	1603	849	710	868	1023	1393	1725	1579	1974	TTC14
ENSG00000163734	2.90799	9.43534e-07	3.35905e-05	48	88	443	116	189	170	686	38	21	28	30	CXCL3
ENSG00000163808	1.34694	0.000228566	0.00268719	513	942	1081	457	839	1248	485	158	265	437	364	KIF15
ENSG00000163814	1.70139	0.00117576	0.00953693	1331	1170	308	623	2265	1826	817	397	559	342	171	CDCP1
ENSG00000163815	-1.31607	0.000185296	0.00227343	20	19	46	30	39	16	31	73	102	62	39	CLEC3B
ENSG00000163864	2.42401	0.000669208	0.00614309	20	603	578	363	110	1108	188	74	83	74	66	NMNAT3
ENSG00000163909	1.38921	0.0098371	0.0476162	46	86	285	88	80	50	45	29	41	56	17	HEYL
ENSG00000163964	1.06477	0.000335187	0.00360477	634	360	468	498	478	392	1021	202	370	251	201	PIGX
ENSG00000163993	-2.02894	0.00551483	0.0309463	81	37	18	73	29	49	412	558	159	337	382	S100P
ENSG00000163995	1.56312	7.82935e-06	0.000186454	83	179	244	257	321	140	202	76	50	80	57	ABLIM2
ENSG00000164007	3.85465	0.000936108	0.00799902	2	4	44	24	175	13	5	3	0	2	5	CLDN19
ENSG00000164037	-1.33955	0.00381419	0.0235937	39	10	64	26	10	32	43	58	124	69	60	SLC9B1
ENSG00000164045	1.72837	0.000473897	0.00470428	454	771	1023	387	887	763	254	75	110	216	365	CDC25A
ENSG00000164049	1.88247	7.09047e-05	0.00106674	12	36	33	39	70	49	43	17	6	9	9	FBXW12
ENSG00000164050	1.57359	0.00282985	0.018732	798	3925	3839	3723	5522	4007	3515	2173	482	1347	490	PLXNB1
ENSG00000164066	1.58486	0.00118758	0.00960115	813	378	1043	904	1059	609	1753	610	176	224	122	INTU
ENSG00000164070	2.22803	4.51892e-05	0.00074184	303	1764	1825	2575	2537	3794	3475	872	291	388	231	HSPA4L
ENSG00000164078	2.41596	0.000830586	0.00727313	175	2265	902	1260	1984	3121	236	342	93	448	139	MST1R
ENSG00000164088	-1.0271	7.15883e-06	0.000172738	353	390	464	267	252	456	586	603	944	690	866	PPM1M
ENSG00000164109	1.38306	7.98718e-05	0.00117029	539	774	821	1077	899	1021	503	142	225	341	494	MAD2L1
ENSG00000164142	1.74989	5.76314e-08	3.43562e-06	638	856	686	712	485	906	646	263	135	296	114	FAM160A1
ENSG00000164161	2.20198	0.00637354	0.0344515	39	20	17	326	210	37	128	22	32	35	5	HHIP
ENSG00000164176	4.20619	1.6149e-05	0.000329123	620	93	83	1674	1827	61	120	33	52	53	4	EDIL3
ENSG00000164185	-2.40631	0.009587	0.0467705	6	8	10	29	13	7	126	356	20	88	34	ZNF474
ENSG00000164236	1.84267	3.01815e-05	0.000541362	601	1709	6169	3767	3657	3532	5652	855	864	1117	845	ANKRD33B
ENSG00000164237	3.36522	4.12557e-06	0.000110804	103	277	380	102	117	149	51	18	32	15	0	CMBL
ENSG00000164241	-1.48911	5.00535e-05	0.000806881	49	158	306	251	195	133	148	368	540	535	462	C5orf63
ENSG00000164283	4.1351	7.17148e-11	1.33764e-08	150	54	152	112	390	128	100	5	2	21	7	ESM1
ENSG00000164287	-3.43615	0.000689927	0.00630094	8	2	2	0	5	14	15	183	11	51	4	CDC20B
ENSG00000164292	1.62061	0.00011341	0.00153929	1512	895	496	1523	1556	589	1269	298	611	256	302	RHOBTB3
ENSG00000164294	1.81522	0.000163327	0.00205786	299	156	274	747	699	248	476	112	209	58	79	GPX8
ENSG00000164318	2.03233	0.000979126	0.00828997	181	360	134	143	987	178	124	81	71	86	58	EGFLAM
ENSG00000164330	-1.45171	0.000485048	0.00478794	153	215	410	267	804	243	346	866	991	1217	617	EBF1
ENSG00000164379	2.1109	0.00355743	0.0223772	88	535	49	502	193	992	299	96	66	156	19	FOXQ1
ENSG00000164398	-2.40492	0.000118496	0.00159338	22	17	49	40	153	31	161	142	246	445	516	ACSL6
ENSG00000164512	-2.67556	3.67084e-05	0.000629468	2	2	9	14	5	5	32	39	40	47	101	ANKRD55
ENSG00000164530	-3.89462	0.000200603	0.0024347	15	26	0	7	4	5	8	13	541	51	17	PI16
ENSG00000164532	4.35943	0.000399557	0.00414033	2	0	77	29	175	2	97	2	2	4	2	TBX20
ENSG00000164611	1.34959	0.000233607	0.00273152	435	780	464	922	1097	1181	466	154	342	370	319	PTTG1
ENSG00000164619	3.38129	8.99822e-08	4.86784e-06	22	36	194	205	66	108	136	11	20	3	5	BMPER
ENSG00000164620	-1.09304	0.00555328	0.0310818	31	100	78	94	77	138	141	78	184	326	188	RELL2
ENSG00000164626	1.76567	0.000122833	0.0016437	187	479	1335	361	948	965	482	207	224	223	100	KCNK5
ENSG00000164638	2.30273	0.000428972	0.00435606	333	29	46	128	129	43	179	14	37	28	27	SLC29A4
ENSG00000164647	2.21121	0.00182115	0.0134226	1515	201	98	377	294	272	150	77	130	110	70	STEAP1
ENSG00000164675	-2.95992	0.000529418	0.00513262	42	6	26	78	35	7	74	790	45	167	51	IQUB
ENSG00000164691	-1.43579	0.000246528	0.00285857	614	777	1338	525	356	1099	2021	1459	2723	2933	2687	TAGAP
ENSG00000164692	3.18509	3.42579e-05	0.000597215	39632	12256	25035	150550	124565	8603	12805	4863	10700	4730	3352	COL1A2
ENSG00000164694	2.13537	0.000397656	0.00412625	159	717	208	423	1042	182	141	67	95	106	112	FNDC1
ENSG00000164746	-3.59246	0.00183723	0.0135051	0	0	7	14	12	0	23	221	30	63	16	C7orf57
ENSG00000164749	2.65919	0.000891143	0.00771453	11	295	93	39	12	145	111	27	12	12	10	HNF4G
ENSG00000164761	3.04556	0.000480636	0.00475677	22	716	4606	353	1583	432	387	171	89	141	109	TNFRSF11B
ENSG00000164818	1.36609	1.1341e-06	3.88288e-05	928	721	1043	817	1361	793	626	377	264	374	340	DNAAF5
ENSG00000164877	1.8893	1.43293e-06	4.67438e-05	822	1924	2349	3868	4328	4085	2672	660	718	1101	480	MICALL2
ENSG00000164904	2.03745	0.00535526	0.0303139	103	954	1292	157	2414	1581	300	306	296	178	125	ALDH7A1
ENSG00000164916	1.12261	6.99804e-06	0.000169471	2955	4852	5565	6221	9071	7872	6471	2273	2661	3153	2740	FOXK1
ENSG00000164930	1.45356	1.94704e-05	0.000381662	1084	1667	1441	2276	3036	1899	2551	1080	545	629	480	FZD6
ENSG00000164932	2.08956	0.00230289	0.016029	744	468	357	2007	2409	214	422	123	456	230	107	CTHRC1
ENSG00000164972	-4.01705	4.66332e-07	1.94484e-05	7	3	9	10	7	12	32	473	36	100	22	C9orf24
ENSG00000165071	-2.13155	2.76218e-06	8.01323e-05	84	97	171	45	36	49	191	237	474	399	503	TMEM71
ENSG00000165140	-2.3463	0.00798011	0.0408695	173	38	78	44	206	31	86	103	1816	91	50	FBP1
ENSG00000165178	-2.29284	4.19257e-09	4.15201e-07	184	165	331	81	140	267	440	698	1558	1321	737	NCF1C
ENSG00000165194	4.1079	4.76498e-06	0.000124458	179	12	102	700	344	26	58	10	13	20	4	PCDH19
ENSG00000165238	2.75473	4.86725e-06	0.000126586	2389	1553	637	2304	4118	1934	3070	497	118	612	81	WNK2
ENSG00000165244	1.21763	0.000807715	0.00712002	713	489	472	223	511	591	405	118	212	209	296	ZNF367
ENSG00000165246	7.80543	0.000308281	0.00337511	74	0	1399	620	2	0	2	0	2	1	2	NLGN4Y
ENSG00000165304	1.51612	0.000128369	0.00170206	444	751	680	367	1084	1010	459	112	188	332	311	MELK
ENSG00000165312	-1.41944	2.88501e-11	6.69565e-09	252	160	274	198	182	227	354	563	635	766	460	OTUD1
ENSG00000165323	3.32032	0.000848591	0.00740733	2	130	134	908	1622	683	2085	61	53	154	28	FAT3
ENSG00000165383	-2.36912	2.60942e-05	0.000483157	40	56	91	37	11	122	228	401	392	472	307	LRRC18
ENSG00000165457	-1.94382	0.000624371	0.00581757	41	33	93	10	19	10	46	132	197	137	71	FOLR2
ENSG00000165474	3.53865	5.57047e-05	0.000877509	613	133	64	592	3396	890	171	49	60	148	36	GJB2
ENSG00000165588	9.15404	2.40492e-05	0.000453577	6	4	0	66	237	473	6	0	0	0	0	OTX2
ENSG00000165606	3.46861	0.00287249	0.0189482	6	68	216	2	118	4	47	2	0	17	4	DRGX
ENSG00000165655	2.75888	2.05645e-07	9.83053e-06	110	436	222	398	613	395	107	46	80	42	24	ZNF503
ENSG00000165702	2.67305	0.00327013	0.0209564	8	197	100	15	45	372	10	22	17	13	11	GFI1B
ENSG00000165801	1.11829	0.00400636	0.0244443	861	439	883	1244	1900	512	1181	449	593	367	385	ARHGEF40
ENSG00000165804	1.44682	1.18568e-06	4.00973e-05	329	411	495	471	521	966	399	225	209	150	130	ZNF219
ENSG00000165810	2.1957	0.00027915	0.00313289	346	767	1854	3154	1313	1223	3092	542	318	419	56	BTNL9
ENSG00000165879	-1.20982	0.000103206	0.00143935	59	72	126	80	38	79	170	176	203	225	173	FRAT1
ENSG00000165891	1.50372	1.6326e-08	1.30621e-06	202	345	467	298	518	431	344	133	105	165	100	E2F7
ENSG00000165912	2.287	1.2253e-06	4.10271e-05	570	480	125	612	549	490	395	158	66	82	59	PACSIN3
ENSG00000165935	2.08828	0.000301473	0.0033173	5	28	18	36	29	58	19	3	9	6	7	SMCO2
ENSG00000166016	1.58043	1.8035e-06	5.68795e-05	383	547	382	768	1193	692	885	168	213	237	277	ABTB2
ENSG00000166025	2.49106	4.7036e-06	0.000123025	610	2307	4536	5124	8900	4568	11083	976	995	979	542	AMOTL1
ENSG00000166033	1.73662	0.00309701	0.0200636	1403	491	587	3238	2157	402	940	381	660	266	267	HTRA1
ENSG00000166105	-2.88994	5.47195e-05	0.000866886	3	5	32	13	0	19	13	58	43	76	148	GLB1L3
ENSG00000166145	1.24115	0.00151034	0.0115781	1542	1659	1295	1357	1254	1658	1014	842	265	864	318	SPINT1
ENSG00000166173	1.67682	5.09091e-05	0.000815914	138	152	350	510	500	202	244	108	114	79	57	LARP6
ENSG00000166313	-1.91071	7.07227e-10	9.30815e-08	107	112	273	262	198	120	339	613	701	676	856	APBB1
ENSG00000166323	-1.36263	6.27508e-06	0.000154855	75	124	238	90	93	179	176	219	344	353	442	C11orf65
ENSG00000166407	8.92038	1.93105e-07	9.31173e-06	0	355	10	61	63	104	5	0	0	0	0	LMO1
ENSG00000166428	-2.76	7.21249e-13	2.69259e-10	82	97	174	62	90	187	284	879	963	1226	469	PLD4
ENSG00000166432	-2.3672	5.95927e-06	0.000148751	172	171	327	136	44	177	699	842	1482	1293	1122	ZMAT1
ENSG00000166444	2.1589	6.06226e-07	2.37517e-05	752	1840	2167	2399	2787	3186	5089	856	434	580	256	ST5
ENSG00000166450	4.1831	3.44836e-05	0.00059943	67	1238	5612	918	156	4932	42	79	152	49	93	PRTG
ENSG00000166501	-2.61902	1.76093e-07	8.63509e-06	312	898	2076	763	241	1072	2177	4620	6622	7830	5410	PRKCB
ENSG00000166503	1.35669	3.94791e-06	0.000106692	1137	2257	2376	2478	2970	2658	1930	887	1302	724	509	HDGFL3
ENSG00000166508	1.4243	2.09862e-05	0.000406237	6993	4730	4329	4251	7247	5938	3807	1099	1608	2524	2701	MCM7
ENSG00000166596	-3.86726	3.11224e-06	8.81839e-05	21	6	11	33	6	14	60	805	52	189	43	CFAP52
ENSG00000166634	-4.14771	0.00393167	0.0241582	0	0	0	4	3	0	2	14	5	70	0	SERPINB12
ENSG00000166681	2.33426	4.91971e-18	1.24645e-14	612	691	440	588	643	754	464	97	176	106	94	BEX3
ENSG00000166707	-2.16129	1.04094e-05	0.000231342	6	9	36	18	27	13	40	45	84	71	155	ZCCHC18
ENSG00000166736	-4.42829	4.45874e-07	1.88015e-05	7	2	9	0	0	4	18	80	61	283	40	HTR3A
ENSG00000166743	-1.43952	0.000953502	0.00812253	31	12	12	28	18	27	65	88	56	74	62	ACSM1
ENSG00000166803	1.79019	0.000127448	0.00169266	286	744	579	347	371	594	155	64	80	184	176	PCLAF
ENSG00000166828	5.18617	8.89987e-08	4.83139e-06	33	72	298	622	229	56	154	11	0	10	0	SCNN1G
ENSG00000166833	1.45483	0.0070455	0.03724	426	1025	1554	4204	1631	1852	2379	1034	351	849	262	NAV2
ENSG00000166923	3.08218	9.62473e-07	3.4182e-05	1182	1565	476	5736	1885	516	926	154	169	260	238	GREM1
ENSG00000166974	-1.11866	3.85826e-05	0.000652407	285	174	326	444	411	216	301	649	579	647	702	MAPRE2
ENSG00000167106	-1.13564	1.14226e-07	5.92628e-06	664	765	1002	1035	832	730	1569	1713	1670	2188	2294	FAM102A
ENSG00000167123	1.97169	0.00219517	0.0154169	565	240	269	1073	1135	110	216	166	173	129	57	CERCAM
ENSG00000167178	3.1032	0.00170533	0.0127357	9	54	26	16	41	200	9	15	3	3	0	ISLR2
ENSG00000167191	1.63494	0.00129914	0.0102752	264	371	1435	1333	725	240	1352	274	345	200	160	GPRC5B
ENSG00000167208	-1.64807	0.000164241	0.00206596	307	444	848	335	209	590	1258	718	2141	1812	2064	SNX20
ENSG00000167261	-2.27151	0.00175586	0.0130426	217	55	129	44	4	30	72	326	491	503	242	DPEP2
ENSG00000167286	-1.57267	0.00206396	0.0147509	167	315	810	305	88	492	753	505	1391	1047	1695	CD3D
ENSG00000167291	1.41402	0.00117456	0.00953285	3718	1662	1697	2890	3046	1403	1209	1137	910	856	444	TBC1D16
ENSG00000167378	1.1201	0.000298774	0.00329427	1653	3287	2424	3037	1855	5273	2255	1309	1120	1518	1032	IRGQ
ENSG00000167483	-4.62477	4.4993e-13	1.92665e-10	39	133	80	60	10	121	308	2647	1682	3974	1468	FAM129C
ENSG00000167513	1.50165	4.16638e-06	0.000111801	533	594	613	574	459	795	341	123	131	207	307	CDT1
ENSG00000167535	1.29286	0.00502401	0.0288745	321	143	194	569	342	162	266	182	68	79	112	CACNB3
ENSG00000167553	1.4096	3.2638e-05	0.000574244	2482	6264	3819	6412	5255	6809	3245	948	2019	2119	2187	TUBA1C
ENSG00000167554	-1.53662	0.00041681	0.00426676	31	20	31	16	39	18	43	142	67	50	49	ZNF610
ENSG00000167562	-1.01867	1.7276e-06	5.47699e-05	379	511	456	296	577	440	609	870	962	908	926	ZNF701
ENSG00000167613	-1.19846	0.00904018	0.0446981	221	87	201	71	38	121	135	147	392	300	303	LAIR1
ENSG00000167642	1.27865	2.55422e-07	1.166e-05	3000	2990	2124	2155	2645	3552	2675	1207	1089	1361	758	SPINT2
ENSG00000167653	-2.72879	0.000835128	0.00730449	6	7	7	61	26	12	42	380	52	77	25	PSCA
ENSG00000167656	2.58949	0.00542086	0.0305714	199	1303	11	154	716	27	509	73	45	98	69	LY6D
ENSG00000167664	-1.9123	0.0100443	0.0483442	8	60	14	8	2	35	31	21	137	72	112	TMIGD2
ENSG00000167670	1.46187	1.23987e-05	0.000265462	850	1839	1397	1246	1337	2466	812	307	520	637	561	CHAF1A
ENSG00000167693	2.07998	0.000104813	0.00145343	450	2280	2563	1177	3046	1690	644	501	324	556	170	NXN
ENSG00000167695	1.36112	0.00292068	0.0192036	591	417	428	366	240	112	251	168	100	152	113	FAM57A
ENSG00000167711	-2.95469	0.00332511	0.0212158	3	0	6	16	24	0	7	5	101	86	58	SERPINF2
ENSG00000167747	1.84773	1.83761e-05	0.000366353	722	1631	852	864	408	1545	530	183	253	202	384	C19orf48
ENSG00000167771	2.36383	0.00198795	0.0143392	142	23	26	47	227	14	60	17	10	26	8	RCOR2
ENSG00000167775	1.03718	0.00166369	0.0124923	554	549	692	341	360	617	302	131	329	212	274	CD320
ENSG00000167807	1.29525	0.000806771	0.00711376	29	23	18	27	32	37	32	7	18	5	15	AC011511.1
ENSG00000167815	1.39482	1.12071e-05	0.000245128	756	2241	1318	1343	1629	2527	1153	564	614	589	545	PRDX2
ENSG00000167851	-1.01758	0.0029532	0.0193713	140	173	468	194	245	301	346	206	595	591	670	CD300A
ENSG00000167895	-1.07017	0.00304399	0.0198173	527	773	2490	1886	1166	2405	1207	2390	2877	3804	2693	TMC8
ENSG00000167900	1.57113	2.0153e-05	0.000394027	1088	1000	790	628	1296	1154	513	200	217	467	360	TK1
ENSG00000167912	-1.78689	0.000723263	0.00653473	3	4	29	21	6	8	12	28	46	32	47	AC090152.1
ENSG00000167930	1.12087	2.8461e-06	8.18376e-05	926	581	998	978	583	839	877	364	456	437	221	FAM234A
ENSG00000167941	5.59215	0.00306701	0.0199202	56	15	0	596	672	0	14	5	5	6	0	SOST
ENSG00000167964	1.11167	0.00682307	0.0363359	87	160	242	99	59	84	85	61	37	49	59	RAB26
ENSG00000167972	2.85948	1.16991e-06	3.9653e-05	424	4168	3946	9389	8006	4087	7270	800	417	1119	426	ABCA3
ENSG00000167984	-1.54889	0.000293889	0.0032598	878	1374	2191	1187	290	1584	2622	3155	3454	4657	4586	NLRC3
ENSG00000167992	1.66677	0.0015041	0.011539	39	34	158	75	154	40	63	9	29	39	22	VWCE
ENSG00000168016	-1.42577	0.000128484	0.00170254	1710	2837	4393	2458	1941	5671	4593	4093	7403	8240	14349	TRANK1
ENSG00000168061	1.08064	0.000392828	0.00408453	253	189	140	176	157	155	169	108	83	64	73	SAC3D1
ENSG00000168067	-1.35616	5.57811e-05	0.000877872	824	312	500	444	692	354	632	897	1304	1492	1754	MAP4K2
ENSG00000168071	-1.30619	0.000289168	0.00321564	997	1262	3346	1139	861	2024	2551	2519	3501	6039	4166	CCDC88B
ENSG00000168078	1.89798	2.02291e-06	6.21238e-05	585	388	406	468	568	519	204	61	82	154	183	PBK
ENSG00000168079	-2.34946	0.00329381	0.0210736	4	15	11	14	84	13	23	30	340	86	37	SCARA5
ENSG00000168081	-2.26571	2.19161e-05	0.000419859	48	59	44	13	8	55	58	195	280	216	79	PNOC
ENSG00000168131	3.79231	0.00189052	0.01382	45	5	5	17	0	90	7	0	3	3	1	OR2B2
ENSG00000168143	3.25436	7.72028e-14	3.9783e-11	482	1435	1553	1493	1231	1104	1367	174	54	206	56	FAM83B
ENSG00000168229	-1.53	0.00162256	0.0122622	22	32	72	37	48	22	106	57	241	75	161	PTGDR
ENSG00000168237	-1.23746	0.00156927	0.0119486	93	153	438	144	106	194	252	248	583	348	576	GLYCTK
ENSG00000168269	4.54856	2.28862e-07	1.07014e-05	9	156	195	44	88	48	6	3	3	3	4	FOXI1
ENSG00000168297	-2.25481	3.23717e-26	3.28066e-22	216	290	432	346	277	510	509	1541	1625	2227	1280	PXK
ENSG00000168329	-1.58087	0.00429933	0.025746	9	38	113	56	128	64	161	194	172	390	149	CX3CR1
ENSG00000168334	3.32444	4.92584e-07	2.02653e-05	60	30	90	234	102	141	64	9	19	12	0	XIRP1
ENSG00000168350	-1.31821	0.000670356	0.00614992	227	314	218	104	120	117	361	481	474	550	527	DEGS2
ENSG00000168398	1.55754	0.00761574	0.0394919	541	50	123	159	218	203	293	131	56	62	50	BDKRB2
ENSG00000168405	-1.17735	0.00272849	0.0182437	346	336	549	410	178	501	1271	1158	1136	1039	947	CMAHP
ENSG00000168421	-2.37563	1.86248e-07	9.03958e-06	204	467	793	286	196	762	955	1851	1359	3635	3191	RHOH
ENSG00000168453	3.35549	1.17492e-09	1.4462e-07	415	664	1561	842	3619	732	882	151	131	121	65	HR
ENSG00000168487	2.09285	1.30384e-09	1.57931e-07	488	684	1373	1531	1393	1217	879	240	399	190	145	BMP1
ENSG00000168502	2.34822	4.70209e-09	4.58198e-07	426	973	3007	1876	1247	1337	1976	177	293	444	236	MTCL1
ENSG00000168542	3.16524	0.000172203	0.00214393	57704	11235	32300	193933	184925	10375	21503	4188	21505	4182	3767	COL3A1
ENSG00000168546	-2.68609	0.00467812	0.0274409	0	10	38	4	0	12	45	76	109	121	54	GFRA2
ENSG00000168594	-2.45733	0.00378247	0.0234834	0	25	27	24	0	20	34	104	96	129	50	ADAM29
ENSG00000168615	1.54122	3.02083e-06	8.60753e-05	2041	1517	6055	2163	1994	3992	2637	1034	1052	898	762	ADAM9
ENSG00000168658	-4.57898	1.27911e-05	0.000272903	11	0	1	18	8	8	45	821	49	151	32	VWA3B
ENSG00000168685	-1.516	0.00272949	0.0182445	871	4664	2354	2690	2062	6058	4932	3213	8848	8064	16713	IL7R
ENSG00000168702	3.06432	0.00255975	0.0173444	116	3	269	220	747	5	89	26	43	20	9	LRP1B
ENSG00000168734	-1.08874	0.000232642	0.00272353	243	338	577	814	332	541	797	1014	1189	1188	775	PKIG
ENSG00000168743	2.55611	0.00253231	0.0172167	103	1522	79	217	1498	1691	444	166	33	258	69	NPNT
ENSG00000168758	1.74691	2.84788e-06	8.18376e-05	1018	1715	2036	1998	4834	1890	1771	629	568	719	598	SEMA4C
ENSG00000168875	8.57836	0.000310355	0.00339049	67	0	1	197	29	0	622	0	0	1	0	SOX14
ENSG00000168918	-1.54257	1.42188e-05	0.000297108	1081	1653	4050	1470	850	2697	2778	5213	5364	7050	5031	INPP5D
ENSG00000168959	-3.34796	0.000389242	0.00405461	17	5	3	11	16	0	26	304	27	64	17	GRM5
ENSG00000169064	-4.07174	0.000492452	0.00484957	13	2	60	61	0	2	100	1417	79	311	89	ZBBX
ENSG00000169075	-1.52641	7.59627e-09	6.91465e-07	54	36	55	40	34	45	83	125	104	173	144	Z99496.1
ENSG00000169105	1.04294	0.00836166	0.0422783	112	312	320	549	579	353	274	140	265	146	125	CHST14
ENSG00000169116	2.40452	2.82217e-06	8.14065e-05	1817	5247	8033	3439	15894	9902	8597	1709	1112	1969	601	PARM1
ENSG00000169126	-4.65113	8.22608e-07	3.0205e-05	8	5	4	24	4	3	50	928	36	163	60	ARMC4
ENSG00000169136	1.41505	9.17211e-05	0.00130613	212	604	807	391	860	1072	633	164	318	210	248	ATF5
ENSG00000169169	2.98864	6.33649e-15	4.9397e-12	146	187	534	219	557	366	399	24	58	40	44	CPT1C
ENSG00000169174	4.2576	0.000327874	0.00354327	7	544	3	282	950	33	11	10	11	10	25	PCSK9
ENSG00000169184	2.48311	4.05482e-06	0.000109193	146	141	332	421	318	186	53	36	77	29	19	MN1
ENSG00000169218	-2.34135	0.000137865	0.00179852	27	38	58	29	5	6	77	189	235	138	96	RSPO1
ENSG00000169220	-1.34621	7.483e-08	4.25244e-06	192	322	621	373	464	459	595	789	1015	1060	1286	RGS14
ENSG00000169242	1.88197	0.00081893	0.00719386	374	348	39	204	314	173	280	93	49	92	35	EFNA1
ENSG00000169258	2.74842	2.62334e-07	1.19219e-05	223	439	164	721	1478	576	651	77	56	125	92	GPRIN1
ENSG00000169313	-1.33204	0.00121905	0.00980494	48	48	57	17	18	54	52	65	163	129	62	P2RY12
ENSG00000169402	-2.88769	0.000875656	0.00760211	23	1	9	28	7	24	33	344	25	79	16	RSPH10B2
ENSG00000169413	-1.89131	6.23043e-06	0.000154003	144	160	325	83	57	155	173	318	864	689	407	RNASE6
ENSG00000169418	1.88679	0.00591343	0.0325625	32	443	501	108	672	602	91	59	103	138	71	NPR1
ENSG00000169435	2.27076	0.000930197	0.00796193	1605	2748	412	2030	278	4284	711	595	274	325	175	RASSF6
ENSG00000169436	3.6743	3.39885e-06	9.43702e-05	171	279	106	3036	2955	1541	1448	82	181	59	88	COL22A1
ENSG00000169439	1.90111	3.47845e-06	9.57928e-05	422	412	615	943	1158	274	500	141	237	167	108	SDC2
ENSG00000169442	-2.86512	7.05072e-14	3.76076e-11	349	504	709	338	129	653	772	2769	4679	3540	2736	CD52
ENSG00000169499	-1.5372	8.74367e-08	4.75869e-06	1021	945	2050	1694	1274	1815	2944	3463	3928	7343	3663	PLEKHA2
ENSG00000169507	-1.92931	0.000710915	0.00644231	15	30	7	23	15	10	41	47	45	176	36	SLC38A11
ENSG00000169508	-1.77562	5.2463e-10	7.31666e-08	269	451	732	484	426	692	977	1123	1910	1953	2447	GPR183
ENSG00000169515	3.27738	0.000296743	0.0032783	29	563	488	490	2274	28	645	118	65	39	31	CCDC8
ENSG00000169583	-1.13096	0.00199734	0.0143864	29	40	40	23	37	44	79	77	79	150	45	CLIC3
ENSG00000169594	2.48821	0.00403922	0.0245855	45	244	8	368	209	1311	187	71	33	75	42	BNC1
ENSG00000169604	1.95473	0.00123994	0.00993095	1850	1037	1114	5516	5636	957	2037	873	832	699	210	ANTXR1
ENSG00000169607	1.07735	0.00393825	0.0241693	499	234	536	219	454	475	213	97	182	252	177	CKAP2L
ENSG00000169684	2.01557	0.0011665	0.00948515	98	115	88	66	83	88	17	23	2	25	27	CHRNA5
ENSG00000169710	1.80489	0.00013452	0.00176286	10536	6318	4824	5834	5333	4272	2092	1083	945	2397	2133	FASN
ENSG00000169750	2.14571	0.00192918	0.0140183	265	35	26	100	186	45	54	22	13	37	23	RAC3
ENSG00000169855	2.66373	5.3791e-10	7.46761e-08	2684	17014	15750	20163	16494	22942	11463	2214	2915	2544	1542	ROBO1
ENSG00000169884	2.58097	3.67529e-05	0.000629842	192	240	133	405	859	131	72	36	73	40	48	WNT10B
ENSG00000169908	1.19588	0.000382729	0.00400647	804	274	714	1115	1161	631	901	266	409	367	318	TM4SF1
ENSG00000169992	1.32124	0.00515941	0.0294742	55	55	201	343	312	157	241	67	90	80	58	NLGN2
ENSG00000169994	-2.38139	6.5211e-05	0.000991801	27	83	72	69	118	71	134	53	243	1021	366	MYO7B
ENSG00000170006	-1.89013	1.53961e-06	4.94807e-05	748	563	894	526	248	752	1762	2948	2710	3072	2165	TMEM154
ENSG00000170011	-1.07507	0.00622391	0.033881	191	54	113	72	51	80	122	217	216	201	173	MYRIP
ENSG00000170027	1.23238	0.000596175	0.00560849	5161	2433	2460	3136	5315	2751	2315	1079	1375	1496	1799	YWHAG
ENSG00000170035	1.45092	1.84713e-14	1.22083e-11	589	534	823	854	614	714	893	208	386	229	194	UBE2E3
ENSG00000170054	-2.99647	1.23169e-05	0.000264084	0	17	26	18	6	11	41	110	84	246	63	SERPINA9
ENSG00000170074	-1.83526	0.000456477	0.00456372	29	11	25	22	46	128	69	123	133	169	198	FAM153A
ENSG00000170214	3.11205	0.000695929	0.00634243	3	9	43	44	119	71	183	0	6	12	11	ADRA1B
ENSG00000170222	-1.27963	3.03469e-07	1.34691e-05	79	129	171	204	223	205	231	312	445	374	509	ADPRM
ENSG00000170312	1.58681	1.7877e-05	0.00035781	1200	1344	1417	1202	1207	1864	685	176	304	601	595	CDK1
ENSG00000170324	-4.00623	0.00119014	0.00961607	44	3	0	80	2	7	77	1382	28	235	64	FRMPD2
ENSG00000170356	-2.07992	4.81529e-06	0.000125449	109	90	31	113	91	35	70	310	318	506	186	OR2A20P
ENSG00000170365	1.79215	9.87382e-07	3.46644e-05	486	1577	1020	1316	737	1957	864	370	331	351	207	SMAD1
ENSG00000170373	2.93552	0.00321723	0.0207013	141	286	161	489	194	0	87	19	54	29	3	CST1
ENSG00000170379	-1.52239	0.000822133	0.00721574	135	60	212	122	102	282	394	182	544	649	641	TCAF2
ENSG00000170382	-1.53258	9.16474e-05	0.00130587	57	118	226	205	286	184	375	391	443	638	769	LRRN2
ENSG00000170390	2.62219	5.50431e-05	0.000870241	73	489	1300	427	425	1013	102	97	120	72	44	DCLK2
ENSG00000170421	1.94502	0.00571001	0.0317312	5251	10810	350	4673	6519	4196	4459	2615	707	1482	492	KRT8
ENSG00000170426	2.46516	0.00566345	0.0315648	8	9	60	19	67	46	4	6	3	12	0	SDR9C7
ENSG00000170456	-1.56705	2.45549e-05	0.000459978	964	587	748	513	221	605	964	1722	2515	2139	1280	DENND5B
ENSG00000170522	1.59175	0.000610642	0.00571417	395	180	149	190	209	179	96	26	101	77	72	ELOVL6
ENSG00000170542	-1.13244	0.00610232	0.0333805	457	951	2034	1072	910	1747	3140	1571	2927	3327	4134	SERPINB9
ENSG00000170571	-1.78032	5.43749e-07	2.18383e-05	710	1036	2334	1174	984	1397	3111	2941	5162	4754	6807	EMB
ENSG00000170624	3.02386	0.000568451	0.00541266	203	82	158	709	489	30	20	21	76	15	10	SGCD
ENSG00000170627	-2.35023	5.95137e-08	3.52023e-06	12	7	31	10	7	24	8	51	65	102	58	GTSF1
ENSG00000170689	6.73025	1.89405e-06	5.91826e-05	32	0	102	36	144	30	44	0	0	2	0	HOXB9
ENSG00000170745	1.64873	0.00103448	0.00864995	76	86	329	358	281	69	193	75	60	69	35	KCNS3
ENSG00000170775	2.90859	0.00104866	0.00873215	120	43	0	50	71	85	64	17	8	4	3	GPR37
ENSG00000170801	3.8697	7.15641e-06	0.000172738	324	108	454	1366	784	60	152	16	97	11	6	HTRA3
ENSG00000170835	1.57433	0.00995876	0.0480368	129	45	73	41	94	111	153	68	5	22	18	CEL
ENSG00000170899	2.57685	2.18138e-07	1.03142e-05	147	320	593	521	608	1528	394	64	116	141	53	GSTA4
ENSG00000170959	-2.98371	0.00539142	0.0304505	45	2	53	92	80	0	114	1116	71	253	89	DCDC1
ENSG00000170989	-2.15396	5.67858e-07	2.26964e-05	136	235	430	272	93	199	548	642	858	1404	1647	S1PR1
ENSG00000171100	-1.03111	5.51952e-06	0.000140075	285	215	405	279	351	284	583	501	774	647	759	MTM1
ENSG00000171115	-1.78456	0.00127842	0.0101403	207	451	994	245	100	788	846	798	1520	1344	2940	GIMAP8
ENSG00000171119	1.92394	0.00160494	0.0121501	61	11	108	68	50	47	26	26	7	14	5	NRTN
ENSG00000171160	1.40776	3.53215e-05	0.000610506	54	44	108	119	62	77	164	37	36	26	27	MORN4
ENSG00000171291	-1.91219	2.13164e-08	1.62835e-06	132	162	281	313	359	193	600	868	997	1320	945	ZNF439
ENSG00000171320	1.7659	1.28808e-06	4.29401e-05	702	710	831	537	721	1078	415	94	146	291	295	ESCO2
ENSG00000171345	1.8446	0.00063335	0.00587603	13204	36624	16066	6807	15817	42460	15330	9426	2615	6575	3462	KRT19
ENSG00000171346	3.08542	0.000334568	0.00359939	393	7478	440	17319	7303	7023	25008	1259	778	1692	303	KRT15
ENSG00000171365	1.69987	0.00267334	0.0179619	1495	455	699	212	683	1341	207	157	321	212	220	CLCN5
ENSG00000171385	1.23911	0.00269217	0.0180645	63	233	164	226	100	352	123	65	86	88	55	KCND3
ENSG00000171388	2.5663	2.91349e-05	0.000526942	32	23	48	86	218	80	39	6	16	14	14	APLN
ENSG00000171435	2.45365	3.78804e-05	0.000643059	100	256	150	354	435	461	94	77	13	66	26	KSR2
ENSG00000171608	-1.6303	3.29771e-12	1.0026e-09	915	1256	2092	1474	1127	1603	2352	2951	4194	5465	5567	PIK3CD
ENSG00000171611	-2.57127	0.00185207	0.013588	16	3	12	3	0	9	15	4	51	92	49	PTCRA
ENSG00000171643	-2.65656	1.22814e-06	4.10772e-05	0	5	5	6	4	5	13	51	21	28	25	S100Z
ENSG00000171680	1.31678	0.000257991	0.00295877	520	540	1084	1793	838	688	762	421	355	385	197	PLEKHG5
ENSG00000171695	-2.50771	0.00438626	0.02612	8	2	4	0	4	0	9	47	14	13	8	LKAAEAR1
ENSG00000171700	-1.28171	1.40555e-06	4.60483e-05	368	478	681	355	225	558	628	822	1128	1400	1046	RGS19
ENSG00000171711	6.43993	0.00105461	0.00875812	25	865	0	173	36	104	13	0	0	9	0	DEFB4A
ENSG00000171747	-1.07838	0.000914477	0.00785391	9	14	18	15	26	19	14	26	26	45	37	LGALS4
ENSG00000171793	1.45395	0.000258311	0.00295891	2728	1693	1607	1570	2210	1774	791	380	560	662	997	CTPS1
ENSG00000171817	-1.18812	0.00218518	0.0153688	153	71	99	73	103	49	215	180	216	304	267	ZNF540
ENSG00000171914	2.58885	1.43698e-05	0.000299441	1174	718	1634	791	3082	449	255	173	284	200	120	TLN2
ENSG00000171931	1.41923	0.0052666	0.0299403	35	55	26	22	38	90	56	24	5	24	12	FBXW10
ENSG00000172005	-2.30997	1.05963e-06	3.69448e-05	34	21	100	88	24	24	105	233	253	205	345	MAL
ENSG00000172009	1.10276	0.000609983	0.00571152	1091	2164	1426	1490	1187	2229	843	514	581	844	788	THOP1
ENSG00000172014	2.54859	0.00269817	0.0180888	71	107	182	14	139	102	103	25	3	0	36	ANKRD20A4
ENSG00000172156	1.65212	0.000655046	0.00604412	122	44	49	77	34	80	85	15	40	28	7	CCL11
ENSG00000172264	-2.33276	3.37473e-06	9.38719e-05	24	21	15	23	36	51	79	223	200	204	45	MACROD2
ENSG00000172270	1.10204	3.08625e-06	8.76109e-05	2943	3777	4912	2441	2731	4794	2685	1507	1735	1623	1393	BSG
ENSG00000172349	-2.01616	4.81822e-10	6.78187e-08	520	516	1032	1240	339	706	1345	2553	3633	3175	3068	IL16
ENSG00000172361	-1.75472	0.00695607	0.0368442	28	15	13	27	47	22	40	223	24	66	25	CFAP53
ENSG00000172379	2.55969	0.000156348	0.00198722	111	3253	4184	2242	1812	4039	1384	611	191	533	190	ARNT2
ENSG00000172380	1.7771	0.000248547	0.00287566	2084	3070	900	3600	6195	3476	2041	1155	879	1034	425	GNG12
ENSG00000172403	2.56796	0.000201025	0.00243789	417	4682	4735	16414	24428	7496	10487	1593	1823	1792	1124	SYNPO2
ENSG00000172508	-1.42911	3.44391e-06	9.51499e-05	91	132	99	80	49	110	80	252	287	280	151	CARNS1
ENSG00000172568	-2.02911	3.34734e-09	3.43815e-07	24	66	101	64	31	72	103	210	201	320	278	FNDC9
ENSG00000172575	-1.14288	0.00122683	0.00984932	793	795	2053	932	469	1347	1738	1362	2817	2290	3215	RASGRP1
ENSG00000172578	-1.4887	0.000492566	0.00484957	2269	1107	1763	839	450	1873	3011	4010	5171	4804	3466	KLHL6
ENSG00000172640	-2.1887	7.43651e-06	0.000178306	10	19	30	3	9	18	25	48	42	102	90	OR10AD1
ENSG00000172728	1.15792	5.21187e-06	0.000134315	388	597	819	628	737	486	538	292	289	175	273	FUT10
ENSG00000172789	7.0386	1.7478e-07	8.61238e-06	0	38	63	92	23	52	30	0	1	0	0	HOXC5
ENSG00000172794	-2.36658	7.61294e-06	0.000182106	83	30	152	55	25	59	244	355	574	552	300	RAB37
ENSG00000172819	1.02921	0.00502611	0.0288809	338	786	568	1551	1309	994	1052	506	478	466	313	RARG
ENSG00000172869	-1.08452	4.9744e-14	2.85352e-11	2266	2851	2988	2769	2695	3800	4423	5914	7249	6882	5279	DMXL1
ENSG00000172893	1.8543	0.00315869	0.0203764	1695	401	351	358	338	231	202	96	185	143	180	DHCR7
ENSG00000172912	1.31358	0.00810222	0.0412754	9	17	48	27	13	43	16	11	9	7	10	COX6B1P3
ENSG00000173198	-1.91403	2.41144e-09	2.66536e-07	184	181	276	126	78	244	318	575	782	650	875	CYSLTR1
ENSG00000173200	-2.58914	3.6971e-07	1.59437e-05	287	680	1097	475	78	755	998	3055	3788	4665	2629	PARP15
ENSG00000173207	1.46614	0.00293369	0.0192677	1663	407	523	536	825	595	388	129	268	295	362	CKS1B
ENSG00000173208	-1.3317	0.00798478	0.0408695	157	157	552	133	41	273	308	345	660	484	695	ABCD2
ENSG00000173218	1.35271	0.00102842	0.00861115	755	413	378	482	479	317	728	293	113	260	102	VANGL1
ENSG00000173227	2.04249	0.000496038	0.00487902	27	47	14	43	73	51	169	20	8	15	11	SYT12
ENSG00000173320	1.91979	1.96524e-06	6.07824e-05	297	591	533	1021	1123	490	1225	179	185	300	102	STOX2
ENSG00000173391	2.47316	0.00425183	0.0255168	724	41	33	103	119	213	73	8	90	23	28	OLR1
ENSG00000173404	4.28655	1.09003e-06	3.7745e-05	3	867	703	188	249	984	237	19	12	47	13	INSM1
ENSG00000173432	-2.95725	6.01064e-05	0.000927151	34	40	7	70	83	110	395	847	316	910	832	SAA1
ENSG00000173530	-1.00637	0.00493532	0.0284765	116	85	231	189	407	282	275	358	374	528	465	TNFRSF10D
ENSG00000173546	2.29562	0.0021471	0.015181	393	668	347	1595	4935	655	1008	460	148	384	81	CSPG4
ENSG00000173599	1.1996	0.00322541	0.0207422	616	389	258	371	219	649	275	220	182	184	94	PC
ENSG00000173621	1.27073	7.54623e-07	2.83946e-05	329	588	403	534	486	408	336	137	177	195	211	LRFN4
ENSG00000173638	1.32645	7.31681e-05	0.00109475	993	671	722	695	419	610	445	197	191	336	309	SLC19A1
ENSG00000173757	-1.00799	5.67431e-08	3.4119e-06	1768	1581	2476	1582	1344	1877	2386	2620	3564	3843	4384	STAT5B
ENSG00000173801	1.66044	7.67761e-06	0.000183508	3045	4261	2067	3883	4790	5461	2599	1475	701	1599	799	JUP
ENSG00000173838	-3.02189	0.00307759	0.0199803	3	0	6	13	18	5	13	194	4	25	9	MARCH10
ENSG00000173848	1.5999	1.93172e-05	0.000379884	2936	4395	1990	1954	2150	5205	2006	992	1282	922	657	NET1
ENSG00000173852	1.22657	0.00335069	0.0213432	539	1216	4731	1667	2067	1636	1634	715	865	840	667	DPY19L1
ENSG00000173868	-1.26791	0.00211462	0.0150049	147	165	347	105	65	206	136	252	296	651	359	PHOSPHO1
ENSG00000173890	-1.08012	0.000651906	0.00602429	230	151	263	146	85	149	300	292	487	444	332	GPR160
ENSG00000173894	4.35006	7.42413e-23	4.51432e-19	1928	859	879	1274	1937	705	700	49	42	94	50	CBX2
ENSG00000173898	1.72661	0.00737462	0.0385175	8502	3166	1470	2614	2926	2472	1799	2091	419	1098	342	SPTBN2
ENSG00000173918	2.25894	1.78205e-05	0.000356915	93	753	871	1119	1865	1281	1642	186	188	252	228	C1QTNF1
ENSG00000173928	-1.01974	6.14737e-05	0.000943455	42	41	56	30	32	48	82	69	108	105	87	SWSAP1
ENSG00000173947	-4.28699	3.97775e-07	1.69885e-05	4	8	16	19	31	16	105	1304	120	353	87	PIFO
ENSG00000173950	1.14869	3.29746e-05	0.000578492	709	371	477	611	351	407	474	166	222	280	201	XXYLT1
ENSG00000174004	-1.48815	1.3758e-06	4.54163e-05	108	84	238	144	80	189	231	242	583	401	413	NRROS
ENSG00000174013	1.09411	0.00679027	0.0361929	2080	880	687	840	797	929	689	330	474	493	586	FBXO45
ENSG00000174130	-1.13407	4.24844e-05	0.00070698	578	965	1394	1064	728	1095	2025	2446	2743	2518	1551	TLR6
ENSG00000174151	-1.22907	0.00891208	0.0442663	198	297	286	64	305	137	149	484	247	736	433	CYB561D1
ENSG00000174226	-2.57177	0.00203636	0.0145983	16	10	4	10	1	2	41	146	39	54	20	SNX31
ENSG00000174233	1.32945	0.00569942	0.0316897	733	1476	302	1550	1361	950	748	583	308	488	206	ADCY6
ENSG00000174255	-1.73915	0.0071656	0.0377305	21	43	84	35	1	74	106	119	198	164	162	ZNF80
ENSG00000174307	2.11397	1.20147e-05	0.00025925	178	302	1193	1061	1549	820	867	234	196	179	125	PHLDA3
ENSG00000174370	1.84402	0.000280943	0.00314952	133	74	156	97	354	217	208	30	113	26	26	C11orf45
ENSG00000174371	1.84211	9.49127e-05	0.00134622	440	658	1018	682	1006	773	371	53	110	265	343	EXO1
ENSG00000174456	-1.08329	3.61522e-08	2.47703e-06	232	186	259	303	210	262	455	549	592	573	483	C12orf76
ENSG00000174469	3.53599	1.9629e-09	2.252e-07	264	895	1938	1051	2211	860	431	175	48	58	66	CNTNAP2
ENSG00000174586	8.17716	0.000110849	0.00151264	244	126	336	0	0	305	82	2	0	0	0	ZNF497
ENSG00000174640	1.72811	0.00738449	0.0385559	202	307	149	1325	2200	555	1216	237	301	214	231	SLCO2A1
ENSG00000174718	-1.33154	2.11132e-05	0.000407559	1859	2652	3897	2275	1418	3691	5364	4298	7859	8008	8670	KIAA1551
ENSG00000174775	1.01856	0.00210978	0.0149849	84	224	205	145	319	358	251	101	119	107	100	HRAS
ENSG00000174791	1.90905	1.45232e-11	3.71049e-09	313	266	266	273	174	209	221	58	66	48	85	RIN1
ENSG00000174799	1.04557	2.20507e-08	1.65942e-06	1655	2107	3476	2624	3014	3066	2603	932	1104	1497	1393	CEP135
ENSG00000174844	-4.7782	2.22074e-06	6.71328e-05	65	17	11	184	13	39	331	6974	324	1061	311	DNAH12
ENSG00000174885	-2.76475	2.33629e-05	0.000442005	4	5	49	8	5	28	44	69	116	123	191	NLRP6
ENSG00000174944	-2.14082	0.00034938	0.00372187	76	42	120	40	18	50	220	107	689	322	255	P2RY14
ENSG00000174951	2.70268	1.15708e-06	3.93497e-05	100	353	91	527	538	727	265	76	44	62	34	FUT1
ENSG00000175048	-1.24874	0.00038337	0.00401087	231	148	362	201	192	188	320	736	504	660	211	ZDHHC14
ENSG00000175061	1.00273	0.00129	0.0102135	1972	5842	3375	3528	2239	3821	2765	1371	1845	1769	1628	LRRC75A-AS1
ENSG00000175063	1.23164	0.000426589	0.00433765	346	323	555	296	288	408	235	59	120	221	187	UBE2C
ENSG00000175093	4.07504	0.00123824	0.00992255	0	0	152	58	396	41	126	11	5	4	4	SPSB4
ENSG00000175106	1.26876	0.000118067	0.00158901	694	1084	1217	1769	2303	1401	2723	755	512	663	553	TVP23C
ENSG00000175121	2.80378	0.00244325	0.0167566	5	10	0	52	29	29	16	3	2	4	2	WFDC5
ENSG00000175130	1.37452	0.00327961	0.0210004	533	3026	2172	1570	771	3023	1295	411	812	971	486	MARCKSL1
ENSG00000175305	1.09999	0.000384259	0.00401741	501	504	503	307	359	663	316	113	226	226	267	CCNE2
ENSG00000175336	-1.12204	0.00439693	0.0261655	6	13	14	4	6	9	14	17	18	26	18	APOF
ENSG00000175344	2.08419	0.00473301	0.0276354	50	419	214	24	191	570	71	72	65	39	23	CHRNA7
ENSG00000175463	-2.12831	3.40554e-08	2.37936e-06	502	821	1393	713	256	1076	1573	2457	4069	4042	4330	TBC1D10C
ENSG00000175482	-1.26573	1.82418e-06	5.73756e-05	300	261	337	232	165	191	372	475	895	630	508	POLD4
ENSG00000175514	-2.46777	1.50882e-06	4.88006e-05	6	4	8	12	2	4	13	36	51	49	13	GPR152
ENSG00000175604	-1.04781	0.00171447	0.0127933	58	41	93	79	40	33	105	146	100	142	112	AC007601.1
ENSG00000175707	1.21402	0.00717558	0.0377634	249	175	90	185	116	191	196	121	33	92	39	KDF1
ENSG00000175746	4.20426	1.61443e-10	2.71363e-08	37	95	430	308	80	114	64	12	6	6	8	C15orf54
ENSG00000175772	1.8789	0.00330868	0.0211376	8	131	53	51	114	96	33	29	16	19	9	LINC01106
ENSG00000175793	1.75071	0.00575632	0.0318851	781	1799	170	2779	1671	2544	1705	547	167	905	247	SFN
ENSG00000175832	1.36811	0.00625082	0.0339785	67	107	43	284	221	116	182	63	28	62	61	ETV4
ENSG00000175857	-3.31551	6.22848e-10	8.4162e-08	24	86	67	43	22	128	221	742	808	1072	485	GAPT
ENSG00000175886	1.14183	0.00189589	0.0138493	47	51	51	72	120	71	38	21	38	29	27	RPL7AP66
ENSG00000175894	5.61109	2.19987e-08	1.65942e-06	13	125	1613	429	3264	105	430	21	21	19	6	TSPEAR
ENSG00000175895	-1.17242	4.53214e-06	0.000119922	639	845	726	874	772	1783	1211	2059	2160	2493	1685	PLEKHF2
ENSG00000176083	3.1539	0.00277229	0.0184567	73	120	18	28	0	129	53	5	12	0	10	ZNF683
ENSG00000176105	1.54808	5.18722e-07	2.10838e-05	2045	1158	1291	2380	3483	2336	2174	751	770	736	563	YES1
ENSG00000176160	-2.59751	3.93791e-11	8.31418e-09	17	16	28	8	25	17	47	75	114	182	152	HSF5
ENSG00000176438	-1.16622	1.85079e-05	0.000368256	1738	1459	3291	2378	1091	1752	3256	4093	4058	5028	4929	SYNE3
ENSG00000176510	-1.24792	0.00799461	0.0408917	7	18	34	15	12	21	33	13	70	38	61	OR10AC1
ENSG00000176533	-1.98543	3.72906e-05	0.000635719	84	64	46	54	15	38	144	240	310	281	147	GNG7
ENSG00000176542	-1.0845	2.19916e-07	1.03661e-05	1807	1039	1647	1600	1134	1544	2278	2705	3015	3959	3236	USF3
ENSG00000176563	2.49079	0.00880583	0.043835	388	30	15	18	13	20	181	20	13	19	18	CNTD1
ENSG00000176619	1.7447	9.63521e-07	3.4182e-05	2632	5644	4528	4036	6227	8086	2644	936	1129	1693	1850	LMNB2
ENSG00000176641	2.50474	0.000905955	0.00780497	749	466	989	6887	2309	331	1101	345	570	237	106	RNF152
ENSG00000176749	-1.49487	8.52775e-06	0.000198826	200	162	138	233	185	147	385	358	391	861	649	CDK5R1
ENSG00000176771	2.29242	2.41413e-06	7.18167e-05	407	846	307	849	971	261	673	174	163	110	48	NCKAP5
ENSG00000176788	-1.15925	0.00550682	0.0309079	436	276	384	416	337	408	1552	920	1302	1463	877	BASP1
ENSG00000176826	1.95321	0.0030148	0.0196566	34	23	107	43	112	42	7	14	22	11	6	FKBP9P1
ENSG00000176834	1.56561	0.00426838	0.0255909	385	300	845	660	2203	341	586	324	226	298	141	VSIG10
ENSG00000176842	3.09759	4.92632e-08	3.08726e-06	53	486	93	242	202	247	147	27	30	30	11	IRX5
ENSG00000176890	1.43613	2.05981e-05	0.000401438	488	713	908	671	1236	1214	751	149	237	501	343	TYMS
ENSG00000176894	1.38081	1.10635e-07	5.76952e-06	240	206	260	257	303	210	161	86	81	75	108	PXMP2
ENSG00000176907	2.0173	0.000577804	0.00548283	194	761	1271	2629	2544	545	717	260	293	407	225	TCIM
ENSG00000176912	2.1928	0.000243671	0.00283194	54	31	25	63	58	45	25	0	7	16	15	TYMSOS
ENSG00000176919	1.52204	0.00484733	0.0281033	29	31	27	77	104	66	23	10	28	25	8	C8G
ENSG00000177045	1.55092	1.70464e-10	2.83203e-08	218	247	347	287	285	418	309	135	95	102	58	SIX5
ENSG00000177103	2.39092	0.00646459	0.0348286	0	70	260	42	293	192	125	28	18	33	20	DSCAML1
ENSG00000177169	1.07794	0.000357594	0.00378945	467	816	691	1399	904	853	827	300	476	564	240	ULK1
ENSG00000177272	-1.44973	0.00157768	0.0120015	617	349	574	227	117	538	688	789	1373	732	1779	KCNA3
ENSG00000177283	1.98345	8.80026e-06	0.000203625	267	565	329	456	508	694	220	165	73	140	44	FZD8
ENSG00000177303	1.20729	1.38401e-05	0.000290393	348	346	292	510	429	343	341	208	142	176	99	CASKIN2
ENSG00000177406	-1.04067	6.41211e-05	0.00097816	166	162	220	111	208	277	225	476	302	336	405	AC021054.1
ENSG00000177455	-3.12812	2.14777e-08	1.63246e-06	114	401	377	231	46	571	615	1642	2217	4907	2352	CD19
ENSG00000177469	1.09135	0.00154674	0.0118006	1591	2257	1707	4116	4068	2520	1878	1250	1609	1072	825	CAVIN1
ENSG00000177483	-1.0858	2.13467e-05	0.000411282	59	35	94	80	96	79	111	142	207	181	114	RBM44
[truncated: 2,655 more rows]
