# Supplementary material for: Long Non-Coding RNA Cancer Susceptibility Candidate 9 Regulates the Malignant Biological Behavior of Nasopharyngeal Carcinoma Cells by Targeting miR-497-5p/Wnt3a/β-catenin Signaling Pathway
Source: Front Oncol. 2022 Mar 28;12:807052. doi: 10.3389/fonc.2022.807052 (PMC8995468; doi:10.3389/fonc.2022.807052)
Supplement: Supplementary file 5 [file Table_5.xlsx]

## Sheet: jcav09p1943s7
Transcript_ID	Gene_id	Symbol	Database_source	Protein_coding_within_3kb	sample1	sample2	sample3	sample4	sample5	sample6	sample7	sample8	sample9	sample10	sample11	sample12	sample13	Sample14	G1	G2	G2_vs_G1_log2FoldChange	G2_vs_G1_Pvalue	G2_vs_G1_FDR
ENST00000439943	ENSG00000223891	OSER1-AS1	LncRNA_from_Ensembl	ENST00000255174,ENST00000372970	5.75773	5.44961	5.23367	5.49082	6.65328	5.68844	6.92056	0	0	0	0	3.7181	5.69215	0	5.88487	1.34432	-4.54055	0.0221426	0.13478
ENST00000438324	ENSG00000232756	RP5-1185I7.1	LncRNA_from_Ensembl	---	4.35815	5.4813	3.34434	5.97455	6.70013	0	6.77977	0	0	0	0	0	0	4.1528	4.66261	0.593257	-4.06935	0.00375084	0.0418433
ENST00000454234	ENSG00000232756	RP5-1185I7.1	LncRNA_from_Ensembl	---	0	6.82753	2.82871	6.13358	7.23346	6.12579	5.26845	2.4817	0	0	0	0	0	4.88936	4.91679	1.05301	-3.86378	0.0100613	0.0808857
ENST00000606242	ENSG00000267530	AC006273.5	LncRNA_from_Ensembl	---	6.43664	6.48082	3.23167	5.26507	4.60009	6.87763	5.74315	0	2.88131	0	0	4.70769	0	4.44212	5.51929	1.71873	-3.80056	0.00546947	0.0538962
ENST00000436665	ENSG00000175772	LINC01106	LncRNA_from_Ensembl	---	7.33452	7.65048	5.45057	5.51671	2.58082	1.92957	5.26845	1.33829	0	0	0	3.30997	0	5.02681	5.10445	1.38215	-3.7223	0.00414695	0.044677
ENST00000419296	ENSG00000204588	LINC01123	LncRNA_from_Ensembl	---	7.30517	7.46482	5.45057	5.46446	5.906	6.55014	4.39395	3.23371	0	0	4.33573	4.70769	0	4.683	6.07644	2.42287	-3.65357	0.00117785	0.0192304
ENST00000512675	ENSG00000248469	RP11-826N14.2	LncRNA_from_Ensembl	ENST00000510151,ENST00000514721,ENST00000515817,ENST00000513073,ENST00000511680,ENST00000611539,ENST00000507409,ENST00000508296,ENST00000512862	4.19699	3.4202	5.07942	4.04178	4.78528	6.00477	3.08897	0	0	0	0	0	1.89382	3.56834	4.37392	0.780309	-3.59361	0.000229567	0.00618658
ENST00000589276	ENSG00000267709	AC024592.9	LncRNA_from_Ensembl	ENST00000587048,ENST00000593144,ENST00000458379,ENST00000587183,ENST00000589714,ENST00000589918,ENST00000588539,ENST00000303225,ENST00000585715,ENST00000589620	4.63481	6.34963	4.32741	3.31563	4.64866	6.87763	3.46099	2.02042	0	0	2.99621	0	4.18606	0	4.80211	1.31467	-3.48744	0.00101819	0.017465
ENST00000399003	ENSG00000214797	RP11-1036E20.9	LncRNA_from_Ensembl	---	4.43244	7.26994	5.04649	6.42087	6.7455	6.18269	6.27315	3.54839	0	0	4.61789	1.77906	2.87534	5.30424	6.05301	2.58927	-3.46374	0.000655171	0.0128221
ENST00000435932	ENSG00000232415	CTB-51J22.1	LncRNA_from_Ensembl	ENST00000320492,ENST00000445912,ENST00000320399,ENST00000380575,ENST00000358929,ENST00000380576,ENST00000429192,ENST00000380553,ENST00000414324,ENST00000380584,ENST00000621115,ENST00000252034,ENST00000357036,ENST00000458204,ENST00000380562	5.8144	5.38407	2.26761	6.95358	7.99504	4.99564	7.74822	1.7193	3.53775	0	4.13546	2.90408	0	5.06986	5.87979	2.48092	-3.39887	0.000282856	0.0071659
ENST00000628773	ENSG00000181123	RP4-539M6.14	LncRNA_from_Ensembl	ENST00000320982,ENST00000255858,ENST00000321205	4.19699	5.04554	0	5.51671	6.39311	2.72657	4.83454	1.33829	0	0	0	0	0	3.79052	4.10192	0.732686	-3.36924	0.00317965	0.037477
ENST00000563613	ENSG00000259925	CTA-363E6.2	LncRNA_from_Ensembl	---	5.15711	5.38407	0	5.75286	6.68856	3.23699	5.22084	0	0	0	4.33573	0	0.93009	2.98414	4.49149	1.17857	-3.31292	0.00783473	0.0683126
ENST00000625242	ENSG00000273036	FAM95C	LncRNA_from_Ensembl	ENST00000637556,ENST00000637322,ENST00000636756,ENST00000637288	6.02114	7.07604	5.11162	7.29765	7.86232	5.6486	5.6383	4.32958	0	3.43302	5.36209	3.42333	0	5.33986	6.37938	3.12684	-3.25254	0.00147102	0.0223754
ENST00000400023	ENSG00000188511	C22orf34	LncRNA_from_Ensembl	---	7.2752	7.21446	8.82005	0	5.23037	8.10286	0	0	0	3.76559	0	5.45831	5.07014	0	5.23471	2.04201	-3.1927	0.029454	0.162043
ENST00000626256	ENSG00000234945	GTF3C2-AS1	LncRNA_from_Ensembl	ENST00000423998,ENST00000264720,ENST00000470115,ENST00000493511,ENST00000454704,ENST00000480989,ENST00000457748,ENST00000622534,ENST00000359541	4.75549	4.41821	5.6826	4.88253	0	5.72722	2.85946	2.26942	3.77993	0	0	0	0	0	4.0465	0.864192	-3.18231	0.00625234	0.0588574
ENST00000502125	ENSG00000247809	NR2F2-AS1	LncRNA_from_Ensembl	ENST00000421109	6.68479	7.53444	5.42518	6.26158	7.40586	5.68844	6.44878	3.45092	3.53775	4.15387	2.16655	2.73871	0.93009	6.26749	6.49272	3.32077	-3.17195	0.000361	0.00849764
ENST00000521244	ENSG00000213057	C1orf220	LncRNA_from_Ensembl	ENST00000419909	7.10391	0	4.43311	8.81522	5.66754	0	8.36694	0	5.12778	2.37856	0	0	5.03073	0	4.91239	1.79101	-3.12138	0.0232061	0.1389
ENST00000307548	ENSG00000171671	SHANK2-AS3	LncRNA_from_Ensembl	ENST00000601538,ENST00000425049,ENST00000460048	3.80794	5.60152	0	4.41654	4.32917	5.87265	1.17088	0	0	0	0	3.42333	0	0	3.59981	0.489046	-3.11077	0.00665884	0.0613866
ENST00000477984	ENSG00000197251	LINC00336	LncRNA_from_Ensembl	---	5.50576	0	5.14311	3.81019	4.2683	4.15837	3.28694	0	0	1.92605	0	0	0	3.30561	3.73895	0.74738	-2.99157	0.00308753	0.0367529
ENST00000538407	ENSG00000256508	MRGPRF-AS1	LncRNA_from_Ensembl	ENST00000309099,ENST00000441623,ENST00000320913	4.81225	4.65891	0	3.19254	3.45491	4.46405	2.58639	0	0	0	0	0	0	2.30743	3.30986	0.329633	-2.98023	0.000134602	0.00421703
ENST00000553682	ENSG00000258689	LINC01269	LncRNA_from_Ensembl	---	3.10209	4.95816	4.53159	2.3423	3.08307	1.92957	4.70209	0	0	0	3.81615	0	0	0	3.52127	0.545164	-2.9761	0.0198024	0.125423
ENST00000473958	ENSG00000244300	GATA2-AS1	LncRNA_from_Ensembl	ENST00000498200,ENST00000341105,ENST00000487848,ENST00000430265,ENST00000492608	5.573	3.76727	4.15275	3.19254	3.21795	1.92957	3.61628	0	0	0	3.1459	0	1.49098	0	3.63562	0.662411	-2.97321	0.000643287	0.0126837
ENST00000502515	ENSG00000249109	RP11-1026M7.2	LncRNA_from_Ensembl	ENST00000513554,ENST00000503136,ENST00000440605,ENST00000506229,ENST00000505531,ENST00000513363,ENST00000360669,ENST00000393518,ENST00000503567,ENST00000510276	3.80794	2.77039	5.23367	3.72392	4.49774	5.05781	4.83454	0	2.65691	0	2.64021	0	0	3.88997	4.27514	1.31244	-2.9627	0.00377258	0.0420257
ENST00000411815	ENSG00000232557	RP11-4M23.3	LncRNA_from_Ensembl	ENST00000374472	2.41555	1.96771	5.04649	5.66299	5.41018	5.2827	3.75647	2.26942	0	0	2.42274	0	0	4.1528	4.2203	1.26356	-2.95673	0.00546726	0.0538924
ENST00000412427	ENSG00000204362	RP11-380J14.1	LncRNA_from_Ensembl	---	5.2422	6.10715	3.10944	0	4.32917	6.36585	1.80858	1.7193	0	2.37856	2.42274	0	0	0	3.85177	0.931514	-2.92025	0.00022188	0.00604309
ENST00000637934	ENSG00000260473	RP11-923I11.4	LncRNA_from_Ensembl	ENST00000637709,ENST00000636945,ENST00000354534,ENST00000545061	5.97216	5.04554	4.0895	3.42903	3.65838	5.43099	2.24928	2.26942	0	0	2.16655	1.39031	0	3.88997	4.26784	1.38804	-2.87981	0.000701235	0.0134246
ENST00000426012	ENSG00000233895	RP1-122P22.2	LncRNA_from_Ensembl	---	4.81225	4.28091	5.31887	5.85787	6.02116	0	3.08897	2.66671	0	0	0	0	2.87534	3.6837	4.19715	1.31796	-2.87918	0.00437062	0.0462663
ENST00000504829	ENSG00000247311	CTC-441N14.2	LncRNA_from_Ensembl	ENST00000296600,ENST00000515596,ENST00000514925,ENST00000504912,ENST00000505843	4.19699	4.65891	2.66479	4.04178	5.92584	0	4.00161	0	0	0	2.64021	0	0	2.79182	3.64142	0.776005	-2.86541	0.00206892	0.0280807
ENST00000518355	ENSG00000253339	RP11-434I12.3	LncRNA_from_Ensembl	---	5.573	6.27926	0	3.19254	3.21795	5.17463	5.40255	2.02042	0	0	4.51155	0	0	2.30743	4.11999	1.26277	-2.85722	0.0201662	0.126892
ENST00000610936	ENSG00000181123	RP4-539M6.14	LncRNA_from_Ensembl	ENST00000320982,ENST00000381982,ENST00000255858,ENST00000321205	3.80794	4.7133	0	5.70862	6.42134	0	7.1284	0	0	0	3.90284	0	0	3.983	3.96852	1.12655	-2.84197	0.0362432	0.183932
ENST00000484092	ENSG00000239268	RP11-384F7.2	LncRNA_from_Ensembl	---	7.33452	8.89645	2.26761	0	1.8038	8.42521	0	1.33829	0	3.76559	0	1.77906	0	1.98642	4.10394	1.26705	-2.83689	0.000319448	0.00778585
ENST00000430109	ENSG00000225285	RP4-758J18.10	LncRNA_from_Ensembl	ENST00000476993,ENST00000338660,ENST00000471398,ENST00000495558,ENST00000378821	4.69641	3.4202	4.21335	1.78352	4.54982	4.99564	2.85946	0	3.07546	0	0	3.7181	0	0	3.78834	0.970509	-2.81784	0.0203978	0.12787
ENST00000568797	ENSG00000260372	AQP4-AS1	LncRNA_from_Ensembl	ENST00000383170,ENST00000580774,ENST00000581374,ENST00000581714,ENST00000622234,ENST00000383168,ENST00000440832,ENST00000618847,ENST00000584088,ENST00000578776	4.5031	6.62964	1.71771	5.13739	6.42134	5.90683	4.76983	0	0	1.92605	4.33573	4.61528	0	4.62644	5.01227	2.21479	-2.79748	0.0300996	0.164134
ENST00000585880	ENSG00000267612	CTD-3116E22.7	LncRNA_from_Ensembl	---	4.19699	4.54358	3.23167	3.96864	4.94938	5.17463	4.00161	1.33829	3.53775	0	3.40546	0	0	2.30743	4.29521	1.5127	-2.78251	0.000945694	0.016563
ENST00000554735	ENSG00000258498	DIO3OS	LncRNA_from_Ensembl	ENST00000510508	8.07566	6.93441	4.21335	3.96864	6.72299	7.36938	5.90255	3.72553	3.53775	0	3.62537	3.88572	3.19354	5.81507	6.16957	3.39757	-2.772	0.000242694	0.00644034
ENST00000501726	ENSG00000247982	LINC00926	LncRNA_from_Ensembl	ENST00000560836	8.78472	7.33209	10.0634	9.52563	10.1083	9.44071	9.30035	5.93961	5.57592	5.56078	8.56838	5.78961	4.44785	9.33944	9.22218	6.46022	-2.76196	0.00562958	0.0549711
ENST00000440512	ENSG00000233705	SLC26A4-AS1	LncRNA_from_Ensembl	ENST00000265715,ENST00000440056	3.42683	7.98486	0	3.31563	3.91818	5.47722	3.88424	0	0	0	4.61789	0	0	4.07039	4.00099	1.24118	-2.75981	0.0469998	0.215531
ENST00000483736	ENSG00000240591	RP11-247I13.11	LncRNA_from_Ensembl	ENST00000330125,ENST00000423097,ENST00000344710,ENST00000397523,ENST00000548143,ENST00000397525	4.5031	2.77039	4.21335	4.47052	4.82809	3.61325	4.70209	0	0	3.90695	3.1459	0	2.87534	0	4.15726	1.41831	-2.73894	0.0127747	0.0945135
ENST00000551288	ENSG00000229847	EMX2OS	LncRNA_from_Ensembl	ENST00000442245,ENST00000553456,ENST00000546446,ENST00000616794	4.75549	5.08732	1.71771	4.04178	4.13826	4.04017	0	1.33829	0	0	0	3.30997	0	0	3.39725	0.664037	-2.73321	0.0055106	0.0541891
ENST00000507035	ENSG00000249082	C5orf66-AS1	LncRNA_from_Ensembl	---	4.69641	5.86441	5.34619	2.55712	3.34129	7.1867	3.75647	2.4817	3.07546	4.15387	2.16655	1.77906	0	0	4.67837	1.95095	-2.72742	0.000381643	0.00881691
ENST00000586340	ENSG00000267053	CTD-3162L10.1	LncRNA_from_Ensembl	---	4.35815	3.76727	3.80445	5.20264	5.41018	4.86265	5.26845	4.15491	1.0436	1.26307	0.904869	0.856529	0.93009	4.44212	4.66768	1.94217	-2.72551	0.00529916	0.0527794
ENST00000359760	ENSG00000198221	AFDN-AS1	LncRNA_from_Ensembl	ENST00000392112,ENST00000366809,ENST00000351017,ENST00000400824,ENST00000366806,ENST00000344191,ENST00000400825,ENST00000447894,ENST00000392108,ENST00000400822	4.43244	5.97983	4.0895	4.17781	4.64866	8.0194	2.85946	1.33829	0	4.36463	0	2.90408	3.45409	3.30561	4.88673	2.19524	-2.69148	0.000952321	0.0166434
ENST00000437916	ENSG00000259439	RP11-89K21.1	LncRNA_from_Ensembl	ENST00000260653	5.89543	8.43264	0	0	2.58082	7.97176	2.58639	1.7193	0	0	1.85484	5.06294	0	0	3.92386	1.23387	-2.68999	0.0172816	0.114783
ENST00000428646	ENSG00000225982	RP11-538D16.3	LncRNA_from_Ensembl	---	4.57046	6.00184	0	3.89159	4.38758	6.46093	3.61628	2.4817	0	0	3.28151	0	2.68535	1.98642	4.13267	1.49071	-2.64196	0.00116995	0.0191469
ENST00000451743	ENSG00000214548	MEG3	LncRNA_from_Ensembl	---	5.47093	5.04554	0	0	2.93427	5.97285	0	0	0	0	0	0	0.93009	0	2.7748	0.13287	-2.64193	0.000117096	0.00381141
ENST00000474768	ENSG00000241684	ADAMTS9-AS2	LncRNA_from_Ensembl	ENST00000498707,ENST00000459780,ENST00000475557,ENST00000295903,ENST00000482490	5.99686	6.43301	3.44885	2.90954	6.3497	4.15837	6.01849	2.66671	0	0	3.28151	2.08498	3.32969	5.50582	5.04497	2.40982	-2.63516	0.0135721	0.0982323
ENST00000582780	ENSG00000265519	CTD-3157E16.1	LncRNA_from_Ensembl	---	5.01927	6.12732	3.23167	4.04178	4.54982	5.17463	3.46099	0.81906	2.65691	0	3.40546	3.05243	0	3.30561	4.51507	1.89135	-2.62372	0.000404443	0.00917242
ENST00000532061	ENSG00000255177	RP11-532E4.2	LncRNA_from_Ensembl	ENST00000525715,ENST00000529681	5.47093	3.76727	0	1.39421	2.76834	6.48376	1.17088	0	0	0	2.82916	0	0	0	3.00791	0.404166	-2.60375	0.00305097	0.0364826
ENST00000417651	ENSG00000230523	RP3-437I16.1	LncRNA_from_Ensembl	ENST00000428026,ENST00000460170,ENST00000373779	5.01927	5.4813	0	3.63216	4.74116	4.46405	3.28694	2.02042	0	3.00006	3.40546	0	0	0	3.80356	1.20371	-2.59985	0.00964807	0.0785774
ENST00000434942	ENSG00000242082	RP1-90G24.10	LncRNA_from_Ensembl	ENST00000400237,ENST00000628378,ENST00000626996,ENST00000248983,ENST00000266086	3.10209	3.5454	4.27151	2.90954	1.8038	3.91141	4.76983	2.4817	0	0	0	0	0	3.6837	3.47337	0.880771	-2.5926	0.0234575	0.139916
ENST00000511928	ENSG00000250986	AC141928.1	LncRNA_from_Ensembl	ENST00000509482	5.11261	5.63007	4.38123	0.859349	3.83667	6.39021	2.58639	1.7193	3.77993	3.00006	2.16655	0	0	0	4.11379	1.52369	-2.5901	0.00266473	0.0332638
ENST00000366105	ENSG00000234222	RP11-315I20.1	LncRNA_from_Ensembl	ENST00000604000,ENST00000625258,ENST00000630636	4.43244	3.8666	3.10944	3.42903	3.34129	5.33384	5.01289	1.7193	3.39948	0	1.45667	0	0	3.88997	4.07508	1.49506	-2.58002	0.00718825	0.0646158
ENST00000607100	ENSG00000228784	LINC00954	LncRNA_from_Ensembl	---	5.63724	0	4.57842	5.89782	4.2683	5.47722	5.70904	3.72553	0	4.03568	0	1.39031	0	4.37504	4.50972	1.93237	-2.57735	0.0327431	0.172982
ENST00000608183	ENSG00000228918	LINC01344	LncRNA_from_Ensembl	---	3.80794	6.89966	0.818071	4.24129	5.49232	6.39021	4.21107	4.09165	4.60585	0	3.1459	0	0	1.98642	4.55151	1.97569	-2.57582	0.0173416	0.115069
ENST00000452844	ENSG00000242086	LINC00969	LncRNA_from_Ensembl	---	5.01927	5.79045	5.23367	4.04178	4.06857	6.50623	4.11014	4.48537	4.72644	0	2.99621	3.62638	0.93009	0	4.96716	2.39493	-2.57223	0.0163364	0.110802
ENST00000623686	ENSG00000221953	C1orf229	LncRNA_from_Ensembl	---	5.28293	4.54358	2.26761	2.0898	4.13826	2.38242	4.95585	0	0	2.37856	0	2.5519	0	2.79182	3.66578	1.10318	-2.56259	0.00160619	0.0237588
ENST00000421762	ENSG00000226026	RP11-57H12.3	LncRNA_from_Ensembl	ENST00000370202,ENST00000492639,ENST00000604534,ENST00000370203,ENST00000495272,ENST00000497058,ENST00000456991,ENST00000604203,ENST00000455656,ENST00000473397,ENST00000263893	5.11261	5.91169	2.47982	5.75286	7.13461	5.22968	5.90255	3.11146	2.06492	1.26307	4.61789	2.73871	0.93009	4.88936	5.36055	2.80221	-2.55833	0.00101431	0.0174193
ENST00000611126	ENSG00000276422	RP11-144A16.8	LncRNA_from_Ensembl	---	2.68235	4.35119	0	5.13739	7.09133	0	4.47737	0	0	0	1.85484	0.856529	0	3.15381	3.39138	0.837883	-2.55349	0.00269255	0.0334987
ENST00000434150	ENSG00000225285	RP4-758J18.10	LncRNA_from_Ensembl	ENST00000378821	4.27982	2.28746	3.80445	3.05797	3.99533	6.43774	4.11014	2.4817	0	0	2.16655	3.42333	0	2.30743	3.99613	1.48272	-2.51341	0.00106834	0.0180206
ENST00000606861	ENSG00000177133	LINC00982	LncRNA_from_Ensembl	---	3.91547	4.28091	0	3.31563	3.65838	2.72657	4.00161	2.4817	0	0	1.85484	0	0	0	3.12837	0.619505	-2.50886	0.00208551	0.0282432
ENST00000542401	ENSG00000256751	PLBD1-AS1	LncRNA_from_Ensembl	ENST00000261170,ENST00000240617,ENST00000541618	4.91947	5.24331	4.15275	3.96864	3.83667	2.72657	4.39395	2.83067	2.88131	0	0.904869	4.10547	0	0.990958	4.17734	1.67333	-2.50401	0.00540489	0.0535059
ENST00000423433	ENSG00000231156	AC093702.1	LncRNA_from_Ensembl	---	4.35815	3.6606	0	1.78352	3.45491	3.61325	2.58639	0	0	0	0	0	0	1.98642	2.77955	0.283774	-2.49577	0.000313776	0.00769578
ENST00000558382	ENSG00000259275	RP11-522B15.3	LncRNA_from_Ensembl	---	2.90743	4.04683	2.26761	3.31563	4.2683	4.36918	3.75647	0	0	0	2.42274	1.39031	0	3.6837	3.56163	1.07096	-2.49067	0.0112117	0.0869791
ENST00000377597	ENSG00000204832	ST8SIA6-AS1	LncRNA_from_Ensembl	ENST00000377602	4.01554	5.12793	3.63758	3.89159	2.93427	4.71615	3.46099	2.02042	0	0	2.99621	0	2.20839	3.15381	3.96915	1.48269	-2.48646	0.000530424	0.0110456
ENST00000568884	ENSG00000260403	RP11-616M22.1	LncRNA_from_Ensembl	ENST00000565831,ENST00000358590,ENST00000348261	5.01927	5.12793	0	2.3423	2.11165	4.86265	0	0	2.06492	0	0	0	0	0	2.78054	0.294988	-2.48556	0.00113572	0.0187689
ENST00000526206	ENSG00000254731	CTD-2005H7.1	LncRNA_from_Ensembl	---	3.56536	4.12915	2.47982	2.90954	3.75028	0	2.85946	0	0	0	0	0	0	2.30743	2.81337	0.329633	-2.48374	0.000504946	0.0106628
ENST00000557618	ENSG00000258670	RP11-1042B17.3	LncRNA_from_Ensembl	ENST00000556799,ENST00000327720	4.43244	5.93476	1.33691	2.0898	3.08307	4.55307	0	2.26942	0	0	0	1.77906	0	0	3.06144	0.578354	-2.48308	0.000924127	0.0163103
ENST00000575838	ENSG00000262136	CTD-2033A16.3	LncRNA_from_Ensembl	ENST00000569871,ENST00000569118,ENST00000564620,ENST00000379046,ENST00000439109,ENST00000561500,ENST00000379047,ENST00000320623,ENST00000268802,ENST00000564043	2.08794	2.77039	1.71771	2.55712	3.91818	3.43735	3.08897	0	0	0	0	0	2.20839	0	2.79681	0.315484	-2.48133	0.000165399	0.00488446
ENST00000552324	ENSG00000257139	RP11-320P7.2	LncRNA_from_Ensembl	---	4.10912	4.86514	3.10944	3.81019	4.13826	5.43099	3.88424	3.63968	3.24655	0	0	1.77906	3.32969	0	4.19248	1.71357	-2.47891	0.00595424	0.056982
ENST00000376800	ENSG00000204625	HCG9	LncRNA_from_Ensembl	---	4.10912	4.28091	2.66479	4.1114	2.76834	3.91141	3.08897	0	0	1.92605	0.904869	0	3.19354	1.57289	3.56213	1.08534	-2.4768	0.000557058	0.0114419
ENST00000567369	ENSG00000259925	CTA-363E6.2	LncRNA_from_Ensembl	---	2.41555	3.6606	0	5.35392	5.61961	0	3.75647	0	0	0	0.904869	0	0	2.56986	2.97231	0.49639	-2.47592	0.00243778	0.0313465
ENST00000419814	ENSG00000224698	RP11-131J3.1	LncRNA_from_Ensembl	ENST00000294652	3.42683	0	0	3.72392	0	4.99564	5.17159	0	0	0	0	0	0	0	2.474	0	-2.474	0.00011008	0.00364045
ENST00000448513	ENSG00000227053	RP11-395B7.4	LncRNA_from_Ensembl	ENST00000467414,ENST00000474482,ENST00000379439,ENST00000379442,ENST00000305119,ENST00000473098,ENST00000306151,ENST00000536621	4.69641	5.00251	4.0895	5.66299	6.60487	4.26762	7.77319	2.4817	0	3.43302	4.45529	3.18694	3.0432	4.23075	5.44244	2.97584	-2.4666	0.000140987	0.00435101
ENST00000366136	ENSG00000203307	RP11-375H19.2	LncRNA_from_Ensembl	ENST00000441649,ENST00000456900,ENST00000354422,ENST00000338353,ENST00000435676	5.01927	4.65891	2.47982	4.04178	2.93427	5.47722	3.28694	3.11146	3.07546	0	0	0	2.46649	1.98642	3.98546	1.51997	-2.46549	0.00141012	0.0217354
ENST00000379963	ENSG00000205414	RP11-401P9.6	LncRNA_from_Ensembl	ENST00000268459,ENST00000564336	6.50709	5.73894	5.59422	5.23419	6.36432	5.1174	5.35922	4.83356	0	3.00006	3.28151	4.03587	2.68535	4.84047	5.7022	3.23955	-2.46265	0.00024278	0.00644034
ENST00000448624	ENSG00000238164	RP3-395M20.8	LncRNA_from_Ensembl	---	5.573	5.20587	5.6826	5.56714	5.94542	6.15452	5.93242	4.48537	3.98724	0	5.85061	0	3.86601	4.683	5.72299	3.26746	-2.45553	0.0374344	0.187562
ENST00000600323	ENSG00000228723	SRGAP3-AS2	LncRNA_from_Ensembl	ENST00000470951,ENST00000360413,ENST00000433332,ENST00000490889,ENST00000383836	4.5031	0	4.62378	5.29529	6.86337	6.15452	6.15144	0	3.39948	3.00006	3.1459	3.18694	0	3.6837	4.79879	2.34515	-2.45363	0.00131025	0.0206645
ENST00000608098	ENSG00000234661	CHL1-AS1	LncRNA_from_Ensembl	ENST00000397491,ENST00000453040,ENST00000620033,ENST00000471332,ENST00000256509,ENST00000470880	3.80794	4.76571	1.71771	2.0898	3.08307	5.47722	0	0	0	0	0	0	2.20839	1.57289	2.99163	0.540183	-2.45145	0.000682992	0.0131937
ENST00000562942	ENSG00000273036	FAM95C	LncRNA_from_Ensembl	ENST00000637556,ENST00000637322,ENST00000636756,ENST00000637288	4.10912	4.04683	4.15275	4.3021	5.1313	3.77002	3.28694	2.02042	0	0	2.64021	3.42333	0	3.56834	4.11415	1.66461	-2.44954	0.00297555	0.0358584
ENST00000439870	ENSG00000233230	AC079807.2	LncRNA_from_Ensembl	ENST00000403359,ENST00000424163,ENST00000492225	0	0	4.57842	0	5.1313	6.78878	5.56392	0	0	0	0	3.05243	0	1.98642	3.15177	0.719835	-2.43194	0.0141594	0.100999
ENST00000418393	ENSG00000234477	AC004231.2	LncRNA_from_Ensembl	ENST00000582754,ENST00000436344,ENST00000209718,ENST00000485751,ENST00000355612,ENST00000462312,ENST00000584517,ENST00000377755,ENST00000578029,ENST00000585006,ENST00000494691,ENST00000398486,ENST00000578078,ENST00000582283,ENST00000461923	1.66339	3.6606	2.0187	2.55712	4.32917	0	4.631	0	0	0	1.85484	0	0	0	2.69428	0.264977	-2.42931	0.000234871	0.00628797
ENST00000625600	ENSG00000237234	RP1-142L7.5	LncRNA_from_Ensembl	ENST00000424408,ENST00000522006,ENST00000389463,ENST00000523765,ENST00000230538	4.81225	4.81628	3.44885	2.3423	4.06857	4.15837	0	0	2.39107	0	2.16655	0	2.20839	0	3.37809	0.966573	-2.41152	0.00141041	0.0217361
ENST00000552905	ENSG00000257337	RP11-983P16.4	LncRNA_from_Ensembl	ENST00000420463,ENST00000551302,ENST00000550704,ENST00000379902,ENST00000551002,ENST00000551527,ENST00000550025,ENST00000549498,ENST00000553209,ENST00000262056,ENST00000314250,ENST00000549645,ENST00000314276,ENST00000549592,ENST00000416762,ENST00000549077,ENST00000550390,ENST00000552490,ENST00000549481	4.69641	4.9124	0	3.05797	0	0	4.21107	0	0	0	0	0	0	0	2.41112	0	-2.41112	0.000109113	0.00361631
ENST00000504969	ENSG00000251652	RP11-20I20.2	LncRNA_from_Ensembl	ENST00000506730,ENST00000382968,ENST00000333673,ENST00000454487,ENST00000433731,ENST00000508428,ENST00000510715,ENST00000505730,ENST00000511620	4.27982	0	4.0895	3.63216	3.99533	0	2.24928	0	0	0	0	1.39031	0	0	2.60658	0.198616	-2.40797	0.000184433	0.00527386
ENST00000442166	ENSG00000224729	PCOLCE-AS1	LncRNA_from_Ensembl	ENST00000486440,ENST00000466053,ENST00000468962,ENST00000482863,ENST00000472348,ENST00000496269,ENST00000461079,ENST00000474649,ENST00000223061,ENST00000468214,ENST00000465843,ENST00000498195,ENST00000490909,ENST00000462260,ENST00000427939,ENST00000488079,ENST00000241071,ENST00000487172,ENST00000460002	7.92296	5.88824	5.01279	5.54214	5.94542	5.72722	4.47737	3.72553	4.16847	0	4.13546	3.62638	3.0432	4.98243	5.78802	3.38307	-2.40495	0.000142232	0.00437918
ENST00000442226	ENSG00000225986	UBXN10-AS1	LncRNA_from_Ensembl	ENST00000375099	2.90743	4.20702	4.48319	3.31563	4.49774	3.91141	4.83454	2.97789	0	1.92605	2.99621	0	0	3.44295	4.02242	1.62044	-2.40198	0.00362302	0.0409316
ENST00000596946	ENSG00000267852	CTB-133G6.2	LncRNA_from_Ensembl	ENST00000599752,ENST00000319670,ENST00000617428	3.91547	3.28309	5.78598	5.87798	5.92584	6.21032	3.75647	2.97789	3.39948	0	3.40546	1.39031	1.49098	5.33986	4.96502	2.572	-2.39303	0.00995034	0.0802684
ENST00000506836	ENSG00000248727	CTC-236F12.4	LncRNA_from_Ensembl	---	4.19699	4.04683	3.44885	3.81019	3.83667	4.04017	4.39395	2.26942	0	0	3.28151	0	1.49098	3.983	3.96766	1.57499	-2.39268	0.0126811	0.094109
ENST00000606915	ENSG00000268592	RAET1E-AS1	LncRNA_from_Ensembl	ENST00000524905,ENST00000531073,ENST00000529948,ENST00000367360,ENST00000357183,ENST00000239367,ENST00000479265,ENST00000367363,ENST00000367368,ENST00000392270,ENST00000532335,ENST00000367361	7.05771	7.34936	5.26263	6.23063	6.61712	9.07038	7.1284	3.3464	4.47426	7.15387	3.1459	4.41054	5.18231	4.3047	6.95946	4.574	-2.38547	0.00116665	0.0191087
ENST00000602510	ENSG00000269895	AP000654.4	LncRNA_from_Ensembl	ENST00000533902,ENST00000532234,ENST00000532572,ENST00000531475,ENST00000533880	6.24379	6.38356	2.66479	2.55712	5.73658	5.72722	3.08897	0	0	0	3.81615	3.52842	5.07014	3.30561	4.62886	2.24576	-2.3831	0.040033	0.195486
ENST00000419182	ENSG00000225683	PACRG-AS3	LncRNA_from_Ensembl	ENST00000541974,ENST00000366888,ENST00000534958,ENST00000337019,ENST00000542936,ENST00000366889	4.19699	3.8666	0	4.57278	5.1313	2.72657	0	0	0	2.37856	1.45667	0	0	0	2.92775	0.547891	-2.37986	0.00244901	0.0314509
ENST00000568506	ENSG00000261416	RP11-455F5.5	LncRNA_from_Ensembl	ENST00000561849,ENST00000567034,ENST00000564768,ENST00000569469,ENST00000565497,ENST00000570045,ENST00000219150,ENST00000569970,ENST00000566619,ENST00000568982,ENST00000563778,ENST00000564446,ENST00000570244,ENST00000569203,ENST00000568763,ENST00000561815	5.32254	5.41721	6.0906	6.89557	5.06126	5.87265	6.90558	4.27368	4.89029	0	3.1459	4.66222	3.0432	5.06986	5.93792	3.58359	-2.35432	0.000430268	0.00954637
ENST00000623749	ENSG00000259002	RP11-671J11.7	LncRNA_from_Ensembl	ENST00000618169,ENST00000250454,ENST00000555683,ENST00000555705	3.80794	2.96226	2.47982	2.90954	0	3.23699	3.61628	0	2.65691	0	0	0	0	0	2.71612	0.379559	-2.33656	0.00595016	0.0569556
ENST00000620671	ENSG00000205971	AC074389.6	LncRNA_from_Ensembl	ENST00000424383	4.69641	4.12915	2.47982	2.55712	0	4.46405	2.24928	0	0	0	0	2.33725	1.89382	0	2.9394	0.604439	-2.33497	0.00294774	0.0356443
ENST00000432194	ENSG00000242086	LINC00969	LncRNA_from_Ensembl	ENST00000447234,ENST00000445522,ENST00000436408,ENST00000320736,ENST00000485430,ENST00000480350	0	2.96226	0	3.05797	0	5.47722	4.83454	0	0	0	0	0	0	0	2.33314	0	-2.33314	0.000158227	0.00473384
ENST00000429368	ENSG00000223403	MEG9	LncRNA_from_Ensembl	---	6.55777	5.84017	2.26761	0	3.75028	5.17463	2.85946	0	0	3.60887	0	3.7181	0	2.79182	3.77856	1.44554	-2.33302	0.0277698	0.156137
ENST00000574885	ENSG00000262884	CTD-3060P21.1	LncRNA_from_Ensembl	ENST00000637138,ENST00000254695,ENST00000542807,ENST00000540393,ENST00000366401	5.20028	5.20587	5.54791	5.35392	5.88588	7.21426	4.83454	3.23371	3.24655	0	3.98462	4.51654	3.0432	4.88936	5.60609	3.27342	-2.33267	0.00020568	0.00572194
ENST00000421933	ENSG00000231057	RP11-122M14.1	LncRNA_from_Ensembl	---	4.10912	0	0	5.17038	6.19476	0	4.00161	0	0	0	0	0	0	3.15381	2.78227	0.450544	-2.33172	0.0366414	0.185127
ENST00000431327	ENSG00000223843	EFCAB6-AS1	LncRNA_from_Ensembl	ENST00000262726,ENST00000461800,ENST00000477145,ENST00000483324,ENST00000396231	3.69174	4.35119	2.66479	3.72392	4.60009	3.23699	4.21107	2.66671	0	2.72252	0	2.33725	2.46649	0	3.78283	1.45614	-2.32669	0.000310842	0.0076457
ENST00000607215	ENSG00000235033	RP11-61I13.3	LncRNA_from_Ensembl	ENST00000274867,ENST00000633794,ENST00000538976,ENST00000631498,ENST00000398904,ENST00000496787	7.85029	7.57906	3.80445	5.43761	6.09313	5.43099	4.11014	4.02548	3.88731	2.72252	0.904869	3.80435	3.56861	5.11166	5.75795	3.43211	-2.32584	0.000163075	0.00483584
ENST00000504906	ENSG00000250699	AP000892.4	LncRNA_from_Ensembl	ENST00000525734,ENST00000313005,ENST00000528053,ENST00000445823,ENST00000525416,ENST00000527609,ENST00000513780,ENST00000533153,ENST00000514464,ENST00000533570,ENST00000428381,ENST00000278935	2.90743	3.4202	2.0187	1.39421	2.11165	4.15837	2.24928	0	0	0	0	0	0	1.98642	2.60855	0.283774	-2.32478	0.000208106	0.00577161
ENST00000475089	ENSG00000244479	OR2A1-AS1	LncRNA_from_Ensembl	ENST00000056217,ENST00000498580,ENST00000408951	4.43244	4.65891	4.32741	2.90954	4.60009	0	5.01289	2.26942	0	0	3.72391	0	0	3.6837	3.7059	1.38243	-2.32346	0.0491339	0.221357
ENST00000522615	ENSG00000254042	CTC-558O2.1	LncRNA_from_Ensembl	ENST00000332966,ENST00000519560,ENST00000404867	6.94802	6.49642	3.72342	3.42903	5.0967	3.77002	3.08897	2.97789	1.64281	0	0	3.05243	4.11246	4.50621	4.65037	2.3274	-2.32297	0.00757178	0.0667702
ENST00000442329	ENSG00000237298	TTN-AS1	LncRNA_from_Ensembl	ENST00000460472,ENST00000615779,ENST00000589042,ENST00000342992,ENST00000342175,ENST00000591111,ENST00000359218	4.69641	5.44961	6.49628	4.36045	4.91007	6.12579	6.58666	5.14533	3.66392	0	4.13546	4.03587	0	5.40855	5.5179	3.19845	-2.31945	0.0338379	0.176547
ENST00000426698	ENSG00000206567	AC022007.5	LncRNA_from_Ensembl	ENST00000470827	3.80794	4.6024	0	4.62131	3.21795	4.99564	4.70209	2.26942	0	0	2.99621	2.5519	0	1.98642	3.70676	1.40056	-2.3062	0.00263834	0.0330339
ENST00000436991	ENSG00000233478	RP1-187B23.1	LncRNA_from_Ensembl	ENST00000263979,ENST00000374332,ENST00000611903	6.59058	7.78987	8.62473	7.4193	7.89289	8.25654	7.57913	5.99252	4.60585	5.37857	6.03465	5.34778	3.0432	7.61131	7.73615	5.43055	-2.3056	0.000537999	0.0111505
ENST00000629161	ENSG00000233178	RP11-88I18.2	LncRNA_from_Ensembl	ENST00000431583,ENST00000396392,ENST00000396396,ENST00000587852,ENST00000604870	2.90743	3.8666	3.44885	4.24129	4.06857	0	1.17088	0	1.0436	0	0	2.5519	0	0	2.8148	0.513643	-2.30116	0.00280534	0.034474
ENST00000609207	ENSG00000223764	RP11-54O7.3	LncRNA_from_Ensembl	ENST00000420190	8.85055	8.56052	2.97589	6.0474	6.03949	5.80177	5.74315	2.4817	3.39948	3.76559	5.97587	5.28916	1.89382	5.15229	6.2884	3.99399	-2.29441	0.000879326	0.0157516
ENST00000409819	ENSG00000222035	AC079354.3	LncRNA_from_Ensembl	ENST00000541917,ENST00000498697,ENST00000409515	4.63481	4.35119	0	6.44803	6.84264	0	3.88424	0	0	1.92605	2.42274	0	3.19354	2.56986	3.73727	1.4446	-2.29268	0.00362205	0.0409236
ENST00000415627	ENSG00000238273	AC012360.6	LncRNA_from_Ensembl	ENST00000452732,ENST00000409177,ENST00000344213,ENST00000409807,ENST00000358129,ENST00000393353,ENST00000530340,ENST00000322142,ENST00000393352,ENST00000408995	6.20193	6.62964	4.27151	4.36045	4.64866	6.34106	4.00161	3.80657	2.06492	0	3.90284	3.30997	2.46649	4.98243	5.20784	2.93332	-2.27452	0.00165522	0.0242503
ENST00000432782	ENSG00000232913	PLCE1-AS2	LncRNA_from_Ensembl	ENST00000371385,ENST00000371380,ENST00000371375	4.10912	5.57239	1.33691	4.17781	4.20474	0	0	0	0	0	0	0	0.93009	2.56986	2.77157	0.499993	-2.27157	0.00405458	0.0440558
ENST00000452801	ENSG00000234949	AC104667.3	LncRNA_from_Ensembl	ENST00000409576,ENST00000487008,ENST00000416106,ENST00000264601,ENST00000411462,ENST00000414278,ENST00000392001,ENST00000409822	3.56536	2.54904	2.0187	2.90954	0.872208	2.72657	3.46099	0	0	0	0	0	2.20839	0	2.58606	0.315484	-2.27057	0.000816606	0.0149685
ENST00000530283	ENSG00000254980	RP11-794P6.6	LncRNA_from_Ensembl	ENST00000375618,ENST00000525791,ENST00000332814,ENST00000456861,ENST00000529167,ENST00000356018,ENST00000529661	0	3.8666	0	3.72392	5.906	0	5.26845	0	0	0	0	0	2.87534	0	2.68071	0.410763	-2.26995	0.0270481	0.153479
ENST00000414722	ENSG00000177640	CASC2	LncRNA_from_Ensembl	ENST00000355624,ENST00000369199	1.05922	5.60152	5.45057	1.78352	0	7.57467	6.95007	1.33829	0	0	0	3.18694	3.32969	4.73742	4.05994	1.79891	-2.26103	0.0169505	0.11337
ENST00000507999	ENSG00000249673	NOP14-AS1	LncRNA_from_Ensembl	ENST00000502735,ENST00000514800,ENST00000512781,ENST00000503596,ENST00000507555,ENST00000416614,ENST00000314262,ENST00000509676,ENST00000508221,ENST00000507120,ENST00000507272,ENST00000355443,ENST00000398071,ENST00000329687	7.15965	7.66435	6.0906	7.55041	7.03763	7.78224	8.79856	7.04098	7.29481	0	5.93531	4.83608	5.41441	5.73708	7.44049	5.17981	-2.26068	0.0194172	0.123807
ENST00000527434	ENSG00000231439	WASIR2	LncRNA_from_Ensembl	---	3.69174	3.95952	5.01279	6.92487	5.71393	3.61325	5.22084	4.21551	0	0	3.81615	1.77906	3.45409	5.06986	4.87671	2.61924	-2.25747	0.0260766	0.149857
ENST00000559821	ENSG00000259459	RP11-321G12.1	LncRNA_from_Ensembl	---	4.81225	7.30578	0	0	3.56023	6.21032	0	2.83067	0	0	3.28151	0	0	0	3.12694	0.873169	-2.25377	0.0265121	0.151481
ENST00000559615	ENSG00000259334	LINC00596	LncRNA_from_Ensembl	---	2.68235	2.77039	2.0187	2.3423	3.45491	2.72657	3.28694	2.02042	0	0	0	0	1.49098	0	2.7546	0.501628	-2.25297	0.000220365	0.00601427
ENST00000604430	ENSG00000198106	RP11-231C14.7	LncRNA_from_Ensembl	---	8.08144	7.67809	9.18597	11.0233	10.1018	8.2094	10.0255	7.41502	6.78556	6.33635	7.58534	6.20869	4.86132	9.35475	9.1865	6.93529	-2.25121	0.00146146	0.022295
ENST00000557343	ENSG00000258745	RP11-218E20.5	LncRNA_from_Ensembl	ENST00000544180,ENST00000532462,ENST00000216392,ENST00000528757,ENST00000532107	3.69174	3.8666	2.47982	1.78352	2.58082	3.61325	0	0	0	0	0	0	0	2.30743	2.57368	0.329633	-2.24405	0.00206557	0.0280574
ENST00000592525	ENSG00000267214	CTC-265F19.3	LncRNA_from_Ensembl	ENST00000587867,ENST00000382159	3.42683	3.76727	4.62378	5.26507	5.66754	3.77002	4.00161	3.54839	1.0436	0	4.06201	0	1.89382	4.3047	4.3603	2.12179	-2.23851	0.0315314	0.1689
ENST00000607362	ENSG00000271858	CYB561D2	LncRNA_from_Ensembl	ENST00000360963,ENST00000423994,ENST00000424201,ENST00000266039,ENST00000479441,ENST00000429770,ENST00000606589,ENST00000483620	2.68235	3.6606	2.82871	2.90954	3.34129	4.46405	4.89647	2.97789	0	0	2.64021	0	0.93009	2.56986	3.54043	1.30258	-2.23785	0.00349183	0.0399581
ENST00000432195	ENSG00000225938	RP4-575N6.4	LncRNA_from_Ensembl	ENST00000475821,ENST00000305352,ENST00000475289	4.69641	4.9124	5.61683	4.47052	4.54982	6.21032	6.81227	3.54839	0	3.60887	3.81615	3.30997	2.20839	5.15229	5.32408	3.09201	-2.23207	0.00178256	0.0254558
ENST00000412954	ENSG00000223542	RP1-283K11.3	LncRNA_from_Ensembl	ENST00000430974,ENST00000452339,ENST00000531901,ENST00000531861,ENST00000355167,ENST00000367895,ENST00000431403,ENST00000355286,ENST00000421413,ENST00000525849,ENST00000525614	4.01554	3.8666	0	2.55712	3.08307	3.00424	0	0	0	0	0.904869	0	0	0	2.36094	0.129267	-2.23167	0.000123115	0.00394735
ENST00000537019	ENSG00000255847	RP11-167N4.2	LncRNA_from_Ensembl	ENST00000543947,ENST00000339764,ENST00000542350,ENST00000537753	4.43244	4.6024	0	5.17038	5.75888	0	2.58639	2.02042	0	0	2.82916	2.08498	0	0	3.2215	0.990653	-2.23085	0.00691051	0.0629287
ENST00000446246	ENSG00000235669	AC004593.3	LncRNA_from_Ensembl	ENST00000539389,ENST00000409964,ENST00000435288,ENST00000539406,ENST00000222792,ENST00000495789,ENST00000474070,ENST00000439384,ENST00000409350	6.3044	5.95747	6.25817	5.70862	6.55477	5.72722	5.40255	4.02548	3.98724	0	3.72391	5.09752	3.77352	5.71012	5.9876	3.75969	-2.22792	0.00115867	0.0190215
ENST00000500232	ENSG00000246022	ALDH1L1-AS2	LncRNA_from_Ensembl	ENST00000393434,ENST00000509952,ENST00000460368,ENST00000393431,ENST00000273450,ENST00000452905,ENST00000472186,ENST00000488356,ENST00000490367,ENST00000473607,ENST00000455064,ENST00000511283,ENST00000493803	2.68235	4.12915	0	0	4.38758	5.05781	3.75647	0	0	0	1.85484	0	0	2.56986	2.85905	0.6321	-2.22695	0.0114204	0.0879528
ENST00000425325	ENSG00000225156	AC012354.6	LncRNA_from_Ensembl	---	4.63481	6.24275	0	0	2.11165	5.47722	0	0	0	0	0	2.90408	0	0	2.63806	0.414869	-2.22319	0.0269485	0.153102
ENST00000437372	ENSG00000232306	AC012485.2	LncRNA_from_Ensembl	---	3.27358	4.95816	0	1.39421	5.06126	4.55307	0	0	0	1.92605	0	1.77906	0	0	2.74861	0.529301	-2.21931	0.00263098	0.0329808
ENST00000495094	ENSG00000241313	WWTR1-AS1	LncRNA_from_Ensembl	ENST00000360632,ENST00000485352,ENST00000475579,ENST00000465804,ENST00000479238,ENST00000467467,ENST00000460517	2.68235	3.76727	0	2.55712	3.21795	4.79126	0	0	0	0	0	0	1.49098	0	2.43085	0.212996	-2.21785	0.000611547	0.0122367
ENST00000510381	ENSG00000232633	CTD-2201G3.1	LncRNA_from_Ensembl	ENST00000408903,ENST00000390666	0	0	2.97589	2.90954	0	5.52201	4.11014	0	0	0	0	0	0	0	2.2168	0	-2.2168	0.000197943	0.00556179
ENST00000461286	ENSG00000225465	RFPL1S	LncRNA_from_Ensembl	ENST00000354373,ENST00000310624	5.50576	3.76727	4.75187	4.41654	4.74116	3.91141	4.11014	3.72553	3.66392	1.26307	0	4.17186	2.87534	0	4.45774	2.24282	-2.21492	0.016127	0.109913
ENST00000556942	ENSG00000258752	RP11-356K23.1	LncRNA_from_Ensembl	ENST00000553840,ENST00000555353,ENST00000557718,ENST00000261302,ENST00000555855,ENST00000557258,ENST00000557261,ENST00000553353,ENST00000556916,ENST00000615335,ENST00000554005,ENST00000555658,ENST00000345097	6.40008	6.76453	3.63758	7.22099	8.29119	3.23699	9.78675	3.11146	3.53775	2.72252	5.93531	4.35447	3.0432	7.14186	6.47687	4.2638	-2.21308	0.00447331	0.0470049
ENST00000523254	ENSG00000253553	RP11-586K2.1	LncRNA_from_Ensembl	ENST00000286614,ENST00000520568,ENST00000544227,ENST00000522726	5.72854	2.77039	2.82871	1.39421	2.76834	0	0	0	0	0	0	0	0	0	2.21288	0	-2.21288	0.000753289	0.0141444
ENST00000445504	ENSG00000099869	IGF2-AS	LncRNA_from_Ensembl	ENST00000481781,ENST00000416167,ENST00000381389,ENST00000476874,ENST00000381406,ENST00000397270,ENST00000434045,ENST00000356578	5.60548	5.24331	0	0	0	4.63691	2.85946	0	2.88131	0	0	0	0	0	2.62074	0.411616	-2.20912	0.0338967	0.176745
ENST00000566190	ENSG00000261367	RP11-455F5.4	LncRNA_from_Ensembl	ENST00000566613,ENST00000360688,ENST00000406256,ENST00000566434,ENST00000565704	4.01554	3.8666	4.0895	3.42903	3.56023	4.04017	3.28694	2.4817	0	2.72252	0	0	2.46649	3.15381	3.75543	1.54636	-2.20907	0.00105777	0.0179049
ENST00000412571	ENSG00000233895	RP1-122P22.2	LncRNA_from_Ensembl	---	6.94802	5.95747	5.04649	4.84215	5.29283	6.97749	5.48549	4.58061	4.72644	0	4.27201	3.52842	3.56861	4.44212	5.79285	3.58832	-2.20453	0.000177789	0.00513789
ENST00000612170	ENSG00000275549	C9orf173-AS1	LncRNA_from_Ensembl	ENST00000471784,ENST00000611378,ENST00000610325,ENST00000484720,ENST00000344774,ENST00000388931,ENST00000620243,ENST00000622761,ENST00000634710,ENST00000620716,ENST00000412566,ENST00000343053	6.13676	6.60108	5.23367	5.87798	5.41018	5.2827	4.631	3.72553	4.83772	0	4.8096	2.33725	4.2561	3.79052	5.59619	3.39382	-2.20238	0.000764342	0.014291
ENST00000607675	ENSG00000235033	RP11-61I13.3	LncRNA_from_Ensembl	ENST00000274867,ENST00000491083,ENST00000633794,ENST00000538976,ENST00000631498,ENST00000398904,ENST00000496787	6.98552	7.54947	5.52418	4.24129	5.49232	0	3.75647	2.4817	2.65691	0	2.99621	3.80435	1.49098	4.73742	4.79275	2.59537	-2.19739	0.00174287	0.025065
ENST00000422761	ENSG00000239322	ATP6V1B1-AS1	LncRNA_from_Ensembl	ENST00000412314,ENST00000453130,ENST00000432098,ENST00000454446,ENST00000432367,ENST00000234396,ENST00000606025	3.80794	2.28746	1.33691	3.31563	3.75028	3.23699	0	0	0	0	0	1.39031	0	0.990958	2.5336	0.340181	-2.19342	0.000158301	0.00473443
ENST00000518818	ENSG00000204758	CTC-308K20.1	LncRNA_from_Ensembl	ENST00000521476,ENST00000523215,ENST00000519156,ENST00000393784,ENST00000265100,ENST00000519974,ENST00000519239,ENST00000519522	3.42683	4.7133	4.94293	5.10362	4.78528	5.17463	4.631	4.02548	2.06492	0	3.98462	3.05243	0	4.3047	4.68251	2.49031	-2.19221	0.0131753	0.0963821
ENST00000576824	ENSG00000262580	RP11-334C17.5	LncRNA_from_Ensembl	ENST00000344227,ENST00000570421,ENST00000572257,ENST00000573882,ENST00000575484,ENST00000573754,ENST00000571450,ENST00000571156,ENST00000575500	3.42683	2.77039	4.53159	4.36045	2.11165	6.5716	5.26845	2.83067	1.64281	0	3.81615	2.90408	0.93009	1.57289	4.14871	1.95667	-2.19204	0.00117647	0.0192181
ENST00000564479	ENSG00000261664	TTC39A-AS1	LncRNA_from_Ensembl	ENST00000401051,ENST00000413473,ENST00000262675,ENST00000380849,ENST00000527205,ENST00000262676,ENST00000411642,ENST00000371747,ENST00000439482	2.41555	4.95816	2.0187	4.17781	5.1981	3.43735	4.39395	0	0	1.92605	3.40546	4.03587	1.89382	0	3.79994	1.60874	-2.1912	0.0327959	0.17313
ENST00000425183	ENSG00000229996	AC093585.6	LncRNA_from_Ensembl	ENST00000310397,ENST00000401884,ENST00000405547	5.99686	6.20529	3.10944	3.96864	4.13826	5.83765	1.80858	2.02042	3.66392	4.85804	1.45667	0	2.20839	1.57289	4.43782	2.25433	-2.18348	0.00959308	0.0782667
ENST00000447277	ENSG00000235902	RP11-626E13.1	LncRNA_from_Ensembl	ENST00000451701,ENST00000450341,ENST00000444771,ENST00000415274,ENST00000456596,ENST00000419063,ENST00000420158,ENST00000437304,ENST00000457934,ENST00000431902,ENST00000445343,ENST00000464819,ENST00000414724,ENST00000393523,ENST00000284776,ENST00000421639,ENST00000445115,ENST00000493709,ENST00000421420,ENST00000432655,ENST00000355634,ENST00000430503,ENST00000451958,ENST00000449407,ENST00000444781…	5.573	5.86441	4.02334	4.1114	4.86966	4.86265	0	0	0	2.72252	1.85484	3.80435	2.20839	3.44295	4.18635	2.00472	-2.18163	0.00486004	0.0497006
ENST00000505541	ENSG00000215068	AC025171.1	LncRNA_from_Ensembl	ENST00000616064,ENST00000314890	2.90743	2.28746	3.5463	3.81019	3.45491	5.6486	5.31455	2.66671	3.98724	0	0	0	1.49098	3.56834	3.85278	1.67332	-2.17945	0.030726	0.166199
ENST00000423211	ENSG00000233725	LINC00284	LncRNA_from_Ensembl	ENST00000627615	0	6.95713	1.71771	6.01143	7.7775	5.22968	3.61628	2.97789	0	0	4.13546	2.73871	1.49098	4.73742	4.47282	2.29721	-2.17561	0.00858378	0.0725657
ENST00000448963	ENSG00000232229	LINC00865	LncRNA_from_Ensembl	---	7.11523	7.1859	6.65763	7.49288	7.3482	8.15355	8.80261	5.72709	2.65691	5.68376	6.93381	6.59484	3.0432	6.92452	7.53657	5.3663	-2.17027	0.00555145	0.0544774
ENST00000590421	ENSG00000267280	TBX2-AS1	LncRNA_from_Ensembl	ENST00000588720,ENST00000592702,ENST00000407086,ENST00000585812,ENST00000589222,ENST00000240328,ENST00000477081,ENST00000419047,ENST00000587294,ENST00000588569,ENST00000408905,ENST00000588462,ENST00000588874,ENST00000390652,ENST00000585744	6.59058	5.54266	3.80445	0	0	7.89721	5.31455	2.4817	0	3.23272	0	3.80435	0	4.44212	4.16421	1.99441	-2.1698	0.0210635	0.130559
ENST00000553425	ENSG00000259087	RP11-356O9.2	LncRNA_from_Ensembl	---	3.80794	5.04554	0	3.81019	6.81098	1.26586	5.90255	0.81906	0	0	3.81615	2.08498	2.20839	2.56986	3.80615	1.64263	-2.16352	0.00369369	0.0414433
ENST00000478366	ENSG00000239799	ITIH4-AS1	LncRNA_from_Ensembl	ENST00000485816,ENST00000537897,ENST00000266041,ENST00000468472,ENST00000483372,ENST00000491663,ENST00000471505,ENST00000485894,ENST00000467462,ENST00000484632,ENST00000441637,ENST00000406595	4.10912	3.4202	3.10944	1.78352	3.83667	4.26762	2.85946	3.11146	0	0	2.82916	0	0	2.30743	3.34086	1.17829	-2.16257	0.0181451	0.118465
ENST00000566733	ENSG00000260604	RP1-140K8.5	LncRNA_from_Ensembl	---	4.69641	6.91134	0	4.57278	7.25715	3.91141	5.74315	1.7193	2.88131	3.00006	1.85484	2.33725	1.89382	4.3047	4.72746	2.57018	-2.15728	0.000209309	0.00579553
ENST00000429065	ENSG00000206567	AC022007.5	LncRNA_from_Ensembl	ENST00000470827	4.35815	4.7133	0	1.39421	3.56023	3.23699	0	0	0	0	2.16655	0	0	0	2.46612	0.309508	-2.15662	0.00586317	0.0564098
ENST00000447956	ENSG00000226644	RP11-128M1.1	LncRNA_from_Ensembl	---	2.08794	3.13158	0	3.31563	5.06126	0	4.21107	0.81906	1.0436	0	0	0.856529	0	0	2.54393	0.388456	-2.15547	0.000197307	0.0055521
ENST00000420508	ENSG00000197210	KB-1592A4.15	LncRNA_from_Ensembl	---	4.57046	4.12915	0	1.78352	4.60009	0	0	0	0	0	0	0	0	0	2.15475	0	-2.15475	0.000209074	0.00579377
ENST00000574460	ENSG00000263051	RP11-565F19.3	LncRNA_from_Ensembl	ENST00000306357,ENST00000575858,ENST00000574431,ENST00000575294,ENST00000573881,ENST00000573016	2.08794	3.13158	2.47982	3.05797	3.34129	3.43735	2.24928	0	2.39107	0	0	1.39031	0.93009	0	2.82646	0.673067	-2.15339	0.00024482	0.00647241
ENST00000601929	ENSG00000269480	CTD-3032J10.3	LncRNA_from_Ensembl	ENST00000599420,ENST00000595641,ENST00000597572,ENST00000597881,ENST00000595618,ENST00000602158,ENST00000596942,ENST00000597073,ENST00000594824,ENST00000598419,ENST00000593533,ENST00000397274	3.69174	3.28309	4.86951	4.88253	4.60009	5.76497	4.83454	3.95614	2.39107	0	3.40546	1.77906	2.20839	3.15381	4.56093	2.41342	-2.14751	0.000230059	0.00619205
ENST00000520024	ENSG00000253853	GS1-57L11.1	LncRNA_from_Ensembl	---	3.56536	2.28746	3.80445	4.84215	3.45491	0	4.47737	1.7193	0	0	0.904869	0	2.20839	2.56986	3.20453	1.05749	-2.14704	0.0012414	0.0199011
ENST00000592655	ENSG00000267177	RP11-756J15.3	LncRNA_from_Ensembl	ENST00000590115,ENST00000590371,ENST00000587905,ENST00000399848	4.27982	3.28309	4.21335	3.63216	4.32917	6.5716	2.24928	0	0	3.76559	0	3.52842	3.45409	2.79182	4.07978	1.93427	-2.14551	0.0221999	0.135017
ENST00000399760	ENSG00000215196	AC091878.1	LncRNA_from_Ensembl	ENST00000606445,ENST00000616743,ENST00000322611	4.97023	4.28091	3.954	5.83747	5.906	4.86265	4.21107	4.15491	2.39107	0	3.81615	2.5519	2.20839	3.88997	4.86033	2.71605	-2.14428	0.000477218	0.0102555
ENST00000568635	ENSG00000260681	CTA-363E6.5	LncRNA_from_Ensembl	ENST00000541464,ENST00000396229,ENST00000381414,ENST00000563675	2.08794	4.81628	0	1.39421	3.56023	4.63691	0	0	0	0	0	0	1.49098	0	2.35651	0.212996	-2.14351	0.000841275	0.0152777
ENST00000615847	ENSG00000183250	LINC01547	LncRNA_from_Ensembl	ENST00000521995	3.27358	4.95816	2.82871	4.71374	3.45491	4.15837	3.08897	1.33829	2.39107	0	2.99621	0	3.19354	1.57289	3.78235	1.64171	-2.14063	0.00131873	0.020743
ENST00000586583	ENSG00000267737	AC061992.2	LncRNA_from_Ensembl	---	3.69174	4.12915	4.53159	3.63216	3.75028	6.03599	5.52524	3.11146	0	0	4.06201	2.5519	3.0432	3.56834	4.47088	2.33384	-2.13703	0.00400892	0.043765
ENST00000451142	ENSG00000225489	RP11-390F4.3	LncRNA_from_Ensembl	ENST00000535193,ENST00000536108	0	2.28746	3.44885	4.3021	4.06857	3.77002	2.85946	1.7193	0	0	0.904869	0	0	3.15381	2.96235	0.825426	-2.13693	0.0125986	0.0937526
ENST00000447181	ENSG00000232490	OSBPL10-AS1	LncRNA_from_Ensembl	ENST00000490009,ENST00000438237,ENST00000396556,ENST00000429492	5.01927	5.31541	4.32741	5.46446	5.29283	4.15837	4.30541	3.72553	2.06492	2.72252	3.81615	0	1.49098	5.11166	4.84045	2.70454	-2.13592	0.0194717	0.12402
ENST00000563062	ENSG00000260467	RP11-405F3.4	LncRNA_from_Ensembl	ENST00000568245,ENST00000565902,ENST00000450388,ENST00000567991,ENST00000394337,ENST00000569167,ENST00000569375,ENST00000563126,ENST00000336825,ENST00000360716,ENST00000569977,ENST00000564297,ENST00000565579,ENST00000333493	2.68235	4.6024	1.33691	3.96864	4.69565	2.38242	1.17088	0	1.0436	0	3.28151	0	0	1.57289	2.97704	0.842572	-2.13446	0.0127826	0.0945389
ENST00000588548	ENSG00000283633	AC005301.9	LncRNA_from_Ensembl	---	4.01554	5.35015	4.32741	5.70862	5.75888	4.15837	2.85946	2.66671	3.53775	1.26307	1.85484	0.856529	2.46649	4.62644	4.59692	2.46741	-2.12951	0.00241557	0.0311668
ENST00000621827	ENSG00000277010	RP11-616M22.12	LncRNA_from_Ensembl	ENST00000562079,ENST00000564684,ENST00000565831,ENST00000569107,ENST00000234798,ENST00000358590,ENST00000348261,ENST00000564231	2.90743	3.76727	1.71771	2.90954	2.11165	0	4.39395	1.33829	0	0	0	0	0	1.57289	2.54394	0.415883	-2.12805	0.000405964	0.00918747
ENST00000569786	ENSG00000260630	SNAI3-AS1	LncRNA_from_Ensembl	ENST00000563785,ENST00000568133,ENST00000569177,ENST00000568709,ENST00000563170,ENST00000567064,ENST00000565610,ENST00000562651,ENST00000563463,ENST00000562741,ENST00000565842,ENST00000301012	4.35815	4.54358	5.01279	5.61586	3.45491	6.36585	4.95585	3.54839	3.53775	0	4.13546	3.18694	3.45409	1.57289	4.901	2.7765	-2.12449	0.000407784	0.00921648
ENST00000455835	ENSG00000228323	AC008753.6	LncRNA_from_Ensembl	ENST00000391770,ENST00000448420,ENST00000391771,ENST00000336967,ENST00000391768,ENST00000439000,ENST00000414489,ENST00000421337,ENST00000391769	4.35815	3.28309	3.10944	3.05797	2.76834	5.47722	3.88424	2.02042	0	2.37856	2.99621	1.39031	0	2.30743	3.70549	1.58471	-2.12079	0.000542526	0.0112191
ENST00000527803	ENSG00000255326	CTD-2530H12.4	LncRNA_from_Ensembl	ENST00000304771,ENST00000526740,ENST00000526689	5.32254	2.96226	3.80445	4.66827	4.86966	4.36918	3.46099	0.81906	3.07546	3.00006	2.42274	3.30997	0	1.98642	4.20819	2.08767	-2.12052	0.000277332	0.00706802
ENST00000620729	ENSG00000274341	RP11-227G15.10	LncRNA_from_Ensembl	---	4.81225	4.65891	4.53159	4.99731	5.23037	6.21032	3.28694	3.88329	2.65691	3.76559	2.16655	0.856529	1.49098	4.07039	4.81824	2.69861	-2.11963	0.00051316	0.0107897
ENST00000565747	ENSG00000260136	CTD-2270L9.4	LncRNA_from_Ensembl	ENST00000307149	5.86893	5.31541	2.97589	3.96864	4.20474	0	5.1206	0.81906	2.39107	0	2.99621	1.39031	1.89382	3.15381	3.92203	1.80633	-2.1157	0.000506151	0.010683
ENST00000554742	ENSG00000258584	FAM181A-AS1	LncRNA_from_Ensembl	ENST00000554404,ENST00000557719,ENST00000557000,ENST00000267594,ENST00000556222	0	4.28091	0	2.55712	4.86966	0	3.08897	0	0	0	0	0	0	0	2.11381	0	-2.11381	0.000245605	0.00648616
ENST00000576797	ENSG00000262097	CTD-2135D7.5	LncRNA_from_Ensembl	---	3.42683	4.95816	1.71771	2.74406	3.21795	2.72657	2.85946	0	0	1.26307	1.85484	1.77906	0	1.98642	3.09296	0.983342	-2.10962	0.000374477	0.00870955
ENST00000619924	ENSG00000267272	LINC01140	LncRNA_from_Ensembl	ENST00000370548	3.27358	4.12915	2.97589	2.74406	4.20474	4.36918	4.00161	3.72553	2.39107	0	1.85484	1.39031	0	1.57289	3.67117	1.56209	-2.10908	0.00422162	0.0451945
ENST00000398461	ENSG00000214548	MEG3	LncRNA_from_Ensembl	---	9.79193	9.2213	4.86951	6.33617	8.29119	8.6129	4.39395	4.94514	5.81227	7.02021	5.68923	6.44181	0.93009	5.93635	7.35956	5.25359	-2.10598	0.0022317	0.0295847
ENST00000457290	ENSG00000238273	AC012360.6	LncRNA_from_Ensembl	ENST00000452732,ENST00000409177,ENST00000344213,ENST00000409807,ENST00000358129,ENST00000393353,ENST00000530340,ENST00000322142,ENST00000393352,ENST00000408995	6.15881	7.36643	4.86951	4.52255	6.3497	7.62687	4.11014	4.66994	5.25353	0	3.98462	3.42333	3.56861	5.37461	5.85772	3.75352	-2.1042	0.0034611	0.039718
ENST00000356672	ENSG00000224713	AC025165.8	LncRNA_from_Ensembl	ENST00000471370,ENST00000477314,ENST00000474359,ENST00000550300,ENST00000616622,ENST00000637859,ENST00000497297,ENST00000333972,ENST00000484357,ENST00000440686,ENST00000337737,ENST00000320442,ENST00000548198,ENST00000463802,ENST00000548804,ENST00000469072,ENST00000466399,ENST00000551632,ENST00000286494	8.06985	7.37489	4.75187	4.57278	5.64378	5.33384	4.95585	3.88329	2.88131	0	3.62537	5.31877	5.76602	4.50621	5.8147	3.71157	-2.10313	0.00805097	0.0695608
ENST00000607061	ENSG00000272235	RP11-22L13.1	LncRNA_from_Ensembl	ENST00000512462,ENST00000511072,ENST00000514189,ENST00000270722,ENST00000378391,ENST00000463591	6.28448	6.58659	4.0895	3.19254	4.69565	5.43099	5.06775	3.80657	2.39107	0	3.5196	4.23534	2.46649	4.23075	5.04964	2.94997	-2.09967	0.00100714	0.0173361
ENST00000620208	ENSG00000273958	RP11-219B17.3	LncRNA_from_Ensembl	ENST00000335670,ENST00000309157,ENST00000560004,ENST00000559343,ENST00000558234,ENST00000551975,ENST00000449337,ENST00000261523,ENST00000557822	2.90743	2.96226	2.47982	1.78352	2.93427	4.93068	4.11014	2.4817	0	0	0	1.77906	0	3.15381	3.1583	1.05922	-2.09908	0.0143233	0.101752
ENST00000442416	ENSG00000227308	AC009502.4	LncRNA_from_Ensembl	---	0	0	1.33691	3.96864	4.82809	0	4.55623	0	0	0	0	0	0	0	2.09855	0	-2.09855	0.000250591	0.00657526
ENST00000614936	ENSG00000277350	RP11-395E19.6	LncRNA_from_Ensembl	---	2.41555	2.77039	0	4.24129	5.46545	0	4.95585	0	0	0	1.45667	1.77906	0	1.98642	2.83551	0.746022	-2.08948	0.00243348	0.0313029
ENST00000433161	ENSG00000225978	HAR1A	LncRNA_from_Ensembl	---	4.35815	4.12915	4.86951	3.96864	4.38758	5.33384	5.93242	3.95614	2.88131	0	3.62537	3.30997	0	4.62644	4.71133	2.62846	-2.08287	0.0172578	0.114683
ENST00000608240	ENSG00000235641	LINC00484	LncRNA_from_Ensembl	---	2.90743	2.28746	1.71771	2.3423	3.34129	3.43735	0	0	0	0	1.45667	0	0	0	2.29051	0.208096	-2.08241	0.000256247	0.00667766
ENST00000621296	ENSG00000277350	RP11-395E19.6	LncRNA_from_Ensembl	---	1.05922	3.95952	0	3.42903	6.4762	0	2.24928	0	0	0	2.64021	0	0	0	2.45332	0.377173	-2.07615	0.0109511	0.0856066
ENST00000621134	ENSG00000237667	LINC01115	LncRNA_from_Ensembl	---	3.10209	5.24331	0	0	2.11165	4.04017	0	0	0	0	0	0	0	0	2.07103	0	-2.07103	0.000336766	0.00809282
ENST00000587999	ENSG00000267659	LINC01482	LncRNA_from_Ensembl	ENST00000590074,ENST00000592554	4.5031	3.76727	2.66479	1.78352	2.58082	3.91141	0	0	0	0	2.16655	0	0	2.56986	2.74441	0.676631	-2.06778	0.0126512	0.0939729
ENST00000509201	ENSG00000250643	RP11-93K22.6	LncRNA_from_Ensembl	---	3.80794	4.54358	0	1.39421	1.8038	1.26586	2.58639	0	0	0	0	0	0.93009	0	2.20025	0.13287	-2.06738	0.00016522	0.00488085
ENST00000429159	ENSG00000214548	MEG3	LncRNA_from_Ensembl	---	5.573	5.38407	0	0	3.45491	2.38242	3.28694	0	2.88131	0	0	2.73871	0	0	2.86876	0.80286	-2.0659	0.035379	0.181282
ENST00000449780	ENSG00000234579	AC009305.1	LncRNA_from_Ensembl	ENST00000424136,ENST00000455477,ENST00000461193,ENST00000430167,ENST00000490212,ENST00000324589,ENST00000498206,ENST00000464038,ENST00000406653,ENST00000496397,ENST00000349752,ENST00000481023	0	3.6606	2.47982	3.53417	1.8038	4.36918	0	0	0	0	0	1.39031	0	0	2.26394	0.198616	-2.06532	0.000798459	0.0147439
ENST00000631194	ENSG00000281856	RP11-744A16.4	LncRNA_from_Ensembl	ENST00000582015,ENST00000584707	5.60548	0	6.93457	7.50587	7.52122	6.48376	6.58666	5.14533	3.98724	3.00006	5.93531	3.18694	4.94851	0	5.80536	3.74334	-2.06202	0.0141437	0.100957
ENST00000378347	ENSG00000205018	RP11-830F9.6	LncRNA_from_Ensembl	ENST00000268679,ENST00000327483,ENST00000564416,ENST00000563640,ENST00000569464,ENST00000569443,ENST00000570046	5.69874	6.62964	7.73557	7.82879	7.54708	7.97176	7.2638	5.66325	4.54156	5.11276	6.12758	3.88572	4.18606	6.8022	7.23934	5.18845	-2.05089	0.000122432	0.00393396
ENST00000423020	ENSG00000231977	RP5-963E22.4	LncRNA_from_Ensembl	---	2.41555	2.54904	0	3.19254	2.93427	4.36918	2.58639	1.33829	0	2.37856	0	0	0	0	2.57814	0.530979	-2.04716	0.00334375	0.0388027
ENST00000583343	ENSG00000263400	TMEM220-AS1	LncRNA_from_Ensembl	ENST00000341871,ENST00000578345,ENST00000455996	3.91547	4.65891	3.34434	2.55712	3.91818	1.92957	4.30541	2.26942	0	0	2.64021	2.08498	0	3.30561	3.51843	1.47146	-2.04697	0.00631761	0.0593056
ENST00000558411	ENSG00000259641	PCAT29	LncRNA_from_Ensembl	---	2.90743	4.04683	0	3.19254	3.45491	3.23699	0	0	0	0	0	0	0	2.56986	2.40553	0.367123	-2.03841	0.0240355	0.142195
ENST00000572855	ENSG00000261959	RP11-893F2.14	LncRNA_from_Ensembl	ENST00000513821,ENST00000344627,ENST00000502555,ENST00000514934,ENST00000511303,ENST00000513942,ENST00000262018,ENST00000512526	4.19699	3.76727	4.27151	4.71374	5.46545	2.72657	5.52524	3.63968	0	0	3.90284	1.77906	2.68535	4.44212	4.38097	2.34986	-2.0311	0.0281145	0.157352
ENST00000445317	ENSG00000177133	LINC00982	LncRNA_from_Ensembl	ENST00000511072,ENST00000514189,ENST00000607632,ENST00000270722,ENST00000378391	5.60548	5.12793	0	2.0898	4.54982	5.33384	4.55623	1.33829	3.24655	0	3.1459	3.42333	1.89382	0	3.89473	1.86398	-2.03074	0.00821649	0.0704862
ENST00000542086	ENSG00000246695	RASSF8-AS1	LncRNA_from_Ensembl	ENST00000381352,ENST00000405154,ENST00000535907,ENST00000615708,ENST00000538081	3.10209	1.5563	2.0187	0	2.58082	4.71615	1.17088	0	0	0	0	0	0	0.990958	2.16356	0.141565	-2.022	0.00019909	0.00558688
ENST00000606673	ENSG00000227308	AC009502.4	LncRNA_from_Ensembl	---	2.90743	2.54904	2.0187	3.63216	4.86966	2.38242	3.28694	2.66671	0	0	0	0	1.89382	2.98414	3.09234	1.07781	-2.01453	0.0179158	0.117496
ENST00000588945	ENSG00000267275	CTD-2562J15.6	LncRNA_from_Ensembl	---	2.68235	2.54904	0	1.78352	3.99533	0	3.08897	0	0	0	0	0	0	0	2.01418	0	-2.01418	0.000126624	0.00402671
ENST00000418415	ENSG00000228100	AC016912.3	LncRNA_from_Ensembl	---	2.90743	3.8666	0	1.78352	2.76834	3.77002	1.80858	0	0	0	1.45667	1.39031	0	0	2.41493	0.406712	-2.00822	0.00121108	0.0195837
ENST00000618330	ENSG00000275120	RP11-182J1.18	LncRNA_from_Ensembl	ENST00000358472,ENST00000502939,ENST00000540894,ENST00000334141,ENST00000442073,ENST00000540936,ENST00000485222,ENST00000546148,ENST00000538076,ENST00000327179,ENST00000448803,ENST00000541040,ENST00000546275,ENST00000303310,ENST00000379358	7.21332	6.73854	6.24372	6.46142	6.91393	6.67439	7.24011	5.26486	5.33165	4.03568	6.37509	3.42333	3.0432	5.95943	6.78363	4.77618	-2.00746	0.000694698	0.0133457
ENST00000451929	ENSG00000233395	LINC00841	LncRNA_from_Ensembl	---	3.27358	3.6606	1.71771	0	2.36522	3.00424	0	0	0	0	0	0	0	0	2.00305	0	-2.00305	0.000140184	0.00433091
ENST00000496842	ENSG00000240207	RP11-379F4.4	LncRNA_from_Ensembl	ENST00000486568,ENST00000491804	4.97023	0	0	0	2.11165	3.00424	3.88424	0	0	0	0	0	0	0	1.99577	0	-1.99577	0.000490982	0.0104555
ENST00000584772	ENSG00000265489	RP11-1090M7.1	LncRNA_from_Ensembl	ENST00000395988,ENST00000340825,ENST00000425538,ENST00000578442,ENST00000343344,ENST00000580768,ENST00000262444,ENST00000443061,ENST00000544416,ENST00000379672	2.90743	3.8666	0	2.55712	4.38758	4.15837	0	0	2.06492	0	1.85484	0	0	0	2.55387	0.559965	-1.99391	0.00916607	0.0759441
ENST00000591799	ENSG00000233725	LINC00284	LncRNA_from_Ensembl	ENST00000627615	0	4.12915	0	4.04178	5.23037	1.92957	2.85946	0	0	0	1.85484	1.39031	0	0.990958	2.59862	0.605159	-1.99346	0.00226687	0.0299309
ENST00000615046	ENSG00000228789	HCG22	LncRNA_from_Ensembl	---	4.35815	0	0	5.26507	4.32917	0	0	0	0	0	0	0	0	0	1.9932	0	-1.9932	0.00197777	0.0272559
ENST00000569940	ENSG00000260029	RP11-401P9.1	LncRNA_from_Ensembl	ENST00000268459,ENST00000564336	6.50709	5.54266	5.57125	4.52255	5.66754	5.43099	4.11014	4.15491	2.39107	3.23272	1.85484	4.23534	2.68535	4.88936	5.33603	3.34908	-1.98695	0.00036903	0.00862972
ENST00000508110	ENSG00000251165	F11-AS1	LncRNA_from_Ensembl	ENST00000509111	3.42683	4.6024	2.26761	2.0898	2.11165	3.23699	0	0	0	0	1.85484	0	0	1.98642	2.53361	0.548751	-1.98486	0.00395018	0.0433253
ENST00000623548	ENSG00000279636	LINC00216	LncRNA_from_Ensembl	ENST00000554218	6.98552	6.27926	0.818071	0.859349	0.872208	3.00424	5.90255	0.81906	1.0436	4.71156	0.904869	0.856529	0.93009	1.57289	3.5316	1.54837	-1.98323	0.00702477	0.063627
ENST00000411579	ENSG00000232442	CTD-3184A7.4	LncRNA_from_Ensembl	ENST00000370077	0	0	2.0187	2.74406	0	4.63691	4.47737	0	0	0	0	0	0	0	1.98244	0	-1.98244	0.000436368	0.00964372
ENST00000430595	ENSG00000235033	RP11-61I13.3	LncRNA_from_Ensembl	ENST00000274867,ENST00000633794,ENST00000538976,ENST00000631498,ENST00000398904,ENST00000373181,ENST00000496787	5.20028	3.6606	2.82871	2.0898	2.36522	3.00424	1.80858	0	0	2.37856	2.16655	2.5519	0	0	2.99392	1.01386	-1.98006	0.00871239	0.0733035
ENST00000446888	ENSG00000231138	RP11-391M7.3	LncRNA_from_Ensembl	ENST00000368854,ENST00000241305,ENST00000615851	5.75773	6.00184	4.02334	3.42903	4.32917	6.36585	0	2.26942	1.64281	3.43302	2.42274	3.30997	0	2.98414	4.27242	2.29458	-1.97784	0.000764768	0.0142974
ENST00000514811	ENSG00000248965	CTB-174D11.2	LncRNA_from_Ensembl	ENST00000332966,ENST00000519560,ENST00000518140	4.01554	3.95952	2.66479	0.859349	2.58082	2.38242	3.08897	1.33829	0	0	0.904869	0	1.89382	1.57289	2.79306	0.815696	-1.97736	0.000513505	0.0107956
ENST00000553270	ENSG00000258919	RP11-1029J19.4	LncRNA_from_Ensembl	---	3.69174	3.6606	4.48319	3.96864	3.21795	4.26762	4.11014	3.63968	2.39107	1.26307	3.98462	0	0	2.30743	3.91427	1.94084	-1.97343	0.0315655	0.168977
ENST00000619942	ENSG00000226777	FAM30A	LncRNA_from_Ensembl	---	5.78634	5.60152	6.25817	8.20026	8.03213	6.6136	8.77814	7.54469	5.40576	3.60887	5.13021	3.05243	4.11246	6.6259	7.03859	5.06862	-1.96998	0.0191149	0.122518
ENST00000584351	ENSG00000240498	CDKN2B-AS1	LncRNA_from_Ensembl	ENST00000276925,ENST00000579755,ENST00000498628,ENST00000380142,ENST00000494262,ENST00000470819,ENST00000579591,ENST00000530628,ENST00000404796	0	1.5563	2.0187	2.90954	6.09313	0	1.17088	0	0	0	0	0	0	0	1.96408	0	-1.96408	0.00899039	0.0749196
ENST00000579003	ENSG00000265206	MIR142	LncRNA_from_Ensembl	ENST00000268893,ENST00000343736	11.0468	10.4285	13.3953	13.5671	12.8759	13.7029	13.2171	11.5877	11.0291	10.0886	11.4067	9.32333	9.10479	11.9595	12.6048	10.6428	-1.96197	0.000279024	0.00710164
ENST00000525008	ENSG00000245598	DACT3-AS1	LncRNA_from_Ensembl	ENST00000600194,ENST00000433867,ENST00000597390,ENST00000602155,ENST00000597589,ENST00000599019,ENST00000595515,ENST00000391916,ENST00000601806,ENST00000291281,ENST00000410105,ENST00000593492	4.35815	3.76727	4.62378	4.96005	4.06857	4.63691	2.24928	3.3464	2.65691	0	2.42274	0	1.89382	4.62644	4.09486	2.13519	-1.95967	0.0420161	0.20144
ENST00000594446	ENSG00000242086	LINC00969	LncRNA_from_Ensembl	ENST00000447234,ENST00000445522,ENST00000436408,ENST00000320736,ENST00000485430,ENST00000480350,ENST00000498018,ENST00000423938	1.05922	2.28746	1.71771	2.3423	0.872208	4.15837	4.00161	1.33829	0	0	0	1.39031	0	0	2.34841	0.3898	-1.95861	0.000951633	0.0166398
ENST00000456638	ENSG00000272589	ZSWIM8-AS1	LncRNA_from_Ensembl	ENST00000604754,ENST00000605216,ENST00000604165,ENST00000604729,ENST00000603309,ENST00000425051,ENST00000433366,ENST00000603706,ENST00000398706,ENST00000299641,ENST00000412198,ENST00000489234,ENST00000492395,ENST00000603840,ENST00000431225,ENST00000603027,ENST00000603195,ENST00000604524,ENST00000466568,ENST00000603114,ENST00000309979,ENST00000603409,ENST00000466354,ENST00000603187,ENST00000429742…	7.6624	8.0497	3.44885	7.68778	7.7047	7.61658	3.46099	6.84391	6.56072	0	5.33116	4.03587	4.03489	5.1918	6.51872	4.57119	-1.94752	0.0323061	0.171533
ENST00000568267	ENSG00000261193	RP11-863P13.5	LncRNA_from_Ensembl	ENST00000286122,ENST00000393208,ENST00000538234,ENST00000626016,ENST00000481948,ENST00000479780,ENST00000393207,ENST00000355022,ENST00000466847	3.56536	3.4202	4.38123	4.52255	4.60009	4.55307	3.46099	2.02042	3.24655	1.92605	1.85484	3.52842	0	2.30743	4.07193	2.12624	-1.94568	0.000260375	0.00674625
ENST00000606448	ENSG00000272143	FGF14-AS2	LncRNA_from_Ensembl	ENST00000376131	3.91547	5.41721	3.44885	3.19254	5.43808	3.23699	6.74653	2.83067	1.64281	0	4.66826	2.33725	1.89382	4.44212	4.4851	2.54499	-1.94011	0.0165698	0.111806
ENST00000512559	ENSG00000248874	C5orf17	LncRNA_from_Ensembl	---	1.66339	3.13158	4.02334	0.859349	3.99533	5.2827	4.47737	0	1.64281	0	2.99621	1.77906	1.89382	1.57289	3.34758	1.41211	-1.93547	0.0019392	0.0269128
ENST00000446950	ENSG00000173811	CCDC13-AS1	LncRNA_from_Ensembl	ENST00000496027,ENST00000310232,ENST00000479576,ENST00000472921,ENST00000492806	2.90743	3.6606	0	3.31563	3.65838	0	0	0	0	0	0	0	0	0	1.93458	0	-1.93458	0.000429912	0.00954042
ENST00000611006	ENSG00000277749	RP11-60L3.6	LncRNA_from_Ensembl	ENST00000321374,ENST00000558821,ENST00000268082,ENST00000560565,ENST00000398814,ENST00000558659	4.35815	4.9124	0	5.29529	6.00259	0	5.74315	2.97789	0	3.76559	3.72391	0	0	2.30743	3.7588	1.82497	-1.93382	0.0404628	0.196819
ENST00000622229	ENSG00000232748	RP11-196G11.6	LncRNA_from_Ensembl	ENST00000417935,ENST00000539836,ENST00000442862,ENST00000564456,ENST00000535577,ENST00000538906,ENST00000394983,ENST00000300849,ENST00000426488,ENST00000414399	0	2.54904	2.82871	3.81019	3.34129	6.12579	0	0	0	0	2.82916	0	0	2.30743	2.665	0.733799	-1.9312	0.0253173	0.14711
ENST00000434059	ENSG00000233038	AC011899.9	LncRNA_from_Ensembl	ENST00000389413,ENST00000389416,ENST00000389418,ENST00000409483	3.42683	2.77039	3.63758	0	3.08307	0	2.85946	2.26942	0	0	0	0	0	0	2.2539	0.324202	-1.9297	0.0181881	0.118642
ENST00000450996	ENSG00000223923	AC010136.2	LncRNA_from_Ensembl	ENST00000446903,ENST00000465306,ENST00000413280	4.19699	4.6024	1.71771	2.74406	2.76834	5.97285	0	2.26942	1.64281	0	1.85484	1.77906	0	0.990958	3.14319	1.21958	-1.92361	0.000771741	0.0143716
ENST00000417612	ENSG00000234661	CHL1-AS1	LncRNA_from_Ensembl	ENST00000470005,ENST00000397491,ENST00000453040,ENST00000620033,ENST00000471332,ENST00000256509,ENST00000470880	3.69174	4.7133	0	2.0898	3.75028	3.00424	3.08897	0	0	0	1.85484	0	2.46649	2.56986	2.90547	0.984456	-1.92102	0.0179485	0.11763
ENST00000557778	ENSG00000258404	RP11-1029J19.5	LncRNA_from_Ensembl	---	2.41555	1.96771	3.63758	3.72392	2.93427	4.04017	3.46099	2.4817	1.64281	0	2.64021	0	0	1.98642	3.1686	1.25016	-1.91844	0.00359268	0.0407045
ENST00000418006	ENSG00000235049	LINC00940	LncRNA_from_Ensembl	---	3.10209	2.77039	3.63758	4.1114	3.91818	2.72657	3.61628	2.4817	0	0	2.16655	0	3.0432	2.79182	3.41179	1.49761	-1.91418	0.00728221	0.0651494
ENST00000555282	ENSG00000258913	RP11-260M19.2	LncRNA_from_Ensembl	---	2.41555	2.96226	1.71771	2.0898	0	4.15837	0	0	0	0	0	0	0	0	1.90624	0	-1.90624	0.000206165	0.00573172
ENST00000405854	ENSG00000188511	C22orf34	LncRNA_from_Ensembl	---	0	8.13685	9.45111	9.988	9.12474	9.94295	9.21785	7.05763	7.01597	4.71156	7.17933	5.06294	3.32969	8.19624	7.98021	6.07905	-1.90116	0.00557783	0.0546558
ENST00000566143	ENSG00000261266	CTD-2196E14.5	LncRNA_from_Ensembl	ENST00000562272,ENST00000457008,ENST00000564794,ENST00000567897,ENST00000634482,ENST00000300093,ENST00000562458,ENST00000256797,ENST00000562407,ENST00000564947	3.10209	4.6024	5.01279	3.72392	3.45491	3.61325	3.28694	2.26942	3.39948	0	2.82916	1.77906	0.93009	2.30743	3.82804	1.93066	-1.89738	0.000555251	0.0114169
ENST00000618820	ENSG00000241769	LINC00893	LncRNA_from_Ensembl	ENST00000422081,ENST00000427113,ENST00000441880,ENST00000523759	3.42683	4.6024	6.0906	6.46142	4.64866	6.80699	4.21107	4.43529	3.66392	4.5485	3.62537	2.08498	0.93009	3.6837	5.17828	3.28169	-1.89659	0.00150184	0.02272
ENST00000526796	ENSG00000254932	RP11-687M24.8	LncRNA_from_Ensembl	ENST00000559662,ENST00000561115,ENST00000530517,ENST00000531212,ENST00000298282,ENST00000531116,ENST00000532623,ENST00000527238,ENST00000557814,ENST00000558729,ENST00000561399	3.10209	2.96226	2.47982	2.90954	3.21795	0	2.24928	1.33829	0	0	0	0	0	2.30743	2.41728	0.520817	-1.89646	0.004101	0.0443646
ENST00000441450	ENSG00000224090	AC097468.4	LncRNA_from_Ensembl	ENST00000413871,ENST00000453220,ENST00000341552	0	3.13158	0	4.04178	5.16509	3.23699	0	0	0	0	0	0	0	2.30743	2.22506	0.329633	-1.89543	0.0248687	0.145393
ENST00000411453	ENSG00000231742	LINC01273	LncRNA_from_Ensembl	---	1.66339	2.54904	2.47982	0	3.45491	3.00424	3.75647	0	0	0	0	2.08498	0	1.57289	2.41541	0.522554	-1.89286	0.00721284	0.0647806
ENST00000629052	ENSG00000281392	LINC00506	LncRNA_from_Ensembl	---	4.5031	0	2.0187	2.90954	2.58082	0	3.61628	0	0	2.37856	0	0	0	0	2.23263	0.339795	-1.89284	0.0119642	0.0906497
ENST00000629295	ENSG00000281392	LINC00506	LncRNA_from_Ensembl	---	6.34344	5.20587	4.86951	4.3021	5.73658	4.71615	4.39395	3.72553	2.39107	0	4.06201	3.42333	3.56861	5.15229	5.08109	3.18898	-1.89211	0.00660057	0.06104
ENST00000564485	ENSG00000260979	RP11-77H9.8	LncRNA_from_Ensembl	ENST00000569230,ENST00000344836,ENST00000566273,ENST00000563961	5.15711	4.20702	8.53558	5.87798	5.29283	6.36585	6.48953	4.66994	3.98724	6.31113	4.13546	3.7181	2.87534	2.98414	5.98941	4.09734	-1.89208	0.00254908	0.0323049
ENST00000439145	ENSG00000231373	GNA14-AS1	LncRNA_from_Ensembl	ENST00000341700	4.27982	5.00251	3.72342	2.3423	4.60009	0	2.58639	1.7193	0	0	2.64021	1.77906	0	3.15381	3.21922	1.32748	-1.89173	0.0109007	0.085343
ENST00000502417	ENSG00000251576	LINC01267	LncRNA_from_Ensembl	---	5.78634	4.9124	3.44885	5.66299	7.69895	0	4.47737	3.72553	0	0	4.20535	2.08498	4.11246	4.62644	4.56956	2.67925	-1.8903	0.0220494	0.134467
ENST00000432334	ENSG00000233895	RP1-122P22.2	LncRNA_from_Ensembl	---	3.69174	3.28309	4.15275	3.53417	3.99533	3.00424	3.75647	2.02042	1.64281	0	2.99621	2.08498	0	3.44295	3.63111	1.74105	-1.89006	0.00244008	0.0313713
ENST00000524947	ENSG00000233930	KRTAP5-AS1	LncRNA_from_Ensembl	ENST00000397374,ENST00000382171,ENST00000412090,ENST00000624434	3.80794	3.6606	2.66479	3.42903	2.93427	5.6486	1.17088	2.26942	0	3.76559	2.16655	0	1.89382	0	3.33087	1.4422	-1.88867	0.0221143	0.134703
ENST00000570197	ENSG00000260488	RP11-166B2.7	LncRNA_from_Ensembl	ENST00000538896,ENST00000564111,ENST00000532936,ENST00000566228,ENST00000569801	5.78634	4.76571	5.26263	5.13739	5.1313	4.71615	4.30541	3.80657	4.16847	0	4.5657	2.33725	3.56861	3.44295	5.01499	3.12708	-1.88791	0.000824792	0.0150747
ENST00000301683	ENSG00000213373	LINC00671	LncRNA_from_Ensembl	ENST00000592383,ENST00000585489,ENST00000253801,ENST00000588481	2.90743	3.13158	0	0	3.08307	2.72657	3.75647	0	2.39107	0	0	0	0	0	2.2293	0.341581	-1.88772	0.0259952	0.14953
ENST00000591313	ENSG00000267280	TBX2-AS1	LncRNA_from_Ensembl	ENST00000588720,ENST00000592702,ENST00000407086,ENST00000585812,ENST00000589222,ENST00000240328,ENST00000477081,ENST00000419047,ENST00000587294,ENST00000588569,ENST00000408905,ENST00000588462,ENST00000588874,ENST00000390652,ENST00000585744	5.47093	4.12915	0	0	0	3.61325	0	0	0	0	0	0	0	0	1.88762	0	-1.88762	0.00311625	0.0369484
ENST00000507826	ENSG00000250326	RP11-284M14.1	LncRNA_from_Ensembl	ENST00000510377,ENST00000307017,ENST00000511739	1.05922	0	0	3.31563	4.44371	4.36918	0	0	0	0	0	0	0	0	1.88396	0	-1.88396	0.000660573	0.0128943
ENST00000419364	ENSG00000236502	SIX3-AS1	LncRNA_from_Ensembl	ENST00000260653	4.01554	5.68553	0	0	0	5.05781	0	0	0	0	0	0	0	1.57289	2.10841	0.224699	-1.88371	0.0130033	0.0955771
ENST00000579529	ENSG00000264016	CTC-297N7.9	LncRNA_from_Ensembl	---	0	2.77039	2.82871	2.74406	3.34129	3.23699	2.58639	1.33829	0	0	2.99621	0	0	0	2.50112	0.619214	-1.8819	0.0432785	0.204896
ENST00000567533	ENSG00000261795	RP11-90P13.1	LncRNA_from_Ensembl	---	5.72854	3.6606	1.33691	0	4.38758	6.15452	2.85946	1.7193	2.06492	0	3.28151	0	0	3.88997	3.4468	1.5651	-1.8817	0.0311564	0.16765
ENST00000524265	ENSG00000249669	CARMN	LncRNA_from_Ensembl	ENST00000505432	4.69641	5.68553	3.88116	3.42903	4.74116	5.38324	3.61628	2.97789	3.53775	0	2.42274	2.73871	3.45409	3.15381	4.4904	2.61214	-1.87826	0.000165155	0.00488022
ENST00000609206	ENSG00000273287	CTA-268H5.14	LncRNA_from_Ensembl	---	3.27358	3.4202	1.33691	2.55712	3.75028	2.38242	3.46099	2.26942	0	0	0	0	1.49098	3.30561	2.88307	1.00943	-1.87364	0.0430197	0.204343
ENST00000450540	ENSG00000223813	AC007255.8	LncRNA_from_Ensembl	ENST00000439711,ENST00000319694,ENST00000539389,ENST00000412711,ENST00000435288,ENST00000539406,ENST00000409041,ENST00000222792,ENST00000495789,ENST00000424025,ENST00000450427,ENST00000410098,ENST00000421775	4.69641	7.14691	3.10944	4.47052	7.20937	4.15837	3.28694	3.72553	0	0	4.8096	3.42333	3.86601	5.15229	4.86828	2.99668	-1.8716	0.0371906	0.18687
ENST00000518880	ENSG00000254027	RP11-363E6.3	LncRNA_from_Ensembl	ENST00000481695,ENST00000486269,ENST00000297258,ENST00000396359	3.91547	4.35119	4.32741	1.78352	3.45491	4.86265	3.08897	2.83067	1.64281	0	2.16655	2.73871	0	3.30561	3.68345	1.81205	-1.8714	0.00471623	0.0487091
ENST00000504932	ENSG00000250073	RP11-677M14.3	LncRNA_from_Ensembl	ENST00000444566,ENST00000417453,ENST00000464067,ENST00000527140,ENST00000526629,ENST00000239614,ENST00000278927,ENST00000524950,ENST00000533514,ENST00000485116,ENST00000435477,ENST00000374979	6.9353	6.33235	5.76589	5.70862	5.94542	5.72722	4.30541	4.9089	2.88131	4.15387	5.29955	5.16427	5.21784	0	5.81717	3.94653	-1.87064	0.0195152	0.124224
ENST00000506431	ENSG00000249601	LINC01187	LncRNA_from_Ensembl	---	3.10209	5.00251	2.47982	1.78352	4.54982	0	3.46099	0	0	0	2.42274	0	2.87534	1.98642	2.91125	1.04064	-1.87061	0.0210038	0.130307
ENST00000450784	ENSG00000228106	RP11-452F19.3	LncRNA_from_Ensembl	---	3.80794	2.96226	0	3.72392	0	4.04017	0	0	0	0	1.45667	0	0	0	2.07633	0.208096	-1.86823	0.00596036	0.0570056
ENST00000457325	ENSG00000231713	AF064860.7	LncRNA_from_Ensembl	---	2.90743	0	2.82871	2.55712	2.36522	3.23699	0	0	0	0	0	0.856529	0	0	1.98507	0.122361	-1.86271	0.00048748	0.0104043
ENST00000371629	ENSG00000198454	PRR31	LncRNA_from_Ensembl	---	2.41555	0	3.10944	2.90954	2.76834	0	4.30541	2.4817	0	0	0	0	0	0	2.21547	0.354528	-1.86094	0.0312811	0.168095
ENST00000585484	ENSG00000267659	LINC01482	LncRNA_from_Ensembl	---	4.27982	0	0	2.55712	3.75028	5.05781	2.85946	2.02042	0	0	0	0	1.49098	1.98642	2.6435	0.785402	-1.8581	0.00921808	0.0762754
ENST00000573935	ENSG00000262580	RP11-334C17.5	LncRNA_from_Ensembl	ENST00000344227,ENST00000570421,ENST00000573882,ENST00000575484,ENST00000573754,ENST00000571450,ENST00000575500	2.41555	3.8666	3.88116	0	2.36522	5.43099	0	2.97789	0	0	0	0	0	1.98642	2.56565	0.709186	-1.85646	0.0426529	0.203284
ENST00000608169	ENSG00000272690	RP11-803B1.8	LncRNA_from_Ensembl	---	4.97023	5.60152	4.48319	4.75783	6.02116	6.23744	2.58639	2.66671	2.06492	2.37856	3.5196	3.42333	2.87534	4.73742	4.95111	3.09513	-1.85598	0.000379181	0.00877727
ENST00000443165	ENSG00000230126	FGF12-AS2	LncRNA_from_Ensembl	ENST00000448795,ENST00000445105,ENST00000430714,ENST00000450716,ENST00000418610	2.68235	2.77039	1.71771	0	2.58082	3.23699	0	0	0	0	0	0	0	0	1.85547	0	-1.85547	0.000261152	0.00675921
ENST00000564226	ENSG00000260500	CTD-3193O13.1	LncRNA_from_Ensembl	ENST00000595035,ENST00000595637,ENST00000565886,ENST00000564348,ENST00000566166,ENST00000597584,ENST00000593598,ENST00000596520,ENST00000221573	3.10209	4.6024	2.0187	4.96005	5.02492	4.26762	4.21107	2.83067	4.16847	1.92605	3.5196	1.77906	0	0.990958	4.02669	2.17354	-1.85315	0.0159276	0.109066
ENST00000637958	ENSG00000283138	RP3-488M23.3	LncRNA_from_Ensembl	ENST00000252322,ENST00000535507,ENST00000514026,ENST00000440314	3.10209	3.8666	3.5463	3.31563	4.32917	4.26762	3.08897	2.83067	0	0	2.42274	1.77906	2.20839	3.30561	3.6452	1.79235	-1.85285	0.00160248	0.0237313
ENST00000454321	ENSG00000232807	RP11-536K7.3	LncRNA_from_Ensembl	ENST00000620345	2.41555	2.96226	2.66479	0	2.93427	4.36918	0	0	0	2.37856	0	0	0	0	2.19229	0.339795	-1.8525	0.0154818	0.107165
ENST00000518662	ENSG00000254254	RP11-17A4.2	LncRNA_from_Ensembl	ENST00000523051,ENST00000518974,ENST00000517415,ENST00000451791,ENST00000314922,ENST00000523274,ENST00000518770,ENST00000521153	3.27358	4.28091	2.66479	2.90954	3.56023	3.23699	3.75647	0	3.07546	0	2.42274	2.08498	0	3.15381	3.38321	1.53386	-1.84936	0.0190753	0.122352
ENST00000600839	ENSG00000230970	HHATL-AS1	LncRNA_from_Ensembl	ENST00000496027,ENST00000466031,ENST00000479631,ENST00000442469,ENST00000416756,ENST00000455195,ENST00000310232,ENST00000457462,ENST00000310417,ENST00000441594,ENST00000497000,ENST00000417472	3.27358	3.76727	0	4.24129	5.51869	0	3.08897	0	0	0	2.16655	0	2.20839	2.56986	2.8414	0.992114	-1.84929	0.0198494	0.125615
ENST00000606809	ENSG00000272491	RP5-1024N4.4	LncRNA_from_Ensembl	ENST00000527929,ENST00000236495,ENST00000441260,ENST00000493837,ENST00000533824,ENST00000438567,ENST00000425816	6.04501	3.95952	4.75187	4.71374	6.28971	3.61325	3.88424	3.23371	2.88131	0	2.99621	3.30997	3.45409	4.44212	4.75105	2.90249	-1.84856	0.00131784	0.0207368
ENST00000449298	ENSG00000235749	RP11-634B7.4	LncRNA_from_Ensembl	ENST00000302084,ENST00000283225,ENST00000366485,ENST00000359688	3.80794	1.5563	2.26761	1.39421	2.11165	3.91141	1.80858	0	1.64281	0	0	0	0	2.30743	2.40824	0.56432	-1.84392	0.00752004	0.0665131
ENST00000432139	ENSG00000226562	CYP4F26P	LncRNA_from_Ensembl	---	0	3.13158	0	3.19254	3.99533	0	2.58639	0	0	0	0	0	0	0	1.84369	0	-1.84369	0.000634056	0.012549
ENST00000455390	ENSG00000231654	RPS6KA2-AS1	LncRNA_from_Ensembl	ENST00000507747,ENST00000512860	4.19699	4.65891	5.29103	5.20264	5.75888	5.43099	5.06775	4.3834	3.24655	3.23272	3.62537	1.39031	1.89382	4.98243	5.08674	3.25066	-1.83608	0.00308413	0.0367328
ENST00000422128	ENSG00000231312	AC007246.3	LncRNA_from_Ensembl	ENST00000341681,ENST00000484274,ENST00000429397,ENST00000437968,ENST00000263881	0	4.54358	0.818071	3.42903	0	4.55307	3.46099	0	0	0	1.45667	0	0.93009	1.57289	2.40068	0.565665	-1.83501	0.00321472	0.037771
ENST00000506255	ENSG00000251497	RP11-197N18.7	LncRNA_from_Ensembl	ENST00000546049,ENST00000542210,ENST00000280562,ENST00000451868,ENST00000320201,ENST00000535289	6.15881	6.0867	6.61334	5.89782	6.11057	6.06654	5.40255	0	3.98724	5.56078	4.76401	6.05885	4.50649	4.62644	6.04805	4.21483	-1.83322	0.0314481	0.168636
ENST00000583062	ENSG00000266677	RP11-258F1.1	LncRNA_from_Ensembl	ENST00000418233,ENST00000615845,ENST00000433411,ENST00000399138,ENST00000205890,ENST00000578575,ENST00000541285,ENST00000579848	4.19699	4.6024	4.48319	4.66827	3.45491	4.79126	3.08897	3.11146	1.64281	0	2.16655	2.33725	3.0432	4.1528	4.18371	2.35058	-1.83313	0.00227659	0.0300003
ENST00000597156	ENSG00000268120	CTD-3193O13.11	LncRNA_from_Ensembl	ENST00000618550,ENST00000615988	3.27358	2.77039	0.818071	0	3.08307	5.97285	0	0	1.64281	0	1.45667	0	0	0	2.274	0.442783	-1.83121	0.0032541	0.0380977
ENST00000438967	ENSG00000231102	RP11-298J23.5	LncRNA_from_Ensembl	ENST00000445700,ENST00000424495,ENST00000433032,ENST00000419396,ENST00000425401,ENST00000394283,ENST00000358871,ENST00000230323,ENST00000420312,ENST00000373025,ENST00000373033,ENST00000416140,ENST00000403298	6.18053	5.65807	6.53241	7.23665	6.68856	6.75165	5.80904	5.57348	5.36918	3.23272	5.36209	3.52842	3.19354	5.81507	6.40813	4.58207	-1.82605	0.000942515	0.0165242
ENST00000563931	ENSG00000261177	RP11-805I24.1	LncRNA_from_Ensembl	---	3.69174	0	4.32741	0	2.36522	2.38242	0	0	0	0	0	0	0	0	1.82383	0	-1.82383	0.000716784	0.0136445
ENST00000439074	ENSG00000229155	RP11-528A4.2	LncRNA_from_Ensembl	---	0	4.20702	0	2.74406	3.56023	0	2.24928	0	0	0	0	0	0	0	1.82294	0	-1.82294	0.000674325	0.0130736
ENST00000588799	ENSG00000267275	CTD-2562J15.6	LncRNA_from_Ensembl	ENST00000248071,ENST00000592003	3.56536	3.13158	2.47982	2.90954	4.54982	5.05781	4.30541	0	2.39107	3.43302	3.5196	2.33725	0	1.57289	3.71419	1.8934	-1.82079	0.0160509	0.109564
ENST00000628233	ENSG00000226777	FAM30A	LncRNA_from_Ensembl	---	4.19699	4.41821	4.97828	7.45321	6.80027	6.96132	6.34154	6.07661	3.98724	1.26307	4.61789	3.52842	3.0432	5.88905	5.87855	4.05793	-1.82062	0.0240998	0.142379
ENST00000622695	ENSG00000277147	LINC00869	LncRNA_from_Ensembl	---	6.20193	5.71249	7.7252	7.43974	7.4269	8.72251	8.00873	5.40156	5.44144	4.71156	5.23418	6.52036	4.03489	7.15191	7.31964	5.49941	-1.82023	0.000908972	0.0161209
ENST00000398460	ENSG00000214548	MEG3	LncRNA_from_Ensembl	---	8.22944	7.57906	2.97589	1.78352	6.07547	8.11752	0	1.33829	4.32945	3.76559	2.42274	4.91573	2.46649	2.79182	4.96584	3.14716	-1.81869	0.000731072	0.0138519
ENST00000555882	ENSG00000258498	DIO3OS	LncRNA_from_Ensembl	ENST00000510508	3.56536	3.4202	1.71771	2.0898	2.11165	4.26762	2.85946	0	2.06492	0	0	0	2.46649	2.79182	2.86169	1.04617	-1.81551	0.0276272	0.155636
ENST00000455961	ENSG00000232490	OSBPL10-AS1	LncRNA_from_Ensembl	ENST00000490009,ENST00000479396,ENST00000438237,ENST00000472175,ENST00000467598,ENST00000396556,ENST00000429492	3.56536	3.6606	3.23167	4.71374	4.2683	3.43735	3.08897	2.4817	0	0	2.82916	1.39031	2.68535	3.88997	3.70943	1.89664	-1.81279	0.0154049	0.106788
ENST00000462528	ENSG00000241213	RP11-768G7.2	LncRNA_from_Ensembl	---	3.56536	5.20587	0	0	0	3.91141	0	0	0	0	0	0	0	0	1.81181	0	-1.81181	0.00363009	0.0409847
ENST00000613438	ENSG00000276075	CTD-2012K14.8	LncRNA_from_Ensembl	ENST00000565176,ENST00000422602,ENST00000562116,ENST00000042381,ENST00000566920,ENST00000566907,ENST00000562755,ENST00000540839,ENST00000566522,ENST00000379312	3.69174	0	0	5.23419	0	0	3.75647	0	0	0	0	0	0	0	1.81177	0	-1.81177	0.00329247	0.0383896
ENST00000620306	ENSG00000277504	RP11-278A23.4	LncRNA_from_Ensembl	ENST00000537256,ENST00000284262,ENST00000563609	2.08794	4.54358	1.33691	3.42903	2.93427	3.91141	3.88424	1.33829	1.64281	1.92605	0	2.5519	0	1.98642	3.16105	1.34935	-1.8117	0.00164393	0.0241324
ENST00000568861	ENSG00000174171	RP11-23P13.6	LncRNA_from_Ensembl	ENST00000320955,ENST00000220325	6.43664	5.97983	6.40829	7.31988	5.66754	7.45272	6.04608	6.06018	4.72644	2.72252	5.82863	4.79454	2.68535	5.81507	6.473	4.66182	-1.81118	0.00565663	0.0551159
ENST00000511565	ENSG00000246334	PRR7-AS1	LncRNA_from_Ensembl	ENST00000393576,ENST00000515666,ENST00000507881,ENST00000355472,ENST00000355958,ENST00000502922,ENST00000528793,ENST00000323249	6.71487	7.37489	8.09088	8.47903	8.19226	8.8684	8.07048	6.51068	6.38865	6.62942	6.85989	5.22807	4.03489	7.46578	7.97012	6.15962	-1.81049	0.000366745	0.00859859
ENST00000562343	ENSG00000261586	RP11-923I11.6	LncRNA_from_Ensembl	---	0	6.61543	5.84462	5.46446	5.75888	6.41417	5.22084	3.63968	3.77993	0	4.8096	3.05243	1.89382	5.47412	5.04549	3.23565	-1.80983	0.0310273	0.167209
ENST00000425156	ENSG00000223797	ENTPD3-AS1	LncRNA_from_Ensembl	ENST00000445129,ENST00000456402,ENST00000439533,ENST00000301825	6.34344	6.10715	4.38123	5.23419	6.22711	5.2827	5.48549	4.02548	3.98724	3.90695	4.66826	0.856529	3.0432	5.91289	5.58019	3.77151	-1.80868	0.0176282	0.116288
ENST00000609107	ENSG00000272549	RP11-351J23.2	LncRNA_from_Ensembl	---	0	0	4.97828	0	3.45491	3.23699	3.28694	0	0	0	0	0	0	2.30743	2.13673	0.329633	-1.8071	0.0329214	0.173527
ENST00000605631	ENSG00000270412	RP11-92C4.6	LncRNA_from_Ensembl	ENST00000610452,ENST00000471477,ENST00000375001,ENST00000467052	7.65466	5.93476	6.05793	0	3.75028	6.92843	3.46099	3.3464	3.88731	3.00006	4.27201	4.75177	1.89382	0	4.82672	3.02162	-1.8051	0.00692727	0.0630203
ENST00000564700	ENSG00000261294	RP11-616M22.3	LncRNA_from_Ensembl	ENST00000562079,ENST00000565831,ENST00000569107,ENST00000358590,ENST00000348261,ENST00000564231,ENST00000637236	3.27358	4.65891	1.33691	0	4.20474	3.43735	2.58639	0	0	1.92605	0.904869	0	1.49098	2.56986	2.78541	0.984536	-1.80088	0.00751009	0.0664673
ENST00000412295	ENSG00000248103	CTC-338M12.9	LncRNA_from_Ensembl	---	4.5031	4.41821	3.88116	4.04178	4.49774	4.36918	2.85946	3.3464	0	3.23272	2.42274	1.77906	2.20839	2.98414	4.08152	2.28192	-1.7996	0.000148222	0.00451001
ENST00000567556	ENSG00000259798	RP11-23E19.2	LncRNA_from_Ensembl	ENST00000538248,ENST00000393552,ENST00000539447,ENST00000288168,ENST00000393567,ENST00000545230,ENST00000541601,ENST00000321489	2.08794	3.28309	0.818071	3.53417	4.78528	0	2.85946	0	0	0	1.85484	0	0.93009	1.98642	2.48114	0.681621	-1.79952	0.00470697	0.0486369
ENST00000520576	ENSG00000204949	FAM83A-AS1	LncRNA_from_Ensembl	ENST00000522648,ENST00000518448,ENST00000536633,ENST00000276699,ENST00000521468	5.50576	4.41821	5.07942	3.19254	4.54982	6.00477	0	2.4817	1.64281	1.92605	3.98462	2.5519	0	3.56834	4.10722	2.30792	-1.7993	0.00564399	0.0550663
ENST00000381051	ENSG00000197182	MIRLET7BHG	LncRNA_from_Ensembl	ENST00000396008	9.55266	9.32972	8.26559	7.80272	8.17163	10.5667	7.51148	5.84687	8.05137	8.15589	6.74725	6.77651	6.19833	6.84	8.74293	6.94517	-1.79775	0.000194104	0.00548539
ENST00000522771	ENSG00000214548	MEG3	LncRNA_from_Ensembl	---	7.70049	6.86404	0	1.78352	4.74116	6.03599	1.17088	0	2.65691	4.78666	2.64021	0.856529	0	4.78987	4.0423	2.24717	-1.79513	0.037094	0.186516
ENST00000510551	ENSG00000249241	AC195454.1	LncRNA_from_Ensembl	---	2.68235	3.76727	0	3.81019	4.54982	0	5.40255	0	0	0	2.99621	2.08498	0	2.56986	2.88746	1.09301	-1.79445	0.0396035	0.194227
ENST00000626400	ENSG00000281386	RP11-237N19.3	LncRNA_from_Ensembl	---	0	4.41821	0	2.55712	2.58082	2.38242	3.46099	0	0	0	1.85484	0	0	0.990958	2.19994	0.406543	-1.79339	0.00675319	0.0619465
ENST00000532979	ENSG00000255250	CTD-2005H7.2	LncRNA_from_Ensembl	---	3.27358	3.95952	2.0187	1.78352	3.08307	0	2.85946	0	0	0	1.85484	0	0	2.56986	2.42541	0.6321	-1.79331	0.0230751	0.138426
ENST00000311067	ENSG00000173862	RP11-89N17.1	LncRNA_from_Ensembl	---	6.02114	6.29718	5.14311	6.11675	6.44903	4.86265	5.6741	4.9089	3.24655	0	4.39675	4.51654	5.31947	5.62608	5.79485	4.00204	-1.79281	0.0178018	0.117052
ENST00000455228	ENSG00000227744	FLJ43879	LncRNA_from_Ensembl	---	3.10209	1.96771	1.33691	0	3.21795	3.43735	1.80858	0	0	0	0	2.33725	0	0	2.12437	0.333893	-1.79048	0.0229069	0.137798
ENST00000511301	ENSG00000250012	RP11-124N2.1	LncRNA_from_Ensembl	ENST00000346785,ENST00000514677,ENST00000505996,ENST00000512470,ENST00000360370,ENST00000507008,ENST00000514023,ENST00000504035,ENST00000315891,ENST00000514891,ENST00000513723,ENST00000508835,ENST00000510651,ENST00000514333,ENST00000509064	3.27358	3.8666	2.0187	1.39421	3.21795	3.00424	3.46099	2.97789	0	0	2.16655	0	0	2.56986	2.89089	1.10204	-1.78885	0.0471974	0.216072
ENST00000630387	ENSG00000242086	LINC00969	LncRNA_from_Ensembl	---	2.41555	3.76727	2.82871	2.74406	2.76834	3.00424	1.80858	1.33829	1.64281	0	1.85484	0	0	1.98642	2.76239	0.974622	-1.78777	0.000939987	0.0164942
ENST00000444871	ENSG00000259439	RP11-89K21.1	LncRNA_from_Ensembl	---	5.01927	5.16742	0	0	1.41193	5.80177	0	0	0	0	0	2.90408	0	1.98642	2.48577	0.698642	-1.78713	0.0395096	0.193939
ENST00000623772	ENSG00000187013	C17orf82	LncRNA_from_Ensembl	ENST00000240328,ENST00000477081,ENST00000419047,ENST00000586986	5.97216	6.02353	3.10944	3.72392	5.46545	6.21032	6.15144	2.66671	4.40367	3.60887	2.16655	4.95397	3.56861	2.79182	5.23661	3.45146	-1.78515	0.00105077	0.0178288
ENST00000597592	ENSG00000269350	CTD-2278I10.1	LncRNA_from_Ensembl	ENST00000595816,ENST00000599426,ENST00000252590	3.56536	2.96226	3.80445	3.19254	2.58082	3.23699	0	0	0	0	2.42274	1.39031	1.49098	1.57289	2.7632	0.982417	-1.78078	0.00263742	0.0330335
ENST00000416473	ENSG00000229109	RP11-439K3.1	LncRNA_from_Ensembl	---	3.91547	4.48225	0	1.78352	4.13826	0	2.24928	2.26942	0	0	1.85484	0	0	0	2.36697	0.58918	-1.77779	0.0220784	0.134557
ENST00000416366	ENSG00000179406	LINC00174	LncRNA_from_Ensembl	ENST00000490159	4.69641	5.04554	3.63758	4.24129	2.58082	6.26405	3.88424	2.26942	3.39948	3.90695	3.28151	2.5519	0.93009	1.57289	4.3357	2.55889	-1.77681	0.00126161	0.0201327
ENST00000519726	ENSG00000253893	FAM85B	LncRNA_from_Ensembl	---	3.42683	5.86441	2.82871	4.84215	5.06126	5.38324	4.95585	3.54839	2.06492	1.26307	3.40546	2.90408	4.18606	2.56986	4.62321	2.84883	-1.77437	0.000659344	0.0128758
ENST00000528983	ENSG00000255446	CTD-2531D15.4	LncRNA_from_Ensembl	ENST00000534397,ENST00000278282	3.27358	2.28746	2.66479	2.55712	4.91007	1.92957	4.30541	2.02042	0	1.92605	0	2.08498	1.49098	1.98642	3.13257	1.35841	-1.77416	0.00115769	0.0190109
ENST00000562710	ENSG00000260910	LINC00565	LncRNA_from_Ensembl	---	5.39864	4.81628	5.57125	4.8006	3.34129	5.17463	4.631	2.26942	4.83772	3.23272	3.62537	3.05243	0	4.3047	4.8191	3.04605	-1.77305	0.0143129	0.101704
ENST00000493797	ENSG00000239906	RP11-34P13.14	LncRNA_from_Ensembl	---	4.97023	5.20587	4.66775	4.41654	4.38758	6.36585	4.47737	4.02548	3.39948	0	4.89668	3.30997	2.46649	3.983	4.92731	3.15444	-1.77287	0.00772425	0.0676938
ENST00000437947	ENSG00000235033	RP11-61I13.3	LncRNA_from_Ensembl	ENST00000274867,ENST00000633794,ENST00000538976,ENST00000631498,ENST00000398904,ENST00000373181	4.27982	4.12915	2.82871	2.3423	2.58082	3.43735	0	0	0	0	0.904869	3.05243	0.93009	2.30743	2.79973	1.02783	-1.7719	0.0244368	0.143647
ENST00000608354	ENSG00000268812	RP1-102K2.8	LncRNA_from_Ensembl	ENST00000403987,ENST00000249075	5.78634	4.41821	4.71042	3.42903	2.93427	7.4294	2.85946	2.97789	2.39107	3.60887	2.82916	1.39031	2.68535	3.30561	4.50959	2.74118	-1.76841	0.000193543	0.00547497
ENST00000618634	ENSG00000278451	RP11-923I11.8	LncRNA_from_Ensembl	---	0	1.5563	3.23167	2.90954	4.13826	2.72657	2.85946	2.66671	0	0	0	1.39031	0	0.990958	2.48883	0.72114	-1.76769	0.0175312	0.115861
ENST00000561256	ENSG00000259248	USP3-AS1	LncRNA_from_Ensembl	ENST00000558285,ENST00000559257,ENST00000559192,ENST00000561381,ENST00000534939,ENST00000558218,ENST00000560202,ENST00000559711,ENST00000559718,ENST00000538686,ENST00000360587,ENST00000268049,ENST00000540797,ENST00000560325,ENST00000559873,ENST00000558157,ENST00000380324	0	3.5454	2.26761	4.17781	3.21795	4.36918	5.01289	3.11146	0	2.37856	2.42274	0	0	2.30743	3.22726	1.46003	-1.76723	0.0227152	0.136986
ENST00000587693	ENSG00000267373	CTD-2231E14.5	LncRNA_from_Ensembl	ENST00000588032,ENST00000300933,ENST00000344824,ENST00000591226,ENST00000591645	0	4.6024	3.88116	4.52255	3.75028	4.26762	1.80858	0	3.07546	0	1.85484	2.5519	0	2.98414	3.2618	1.49519	-1.76661	0.0282621	0.157879
ENST00000447250	ENSG00000228412	RP4-625H18.2	LncRNA_from_Ensembl	---	3.42683	3.13158	0	0	3.75028	0	3.08897	0	1.0436	0	0	0	0	0	1.91395	0.149086	-1.76487	0.0025798	0.0325641
ENST00000606540	ENSG00000272347	RP11-43F13.4	LncRNA_from_Ensembl	ENST00000274150,ENST00000296849	4.19699	3.76727	2.97589	3.05797	2.76834	2.72657	4.76983	2.83067	0	0	1.85484	2.5519	1.89382	2.79182	3.46612	1.70329	-1.76283	0.00309921	0.0368279
ENST00000564585	ENSG00000260792	RP11-982M15.8	LncRNA_from_Ensembl	---	5.75773	4.48225	4.27151	6.02953	5.43808	5.87265	4.95585	4.02548	3.88731	2.72252	3.98462	2.90408	2.20839	4.73742	5.25823	3.49569	-1.76254	0.0001183	0.0038344
ENST00000623837	ENSG00000278925	AC005753.1	LncRNA_from_Ensembl	---	5.2422	6.06595	3.10944	3.89159	5.23037	5.43099	0	2.97789	0	4.99102	2.64021	2.5519	1.49098	1.98642	4.13865	2.37692	-1.76173	0.0262072	0.150356
ENST00000527030	ENSG00000254649	RP11-452H21.2	LncRNA_from_Ensembl	ENST00000530915,ENST00000526030,ENST00000534823,ENST00000528886,ENST00000361507	4.35815	4.04683	4.62378	4.17781	4.78528	6.29018	2.85946	3.3464	3.24655	0	3.81615	3.42333	2.68535	2.30743	4.44878	2.68932	-1.75947	0.00134369	0.0210235
ENST00000634568	ENSG00000282851	BISPR	LncRNA_from_Ensembl	ENST00000529490,ENST00000533098,ENST00000252593,ENST00000528911,ENST00000528604,ENST00000527220,ENST00000600514	4.43244	4.76571	5.42518	6.02953	5.86547	7.58526	5.17159	5.0487	4.83772	2.72252	2.99621	3.52842	3.45409	4.37504	5.61074	3.85181	-1.75893	0.000503158	0.0106368
ENST00000577064	ENSG00000262823	RP13-580F15.2	LncRNA_from_Ensembl	ENST00000355530,ENST00000575796,ENST00000575194	1.05922	1.5563	3.10944	4.17781	3.21795	0	3.08897	1.33829	0	0	0	0	0	2.56986	2.31567	0.558307	-1.75736	0.0190235	0.12213
ENST00000587836	ENSG00000266983	CTC-232P5.1	LncRNA_from_Ensembl	ENST00000591333,ENST00000587321,ENST00000589340,ENST00000592546,ENST00000591124,ENST00000590623,ENST00000589353,ENST00000592771,ENST00000588021,ENST00000587463,ENST00000587263,ENST00000591736,ENST00000587479,ENST00000588010,ENST00000591092,ENST00000340578,ENST00000592266,ENST00000592621,ENST00000589742,ENST00000589886,ENST00000586117,ENST00000587956,ENST00000587159,ENST00000590953,ENST00000590778…	5.0667	5.54266	3.44885	5.3249	5.46545	4.93068	3.46099	2.4817	4.16847	0	4.39675	4.29613	3.0432	2.56986	4.74861	2.99373	-1.75488	0.00889595	0.0743826
ENST00000544461	ENSG00000226091	LINC00937	LncRNA_from_Ensembl	---	5.69874	5.4813	6.556	5.56714	4.91007	7.8628	4.70209	3.80657	3.77993	0	5.47958	5.22807	5.21784	4.98243	5.82545	4.07063	-1.75482	0.0170221	0.113663
ENST00000356020	ENSG00000198685	LINC01565	LncRNA_from_Ensembl	---	0	5.12793	2.97589	2.0898	3.75028	0	1.80858	1.33829	0	0	2.16655	0	0	0	2.25035	0.500692	-1.74966	0.010657	0.0840532
ENST00000357412	ENSG00000196741	LINC01560	LncRNA_from_Ensembl	ENST00000377065,ENST00000313116	1.05922	0.978555	4.86951	4.8006	0.872208	4.15837	5.31455	0.81906	1.0436	4.2631	0.904869	0.856529	0.93009	0.990958	3.15043	1.40117	-1.74926	0.0220116	0.134346
ENST00000585167	ENSG00000266106	RP11-647F2.2	LncRNA_from_Ensembl	ENST00000582036,ENST00000579490,ENST00000311014,ENST00000579055,ENST00000446837	4.10912	3.6606	0	4.36045	5.41018	0	3.28694	0	2.88131	0	2.99621	1.77906	0.93009	0	2.97533	1.22667	-1.74866	0.0290682	0.160768
ENST00000567984	ENSG00000260953	RP11-426C22.6	LncRNA_from_Ensembl	---	5.50576	4.65891	5.42518	4.84215	5.26194	4.55307	4.55623	3.88329	3.39948	3.00006	4.13546	3.52842	0	4.62644	4.97189	3.22474	-1.74715	0.00234746	0.0305882
ENST00000378417	ENSG00000205037	RP11-863P13.4	LncRNA_from_Ensembl	---	5.69874	5.54266	6.68997	6.62507	6.56746	7.07089	6.17661	4.66994	5.29312	2.37856	4.8096	4.29613	4.66935	6.02653	6.33877	4.59189	-1.74688	0.000293786	0.0073568
ENST00000566841	ENSG00000259805	RP11-382A20.5	LncRNA_from_Ensembl	ENST00000510873,ENST00000304231,ENST00000451195,ENST00000559652,ENST00000505341,ENST00000563387,ENST00000558344,ENST00000508990,ENST00000379403,ENST00000450735,ENST00000506912,ENST00000560015,ENST00000304191,ENST00000500334,ENST00000619367,ENST00000565712,ENST00000560374,ENST00000619240,ENST00000261721,ENST00000514272,ENST00000538348,ENST00000304177,ENST00000565725,ENST00000512638	4.69641	4.76571	3.5463	2.55712	3.08307	4.55307	0	1.7193	1.0436	1.26307	0	1.77906	4.18606	0.990958	3.31453	1.56887	-1.74566	0.0358619	0.182872
ENST00000443490	ENSG00000197182	MIRLET7BHG	LncRNA_from_Ensembl	---	8.17097	7.34936	6.13827	5.75286	5.80247	7.99578	5.87205	4.02548	6.49433	5.68376	4.39675	5.37621	4.44785	4.44212	6.72596	4.98093	-1.74504	0.000523161	0.0109409
ENST00000442823	ENSG00000224032	EPB41L4A-AS1	LncRNA_from_Ensembl	ENST00000261486,ENST00000621003,ENST00000507810,ENST00000509342	4.10912	4.48225	0	0	0	0	3.61628	0	0	0	0	0	0	0	1.74395	0	-1.74395	0.00414927	0.0446911
ENST00000562064	ENSG00000261175	CTD-2015G9.2	LncRNA_from_Ensembl	---	4.43244	5.84017	0	0	0	1.92957	0	0	0	0	0	0	0	0	1.74317	0	-1.74317	0.00423294	0.045259
ENST00000422847	ENSG00000237523	LINC00857	LncRNA_from_Ensembl	ENST00000372231,ENST00000422982,ENST00000438331,ENST00000463657,ENST00000474545	4.43244	4.7133	4.27151	2.3423	3.91818	2.72657	4.00161	0	2.39107	0	2.64021	3.7181	1.89382	3.56834	3.77227	2.03022	-1.74205	0.0262376	0.150475
ENST00000608616	ENSG00000241769	LINC00893	LncRNA_from_Ensembl	ENST00000450602,ENST00000448332,ENST00000434353,ENST00000423540,ENST00000422081,ENST00000514208,ENST00000427113,ENST00000441880,ENST00000523759,ENST00000393985,ENST00000431132,ENST00000428236,ENST00000423421,ENST00000441248	4.35815	6.24275	4.79216	6.77203	6.70013	6.12579	6.84405	4.98049	5.63873	6.06184	4.45529	4.35447	0	4.1528	5.97644	4.2348	-1.74163	0.0373247	0.187253
ENST00000553729	ENSG00000258498	DIO3OS	LncRNA_from_Ensembl	ENST00000510508	2.68235	2.28746	0	2.55712	1.8038	0	2.85946	0	0	0	0	0	0	0	1.74146	0	-1.74146	0.000406262	0.00919223
ENST00000563331	ENSG00000260026	CTD-2015G9.1	LncRNA_from_Ensembl	---	2.90743	4.7133	0	1.78352	0	4.46405	0	1.7193	0	0	0	0	0	0	1.98119	0.245614	-1.73557	0.0131936	0.0964789
ENST00000523987	ENSG00000253379	RP11-1102P16.1	LncRNA_from_Ensembl	---	3.27358	5.24331	0.818071	2.74406	4.78528	3.77002	0	1.33829	0	0	2.42274	2.73871	0	1.98642	2.94776	1.21231	-1.73545	0.0114657	0.0881709
ENST00000584715	ENSG00000264630	PRKCA-AS1	LncRNA_from_Ensembl	ENST00000413366,ENST00000284384,ENST00000578063	6.9353	6.31487	5.80579	5.49082	5.86547	7.33214	6.48953	3.45092	5.60767	2.72252	4.51155	4.29613	5.96733	5.53684	6.31913	4.58471	-1.73442	0.00219693	0.0292732
ENST00000595394	ENSG00000232913	PLCE1-AS2	LncRNA_from_Ensembl	ENST00000371385,ENST00000371380,ENST00000371375	3.10209	4.35119	2.26761	2.0898	3.08307	0	0	0	0	0	0	1.77906	0	0.990958	2.12768	0.395717	-1.73196	0.00520722	0.0521791
ENST00000627989	ENSG00000240401	AC012358.8	LncRNA_from_Ensembl	ENST00000263630,ENST00000474059,ENST00000456975,ENST00000413716,ENST00000426576,ENST00000412148,ENST00000476903,ENST00000436346,ENST00000336838	3.69174	3.13158	4.53159	5.20264	3.65838	5.83765	2.58639	2.02042	4.47426	0	1.85484	2.33725	3.0432	2.79182	4.09142	2.36026	-1.73117	0.0112674	0.0872651
ENST00000553961	ENSG00000259062	ACTN1-AS1	LncRNA_from_Ensembl	ENST00000556433,ENST00000438964,ENST00000556203,ENST00000553659,ENST00000193403,ENST00000376839,ENST00000555616,ENST00000538545,ENST00000556571,ENST00000394419,ENST00000553370	3.27358	2.96226	0	2.3423	3.45491	3.23699	3.28694	2.02042	0	0	1.45667	1.39031	0	1.57289	2.651	0.920043	-1.73095	0.00358265	0.0406257
ENST00000455531	ENSG00000214548	MEG3	LncRNA_from_Ensembl	---	6.84297	6.26112	3.23167	3.81019	4.2683	8.07306	2.24928	1.7193	3.24655	2.72252	3.90284	4.35447	5.10851	1.57289	4.96237	3.23244	-1.72993	0.00310907	0.0369016
ENST00000443670	ENSG00000224577	LINC01117	LncRNA_from_Ensembl	---	3.56536	2.96226	2.47982	0	0	3.77002	2.58639	0	0	0	0	1.77906	1.49098	0	2.19484	0.467148	-1.72769	0.013329	0.0971135
ENST00000518567	ENSG00000181171	FER1L6-AS1	LncRNA_from_Ensembl	ENST00000522917	4.91947	7.15676	0	1.39421	3.65838	3.00424	0	0	0	0	3.1459	2.33725	0	2.56986	2.87615	1.15043	-1.72572	0.0194902	0.124112
ENST00000446543	ENSG00000234626	RP1-149A16.12	LncRNA_from_Ensembl	---	5.0667	4.48225	3.72342	0.859349	4.20474	3.43735	3.28694	2.4817	1.0436	0	1.45667	1.39031	3.0432	3.56834	3.58011	1.85483	-1.72528	0.00913061	0.0757418
ENST00000610060	ENSG00000272840	RP11-379B18.6	LncRNA_from_Ensembl	---	2.41555	2.54904	2.26761	2.90954	3.08307	1.92957	1.17088	2.26942	0	0	0	0	0	1.98642	2.33218	0.607976	-1.7242	0.0178116	0.117091
ENST00000585599	ENSG00000237001	WASF3-AS1	LncRNA_from_Ensembl	ENST00000335327,ENST00000496788,ENST00000361042	2.90743	3.4202	0	0	2.11165	3.61325	0	0	0	0	0	0	0	0	1.72179	0	-1.72179	0.00119062	0.0193532
ENST00000620001	ENSG00000277619	CTC-276P9.4	LncRNA_from_Ensembl	ENST00000507253,ENST00000506438,ENST00000504936,ENST00000503586,ENST00000265340,ENST00000502676	4.19699	6.71208	6.27248	3.81019	4.06857	7.59578	3.61628	3.23371	4.0807	5.51734	3.40546	4.10547	1.89382	1.98642	5.18177	3.46042	-1.72135	0.00524234	0.0524054
ENST00000621707	ENSG00000274248	AJ011932.1	LncRNA_from_Ensembl	---	2.08794	4.12915	2.47982	2.3423	0.872208	1.92957	2.58639	2.83067	0	0	0	0	0	1.57289	2.34677	0.629081	-1.71769	0.0465021	0.214107
ENST00000568033	ENSG00000261480	RP11-578F21.6	LncRNA_from_Ensembl	ENST00000563213	0	1.5563	1.33691	2.90954	3.75028	1.92957	3.75647	1.33829	0	0	0	0	1.89382	0	2.17701	0.46173	-1.71528	0.00713156	0.0642546
ENST00000590252	ENSG00000267092	CTB-25B13.9	LncRNA_from_Ensembl	ENST00000395467,ENST00000590682,ENST00000586272,ENST00000590562,ENST00000585804,ENST00000585700,ENST00000590090,ENST00000330475,ENST00000591077,ENST00000589839,ENST00000590440	2.68235	3.8666	2.47982	3.31563	2.58082	4.26762	3.28694	0	2.06492	0	2.16655	3.05243	3.19354	0	3.2114	1.49678	-1.71462	0.0415523	0.199989
ENST00000417643	ENSG00000237596	RP13-143G15.4	LncRNA_from_Ensembl	ENST00000308191,ENST00000615259,ENST00000446774	4.97023	3.28309	0	2.90954	3.45491	0	1.80858	2.26942	0	0	2.16655	0	0	0	2.34662	0.63371	-1.71291	0.0328393	0.173284
ENST00000374945	ENSG00000204277	RP11-219G17.4	LncRNA_from_Ensembl	---	6.38144	6.46506	7.24146	5.79579	5.29283	7.08589	5.1206	4.71262	5.33165	2.72252	5.85061	5.31877	3.56861	3.88997	6.19758	4.48496	-1.71262	0.00159134	0.0236132
ENST00000498979	ENSG00000245248	USP2-AS1	LncRNA_from_Ensembl	ENST00000455332,ENST00000527590,ENST00000528295,ENST00000528522,ENST00000533840,ENST00000260187,ENST00000284240,ENST00000580275,ENST00000524659,ENST00000532974,ENST00000527843,ENST00000524970,ENST00000584021	3.42683	4.41821	2.47982	5.43761	5.51869	2.72657	5.06775	2.97789	0	2.37856	2.82916	3.05243	3.86601	1.98642	4.15364	2.4415	-1.71215	0.00309251	0.036784
ENST00000414006	ENSG00000226688	ENTPD1-AS1	LncRNA_from_Ensembl	ENST00000423344,ENST00000491114,ENST00000602648	4.69641	0.978555	4.97828	4.75783	3.83667	0	3.08897	0.81906	3.07546	3.23272	0.904869	1.39031	0.93009	0	3.19096	1.47893	-1.71203	0.00968019	0.0787304
ENST00000631366	ENSG00000242086	LINC00969	LncRNA_from_Ensembl	---	4.19699	4.54358	0.818071	4.1114	1.41193	0	0	0	0	1.26307	0	0.856529	0	0.990958	2.15457	0.444366	-1.7102	0.0013768	0.0213834
ENST00000485174	ENSG00000241684	ADAMTS9-AS2	LncRNA_from_Ensembl	ENST00000498707,ENST00000459780,ENST00000475557,ENST00000295903,ENST00000482490	3.80794	3.13158	0	1.78352	2.36522	2.72657	0	0	0	0	0	0.856529	0	0.990958	1.97355	0.263927	-1.70962	0.00177176	0.0253593
ENST00000613161	ENSG00000273674	CTD-2378E12.1	LncRNA_from_Ensembl	ENST00000558439,ENST00000561441,ENST00000261842,ENST00000560508,ENST00000561393	3.27358	3.8666	2.47982	2.55712	3.21795	3.23699	2.85946	1.33829	0	1.92605	0	1.39031	1.89382	2.98414	3.07022	1.3618	-1.70842	0.00289111	0.0351922
ENST00000586061	ENSG00000267530	AC006273.5	LncRNA_from_Ensembl	---	4.35815	5.35015	0	0	3.45491	4.63691	0	0	0	0	2.99621	1.39031	1.49098	0	2.54287	0.839642	-1.70323	0.0374955	0.187701
ENST00000444346	ENSG00000223783	AC124944.5	LncRNA_from_Ensembl	---	0	2.77039	2.0187	0	3.21795	3.91141	0	0	0	0	0	0	0	0	1.70264	0	-1.70264	0.00106198	0.0179447
ENST00000588946	ENSG00000267774	RP11-2N1.2	LncRNA_from_Ensembl	ENST00000439986	3.91547	0	0	1.39421	3.34129	2.38242	2.85946	0	0	0	0	0	0	1.98642	1.98469	0.283774	-1.70092	0.016219	0.110312
ENST00000619646	ENSG00000276790	RP11-290H9.5	LncRNA_from_Ensembl	ENST00000560629,ENST00000559488,ENST00000571680	5.20028	2.28746	1.33691	1.39421	1.8038	2.72657	0	0	0	0	1.85484	0	0	0.990958	2.10703	0.406543	-1.70049	0.00369532	0.0414561
ENST00000465742	ENSG00000244203	FOXP1-AS1	LncRNA_from_Ensembl	ENST00000470112,ENST00000493010,ENST00000318779,ENST00000475937,ENST00000610810,ENST00000484350,ENST00000318789,ENST00000327590,ENST00000615603,ENST00000493089	6.38144	5.44961	6.81256	7.10632	7.57248	7.63708	5.26845	4.32958	4.89029	4.36463	5.09382	4.66222	4.2561	6.73691	6.60399	4.9048	-1.6992	0.000955285	0.0166748
ENST00000566738	ENSG00000261513	RP11-432I5.8	LncRNA_from_Ensembl	ENST00000567016,ENST00000568954,ENST00000538126	4.81225	3.6606	3.72342	4.41654	2.93427	6.09647	5.31455	1.33829	3.66392	4.5485	2.42274	3.05243	2.46649	1.57289	4.42259	2.72361	-1.69898	0.00480813	0.049334
ENST00000625841	ENSG00000240401	AC012358.8	LncRNA_from_Ensembl	ENST00000263630,ENST00000474059,ENST00000456975,ENST00000413716,ENST00000426576,ENST00000412148,ENST00000476903,ENST00000436346,ENST00000336838	3.27358	2.54904	3.34434	3.31563	3.91818	4.86265	4.631	2.66671	2.88131	3.60887	0	2.08498	0	2.79182	3.6992	2.00481	-1.69439	0.0136122	0.0984271
ENST00000449346	ENSG00000231621	AC013264.2	LncRNA_from_Ensembl	ENST00000409919,ENST00000328737,ENST00000282272,ENST00000447713,ENST00000463879,ENST00000443014,ENST00000409153	4.91947	5.08732	6.63565	7.28264	7.80454	5.22968	8.28826	5.57348	3.07546	4.03568	5.97587	3.42333	4.18606	7.12154	6.46394	4.7702	-1.69374	0.0269996	0.15329
ENST00000465477	ENSG00000240207	RP11-379F4.4	LncRNA_from_Ensembl	ENST00000465739,ENST00000486568,ENST00000491804,ENST00000237696,ENST00000498640,ENST00000479756	3.27358	5.35015	3.44885	4.17781	4.13826	5.2827	3.08897	3.11146	3.07546	0	2.64021	4.61528	0.93009	2.56986	4.10862	2.42034	-1.68828	0.0338022	0.17641
ENST00000606772	ENSG00000272372	RP11-441F2.5	LncRNA_from_Ensembl	ENST00000564727,ENST00000262493,ENST00000568375	4.86685	6.0867	3.80445	4.24129	3.45491	5.05781	3.88424	2.02042	1.64281	3.00006	2.16655	1.39031	5.07014	4.3047	4.48518	2.79928	-1.68589	0.0421815	0.201962
ENST00000622634	ENSG00000274415	RP11-433J22.2	LncRNA_from_Ensembl	ENST00000430508,ENST00000621517,ENST00000579774	3.69174	2.28746	2.82871	1.78352	0	0	2.58639	0	0	0	0	1.39031	0	0	1.88255	0.198616	-1.68393	0.00400217	0.0437206
ENST00000581673	ENSG00000264660	RP11-381P6.1	LncRNA_from_Ensembl	---	6.3044	6.22414	0	5.66299	5.0967	6.23744	0	0	1.64281	2.72252	3.72391	2.73871	2.68535	4.23075	4.21795	2.53486	-1.68309	0.00933372	0.0768923
ENST00000377320	ENSG00000179840	PIK3CD-AS1	LncRNA_from_Ensembl	ENST00000377346,ENST00000536656,ENST00000628140	6.82929	7.0124	9.19727	9.52084	8.95648	8.81989	8.25319	7.45327	6.31363	6.12108	7.24717	6.2706	4.9902	8.41236	8.36991	6.6869	-1.68301	0.00268319	0.0334114
ENST00000554086	ENSG00000247287	RP11-902B17.1	LncRNA_from_Ensembl	ENST00000554835,ENST00000556778,ENST00000555185,ENST00000555542,ENST00000552875,ENST00000332981,ENST00000555906,ENST00000555082,ENST00000557294	6.86996	6.61543	7.20462	5.23419	7.25715	7.8186	7.87669	5.23589	4.54156	3.60887	6.69961	4.75177	5.6143	6.65446	6.98238	5.30092	-1.68146	0.00275485	0.0340513
ENST00000427333	ENSG00000231742	LINC01273	LncRNA_from_Ensembl	---	2.41555	3.4202	0	1.78352	1.41193	2.72657	0	0	0	0	0	0	0	0	1.67968	0	-1.67968	0.000589998	0.0119309
ENST00000500215	ENSG00000246548	RP11-7F17.5	LncRNA_from_Ensembl	---	5.28293	5.65807	4.27151	4.36045	5.1313	6.48376	4.55623	3.23371	2.88131	4.63233	2.82916	2.33725	3.77352	4.3047	5.10632	3.42743	-1.6789	0.000262414	0.00677874
ENST00000608140	ENSG00000272564	RP11-548P2.2	LncRNA_from_Ensembl	---	3.27358	2.77039	2.82871	4.36045	4.54982	2.72657	4.47737	2.02042	0	0	3.1459	2.08498	2.20839	3.79052	3.56956	1.89289	-1.67667	0.0237382	0.141046
ENST00000452120	ENSG00000214548	MEG3	LncRNA_from_Ensembl	---	10.9995	10.1772	5.76589	6.76125	8.85922	8.29577	5.40255	6.81482	7.26525	5.27805	6.16314	8.11604	2.20839	8.72673	8.03733	6.36749	-1.66984	0.0253736	0.147299
ENST00000625295	ENSG00000225963	AC009950.2	LncRNA_from_Ensembl	ENST00000358662,ENST00000477068,ENST00000480916,ENST00000540870,ENST00000483067,ENST00000258382,ENST00000463022,ENST00000392048,ENST00000258381	3.80794	0	4.21335	3.19254	2.11165	0	0	0	1.64281	0	0	0	0	0	1.90364	0.234687	-1.66895	0.010048	0.0808088
ENST00000637541	ENSG00000227355	RP11-162D16.2	LncRNA_from_Ensembl	ENST00000347359,ENST00000538954,ENST00000286713	4.27982	0	3.34434	3.81019	2.58082	4.46405	3.46099	2.4817	2.06492	0	3.40546	0	0	2.30743	3.13431	1.46564	-1.66867	0.0472273	0.216149
ENST00000400985	ENSG00000215841	RP11-800A3.2	LncRNA_from_Ensembl	ENST00000393597,ENST00000393596,ENST00000311131	0	2.54904	2.0187	2.3423	2.36522	1.92957	2.85946	0	2.39107	0	0	0	0	0	2.00918	0.341581	-1.6676	0.0230858	0.138465
ENST00000513480	ENSG00000249740	OSMR-AS1	LncRNA_from_Ensembl	ENST00000502536,ENST00000274276	2.68235	3.4202	0	0	1.8038	0	3.75647	0	0	0	0	0	0	0	1.66612	0	-1.66612	0.00134973	0.0210764
ENST00000625026	ENSG00000278981	RP11-9N12.2	LncRNA_from_Ensembl	ENST00000357232,ENST00000623607	5.15711	3.4202	3.10944	0	0	3.43735	3.46099	1.7193	0	0	1.45667	1.77906	0	1.98642	2.65501	0.991636	-1.66338	0.00846829	0.0718691
ENST00000567544	ENSG00000260259	RP11-368I7.4	LncRNA_from_Ensembl	ENST00000564192,ENST00000378277,ENST00000503560,ENST00000508723,ENST00000472018,ENST00000504473,ENST00000510811,ENST00000331006,ENST00000502547,ENST00000568456,ENST00000511415,ENST00000625631,ENST00000505473,ENST00000507205,ENST00000353379,ENST00000514965,ENST00000512912,ENST00000505733	5.11261	5.00251	3.63758	6.06505	6.46268	3.00424	6.60532	2.83067	3.66392	4.45949	4.06201	2.33725	3.45409	3.44295	5.12714	3.46434	-1.6628	0.000232176	0.00623723
ENST00000443224	ENSG00000224215	RP11-371A19.2	LncRNA_from_Ensembl	ENST00000376501,ENST00000376500,ENST00000323327,ENST00000636213	1.66339	3.13158	1.33691	2.0898	1.8038	2.72657	1.80858	2.02042	0	0	0.904869	0	0	0	2.08009	0.417899	-1.66219	0.00914924	0.0758523
ENST00000519898	ENSG00000249669	CARMN	LncRNA_from_Ensembl	ENST00000505432	4.97023	4.35119	1.71771	0	2.11165	0	0	0	0	0	0	0	0	1.57289	1.87868	0.224699	-1.65398	0.00804051	0.0694915
ENST00000422045	ENSG00000232324	AC008440.10	LncRNA_from_Ensembl	ENST00000391770,ENST00000448420,ENST00000391771,ENST00000336967,ENST00000439000,ENST00000421337	1.05922	3.28309	3.63758	3.63216	3.45491	4.99564	3.08897	1.7193	1.64281	0	3.1459	2.08498	0	2.98414	3.30737	1.65388	-1.65349	0.0127207	0.0943091
ENST00000617183	ENSG00000275936	RP1-278C19.8	LncRNA_from_Ensembl	ENST00000458477,ENST00000548912,ENST00000637386,ENST00000551327,ENST00000637617,ENST00000547772,ENST00000546532,ENST00000440827,ENST00000552550,ENST00000267257,ENST00000540221,ENST00000543331,ENST00000547983,ENST00000547746,ENST00000323871,ENST00000424649,ENST00000538144,ENST00000550205,ENST00000536957,ENST00000228307	6.55777	6.41672	5.26263	5.68599	6.24301	7.33214	5.01289	3.95614	5.47625	5.27805	4.76401	4.56675	3.77352	3.15381	6.07302	4.42408	-1.64894	0.000191638	0.00543003
ENST00000628648	ENSG00000226312	CFLAR-AS1	LncRNA_from_Ensembl	ENST00000341222,ENST00000439154,ENST00000461422,ENST00000341582,ENST00000423241,ENST00000342795,ENST00000395148,ENST00000462763,ENST00000457277,ENST00000470178,ENST00000440180,ENST00000479953,ENST00000309955,ENST00000474842,ENST00000340870,ENST00000443227,ENST00000494258,ENST00000470664	6.82929	7.50391	8.06233	7.51873	7.96179	10.0054	6.27315	6.09285	7.10765	7.11068	6.34444	5.43146	4.90557	5.62608	7.73637	6.08839	-1.64798	0.000474227	0.0102143
ENST00000513790	ENSG00000248222	CTB-174D11.1	LncRNA_from_Ensembl	ENST00000332966,ENST00000519560,ENST00000518140	5.32254	4.28091	2.66479	1.39421	2.76834	0	2.58639	2.4817	1.0436	0	0	1.39031	0	2.56986	2.71674	1.06935	-1.64739	0.0128482	0.0948573
ENST00000602315	ENSG00000249669	CARMN	LncRNA_from_Ensembl	ENST00000505432	9.32537	10.3987	7.70951	6.58892	8.05484	7.74494	6.50949	6.04356	7.01597	4.36463	6.97441	6.65411	6.16231	7.604	8.0474	6.40271	-1.64468	0.000990305	0.0171273
ENST00000575424	ENSG00000262097	CTD-2135D7.5	LncRNA_from_Ensembl	---	3.42683	3.5454	2.47982	1.78352	4.06857	0	2.85946	0	1.64281	1.26307	1.45667	0	0	2.30743	2.5948	0.952855	-1.64195	0.00536563	0.053231
ENST00000563751	ENSG00000261332	RP11-297C4.1	LncRNA_from_Ensembl	ENST00000568926,ENST00000563615,ENST00000433423,ENST00000358164,ENST00000568987,ENST00000568012,ENST00000356798	3.80794	4.54358	5.57125	5.06905	4.82809	4.36918	4.70209	3.11146	3.53775	1.92605	3.40546	2.90408	1.89382	4.62644	4.69874	3.05787	-1.64087	0.000746398	0.0140568
ENST00000578022	ENSG00000264672	SEPT4-AS1	LncRNA_from_Ensembl	ENST00000582740,ENST00000580796,ENST00000580740,ENST00000582248,ENST00000577440,ENST00000578131,ENST00000583114,ENST00000349033,ENST00000581607,ENST00000457347,ENST00000577729,ENST00000317256,ENST00000240361,ENST00000412945,ENST00000582976,ENST00000393086,ENST00000583291,ENST00000584699,ENST00000426861,ENST00000580791,ENST00000585170,ENST00000579371,ENST00000584488,ENST00000321691,ENST00000317268…	3.42683	3.5454	2.97589	1.78352	3.08307	1.26586	1.80858	0.81906	1.0436	0	0	2.33725	2.20839	0	2.55559	0.915471	-1.64012	0.0107529	0.0845457
ENST00000575985	ENSG00000262678	RP5-1050D4.4	LncRNA_from_Ensembl	ENST00000571831,ENST00000576820,ENST00000361571,ENST00000575780,ENST00000574617,ENST00000348066,ENST00000414043,ENST00000572543,ENST00000381311,ENST00000355025,ENST00000574606,ENST00000574951,ENST00000573004	5.89543	5.84017	5.34619	6.199	5.46545	6.31585	4.47737	3.72553	4.89029	0	5.01816	4.56675	4.56284	5.30424	5.6485	4.00969	-1.63881	0.0120498	0.091019
ENST00000580942	ENSG00000264954	PRR29-AS1	LncRNA_from_Ensembl	ENST00000425164,ENST00000580752,ENST00000225760,ENST00000579184,ENST00000412177,ENST00000579788,ENST00000578892,ENST00000579222,ENST00000583891,ENST00000581417,ENST00000577953,ENST00000449662,ENST00000578379,ENST00000418105,ENST00000582540,ENST00000579687,ENST00000583684,ENST00000412356,ENST00000582530	3.80794	6.16683	4.0895	6.71727	6.02116	3.77002	4.76983	2.83067	3.53775	2.37856	4.27201	2.5519	3.6747	4.62644	5.04894	3.41029	-1.63864	0.000904816	0.0160771
ENST00000562525	ENSG00000260487	RP11-297C4.3	LncRNA_from_Ensembl	ENST00000568926,ENST00000565348,ENST00000565864,ENST00000564118,ENST00000569725,ENST00000433423,ENST00000358164,ENST00000562857,ENST00000566149,ENST00000356798	5.01927	4.35119	7.39977	6.8248	6.22711	6.55014	5.22084	5.015	4.32945	3.43302	4.76401	2.90408	3.6747	6.00451	5.94187	4.30354	-1.63834	0.003445	0.0396088
ENST00000429456	ENSG00000237940	AC093642.3	LncRNA_from_Ensembl	---	7.11523	7.09665	7.84016	8.65835	8.5999	7.1867	7.45085	6.78514	3.66392	4.99102	7.19659	6.00524	5.55995	8.28112	7.70683	6.069	-1.63784	0.0447652	0.209217
ENST00000412181	ENSG00000235138	RP11-374P20.4	LncRNA_from_Ensembl	ENST00000303407,ENST00000433041,ENST00000371834,ENST00000371842	7.94851	7.66435	7.57742	7.51873	7.65801	9.07038	6.87514	6.28891	7.30453	7.24989	6.14547	6.38697	4.86132	4.62644	7.75894	6.12336	-1.63557	0.00104147	0.0177189
ENST00000620696	ENSG00000187185	CTD-2600O9.1	LncRNA_from_Ensembl	ENST00000565871,ENST00000562311,ENST00000567059,ENST00000564891,ENST00000563028,ENST00000565481,ENST00000569112,ENST00000565684,ENST00000566648,ENST00000566914,ENST00000566975,ENST00000541240,ENST00000562503,ENST00000567204,ENST00000561524,ENST00000465878,ENST00000379655,ENST00000562984,ENST00000421376,ENST00000445690	4.5031	0	2.47982	0	0	4.46405	0	0	0	0	0	0	0	0	1.63528	0	-1.63528	0.00493844	0.0502753
ENST00000569279	ENSG00000261222	CTD-2006K23.1	LncRNA_from_Ensembl	ENST00000392619	5.0667	4.35119	6.31459	3.89159	4.78528	6.12579	4.83454	3.54839	5.25353	3.00006	0.904869	3.88572	4.03489	3.30561	5.05281	3.41901	-1.6338	0.00987423	0.0798236
ENST00000439076	ENSG00000236394	RP11-229P13.15	LncRNA_from_Ensembl	ENST00000312665,ENST00000469106,ENST00000355097	2.08794	2.96226	1.33691	0	0	3.23699	1.80858	0	0	0	0	0	0	0	1.63324	0	-1.63324	0.000875971	0.0157195
ENST00000561344	ENSG00000247809	NR2F2-AS1	LncRNA_from_Ensembl	ENST00000421109	2.90743	2.77039	0	2.55712	4.60009	0	1.80858	0	1.64281	0	0	0	0	1.57289	2.09195	0.459386	-1.63256	0.0100994	0.0811234
ENST00000555871	ENSG00000258952	SALRNA1	LncRNA_from_Ensembl	ENST00000553535,ENST00000554986,ENST00000555955,ENST00000247182	7.31502	8.24694	3.10944	4.99731	6.21103	7.28093	5.06775	4.66994	3.77993	4.78666	2.99621	6.16045	4.03489	4.37504	6.03263	4.40045	-1.63218	0.00216834	0.0290436
ENST00000607592	ENSG00000272360	RP11-359I18.5	LncRNA_from_Ensembl	ENST00000490264,ENST00000479179,ENST00000404589,ENST00000491093	2.08794	2.54904	3.63758	2.74406	2.36522	3.00424	3.08897	1.7193	0	0	2.42274	2.33725	0	1.57289	2.78244	1.15031	-1.63212	0.00903653	0.075184
ENST00000610375	ENSG00000184566	RP13-786C16.1	LncRNA_from_Ensembl	ENST00000257818	3.42683	1.96771	1.71771	5.56714	3.08307	0	0	0	0	0	0	1.77906	0	2.56986	2.25178	0.621275	-1.63051	0.0267098	0.152205
ENST00000454029	ENSG00000234286	AC006026.13	LncRNA_from_Ensembl	ENST00000429719,ENST00000462546,ENST00000446234,ENST00000409192,ENST00000344962,ENST00000409653,ENST00000409994	1.66339	1.96771	2.26761	1.39421	2.36522	3.43735	2.58639	0	0	0	0	1.39031	1.89382	0.990958	2.24027	0.610727	-1.62954	0.00539785	0.0534578
ENST00000357401	ENSG00000197934	CYYR1-AS1	LncRNA_from_Ensembl	ENST00000400043,ENST00000299340	6.86996	6.44913	5.54791	4.62131	5.51869	4.36918	3.46099	3.11146	3.88731	0	4.71693	3.88572	3.95292	5.88905	5.26245	3.63477	-1.62768	0.0479786	0.218281
ENST00000440413	ENSG00000236024	PRRX2-AS1	LncRNA_from_Ensembl	ENST00000372469	5.20028	3.5454	0	2.55712	0.872208	2.72657	0	0	2.06492	0	1.45667	0	0	0	2.1288	0.503084	-1.62571	0.0147971	0.103967
ENST00000417218	ENSG00000227082	CH17-437K3.1	LncRNA_from_Ensembl	---	5.01927	3.76727	3.34434	4.96005	2.58082	4.86265	3.88424	1.7193	3.53775	2.37856	3.62537	2.33725	0	3.44295	4.05981	2.43445	-1.62535	0.00816356	0.0701744
ENST00000630798	ENSG00000232878	DPYD-AS1	LncRNA_from_Ensembl	ENST00000370192	5.94704	4.48225	5.20411	4.8006	5.1313	7.31951	4.00161	4.43529	4.32945	0	5.23418	2.90408	3.6747	4.93664	5.26949	3.64491	-1.62458	0.0251277	0.146408
ENST00000453045	ENSG00000235601	BARX1-AS1	LncRNA_from_Ensembl	ENST00000401724,ENST00000253968	5.32254	3.95952	0	2.0898	0	0	0	0	0	0	0	0	0	0	1.62455	0	-1.62455	0.00441546	0.046606
ENST00000559379	ENSG00000259459	RP11-321G12.1	LncRNA_from_Ensembl	---	2.90743	5.44961	0	0	0	3.00424	0	0	0	0	0	0	0	0	1.62304	0	-1.62304	0.00513963	0.0517135
ENST00000420845	ENSG00000232259	RP11-4C20.3	LncRNA_from_Ensembl	ENST00000442830,ENST00000254667	5.69874	4.86514	5.50006	3.31563	4.86966	4.04017	3.88424	3.54839	2.88131	0	3.28151	4.75177	2.20839	4.1528	4.59623	2.97488	-1.62135	0.0209416	0.130057
ENST00000432530	ENSG00000226578	RP11-258F22.1	LncRNA_from_Ensembl	ENST00000615949	4.19699	5.95747	4.62378	4.66827	5.51869	5.60763	5.44462	4.3834	3.98724	4.63233	0	3.88572	3.0432	4.73742	5.14535	3.52419	-1.62116	0.0138299	0.0994549
ENST00000596769	ENSG00000267943	CTD-2620I22.3	LncRNA_from_Ensembl	ENST00000602168	4.81225	2.96226	4.53159	0	3.45491	3.43735	3.28694	2.02042	2.39107	0	1.85484	0	1.89382	2.98414	3.21219	1.59204	-1.62014	0.00946682	0.0776028
ENST00000563968	ENSG00000259833	RP11-23E19.1	LncRNA_from_Ensembl	ENST00000538248,ENST00000393552,ENST00000539447,ENST00000288168,ENST00000393567,ENST00000543639,ENST00000545230,ENST00000541601,ENST00000321489	1.05922	3.4202	0	3.72392	4.2683	0	1.17088	0	0	0	0	0	0	2.30743	1.94893	0.329633	-1.6193	0.0322191	0.171254
ENST00000430626	ENSG00000233858	AC026904.1	LncRNA_from_Ensembl	---	6.43664	6.34963	1.33691	2.90954	2.58082	3.43735	0	2.4817	3.66392	0	0	0	1.89382	3.6837	3.29298	1.67473	-1.61825	0.032461	0.172102
ENST00000506534	ENSG00000251573	CTD-2089N3.2	LncRNA_from_Ensembl	---	0	2.28746	0	0	1.8038	3.77002	3.46099	0	0	0	0	0	0	0	1.61747	0	-1.61747	0.00175899	0.0252292
ENST00000442017	ENSG00000229660	RP5-1142J19.1	LncRNA_from_Ensembl	---	4.19699	4.28091	2.82871	2.90954	3.45491	4.93068	3.28694	0	2.39107	1.26307	2.99621	2.08498	3.0432	2.79182	3.69838	2.08148	-1.6169	0.00326004	0.0381334
ENST00000480074	ENSG00000244198	RP4-545C24.1	LncRNA_from_Ensembl	ENST00000391496,ENST00000378115	3.56536	3.6606	3.80445	3.05797	3.65838	4.93068	4.00161	2.26942	0	2.72252	2.64021	1.39031	3.77352	2.56986	3.81129	2.19512	-1.61617	0.00451376	0.0472994
ENST00000460833	ENSG00000241684	ADAMTS9-AS2	LncRNA_from_Ensembl	ENST00000498707,ENST00000459780,ENST00000475557,ENST00000295903,ENST00000482490	7.78089	7.30578	4.15275	4.66827	5.66754	6.78878	3.61628	3.80657	2.88131	3.43302	4.33573	4.41054	3.95292	5.86481	5.71147	4.09784	-1.61363	0.00219903	0.0292919
ENST00000501541	ENSG00000244953	RP11-613D13.8	LncRNA_from_Ensembl	ENST00000617612,ENST00000339446,ENST00000528572	5.36109	5.00251	2.0187	0	4.69565	7.04043	3.28694	2.26942	4.40367	4.36463	2.99621	2.08498	0	0	3.91505	2.3027	-1.61234	0.0483045	0.219131
ENST00000592146	ENSG00000166770	ZNF667-AS1	LncRNA_from_Ensembl	ENST00000587555,ENST00000504904,ENST00000589946,ENST00000292069,ENST00000589652,ENST00000592189	2.08794	3.28309	2.47982	0.859349	4.06857	0	1.80858	0.81906	0	0	0	0	1.49098	0.990958	2.08391	0.47157	-1.61234	0.00260831	0.0327984
ENST00000451905	ENSG00000233539	AC011294.3	LncRNA_from_Ensembl	---	3.69174	2.28746	0	3.19254	2.11165	0	0	0	0	0	0	0	0	0	1.61191	0	-1.61191	0.0013198	0.0207457
ENST00000568633	ENSG00000260630	SNAI3-AS1	LncRNA_from_Ensembl	ENST00000332281	5.20028	6.51184	6.07436	7.45321	6.05759	7.93082	4.70209	5.55014	3.98724	4.71156	5.13021	5.31877	5.18231	2.79182	6.27574	4.66744	-1.60831	0.000861343	0.0155236
ENST00000452336	ENSG00000234693	RP4-530I15.6	LncRNA_from_Ensembl	ENST00000327979	3.69174	3.5454	3.23167	2.90954	3.56023	3.91141	2.58639	0	1.64281	1.92605	3.1459	2.5519	0.93009	1.98642	3.34805	1.74045	-1.6076	0.00306072	0.0365531
ENST00000520894	ENSG00000250295	RDH10-AS1	LncRNA_from_Ensembl	ENST00000521928,ENST00000396466,ENST00000240285,ENST00000518870,ENST00000519380	5.78634	6.12732	3.72342	3.63216	4.82809	5.22968	3.61628	3.54839	3.07546	0	4.33573	3.80435	3.77352	3.15381	4.70618	3.09875	-1.60743	0.0048811	0.0498529
ENST00000449500	ENSG00000232442	CTD-3184A7.4	LncRNA_from_Ensembl	ENST00000370077	6.85653	6.94582	8.03741	7.98068	8.05032	8.13925	8.54667	6.73427	5.66914	6.43302	6.50549	5.02752	5.4744	7.46578	7.79381	6.18709	-1.60672	0.000151581	0.00458221
ENST00000379053	ENSG00000205181	LINC00654	LncRNA_from_Ensembl	---	8.40577	7.93424	7.54242	7.70478	7.37732	6.80699	7.0624	5.61906	5.54346	4.15387	7.43344	6.28567	4.9902	7.56692	7.5477	5.9418	-1.6059	0.0117185	0.0894009
ENST00000556528	ENSG00000258913	RP11-260M19.2	LncRNA_from_Ensembl	---	2.90743	1.5563	3.10944	1.78352	0	1.92957	1.80858	0	0	0	1.85484	0	0	0	1.87069	0.264977	-1.60571	0.0115292	0.0884375
ENST00000606286	ENSG00000237036	ZEB1-AS1	LncRNA_from_Ensembl	ENST00000424869,ENST00000542879,ENST00000559496,ENST00000606161,ENST00000446923,ENST00000488625,ENST00000557827,ENST00000558863,ENST00000320985,ENST00000558440,ENST00000558832,ENST00000560196,ENST00000606671,ENST00000560721,ENST00000558655,ENST00000561061,ENST00000542815,ENST00000361642,ENST00000437844,ENST00000561212,ENST00000559858,ENST00000561304,ENST00000559476	6.04501	4.95816	4.90669	6.06505	4.54982	6.50623	4.30541	3.95614	4.78315	4.92606	4.06201	2.33725	2.46649	3.56834	5.33377	3.72849	-1.60527	0.00157465	0.0234652
ENST00000525893	ENSG00000255237	RP13-317D12.3	LncRNA_from_Ensembl	ENST00000308020,ENST00000532614,ENST00000527479,ENST00000531520,ENST00000525059,ENST00000526878,ENST00000528617,ENST00000525727	3.56536	3.95952	4.21335	4.1114	3.99533	5.2827	4.55623	1.7193	3.88731	4.63233	3.1459	1.77906	0	3.30561	4.24056	2.6385	-1.60206	0.0488043	0.220516
ENST00000558941	ENSG00000259641	PCAT29	LncRNA_from_Ensembl	---	0	3.28309	0	3.53417	4.38758	0	0	0	0	0	0	0	0	0	1.60069	0	-1.60069	0.00458786	0.0477848
ENST00000454928	ENSG00000283684	AC013271.5	LncRNA_from_Ensembl	---	5.43524	2.54904	0	0	3.21795	0	0	0	0	0	0	0	0	0	1.60032	0	-1.60032	0.00457709	0.047725
ENST00000560864	ENSG00000259591	RP11-554D20.1	LncRNA_from_Ensembl	ENST00000335670,ENST00000559145,ENST00000551975,ENST00000561093,ENST00000557822	0	0	4.0895	3.19254	0	0	3.88424	0	0	0	0	0	0	0	1.59518	0	-1.59518	0.00497334	0.0505426
ENST00000612781	ENSG00000251562	MALAT1	LncRNA_from_Ensembl	ENST00000625158	2.68235	4.48225	2.82871	5.3249	3.99533	2.38242	3.28694	2.4817	2.06492	0	2.42274	2.33725	2.20839	2.30743	3.56899	1.97463	-1.59436	0.00076223	0.0142624
ENST00000532124	ENSG00000250903	GMDS-AS1	LncRNA_from_Ensembl	ENST00000380815	3.80794	0	2.26761	3.19254	0.872208	0	3.75647	0.81906	0	0	0	0	0.93009	0.990958	1.98525	0.391444	-1.59381	0.00248368	0.0317153
ENST00000598007	ENSG00000268628	RP1-122P22.4	LncRNA_from_Ensembl	---	5.50576	6.44913	3.5463	5.06905	5.64378	4.99564	5.56392	3.80657	2.88131	1.92605	5.20035	3.80435	3.77352	4.23075	5.25337	3.66041	-1.59295	0.00220475	0.0293569
ENST00000599924	ENSG00000268746	CTD-2571L23.8	LncRNA_from_Ensembl	ENST00000596225,ENST00000602258,ENST00000396720,ENST00000263277,ENST00000540884,ENST00000602215,ENST00000594866,ENST00000538399,ENST00000614245	3.91547	2.77039	1.33691	0.859349	3.08307	3.77002	0	1.7193	1.0436	0	1.85484	0	0	0	2.24789	0.659678	-1.58821	0.010559	0.0835305
ENST00000455981	ENSG00000224307	RP11-344B5.2	LncRNA_from_Ensembl	---	6.26428	5.4813	4.27151	4.36045	4.69565	5.56545	5.44462	4.15491	3.77993	0	4.45529	4.23534	3.45409	4.88936	5.15475	3.56699	-1.58776	0.00868593	0.0731833
ENST00000614408	ENSG00000233421	RP5-875O13.1	LncRNA_from_Ensembl	ENST00000600179	2.08794	3.13158	0.818071	1.78352	1.8038	1.92957	2.85946	0.81906	0	0	0	0	1.49098	0.990958	2.05913	0.47157	-1.58756	0.00345252	0.03965
ENST00000597278	ENSG00000269155	RP3-431P23.5	LncRNA_from_Ensembl	---	5.63724	3.8666	4.94293	3.96864	5.59504	4.55307	4.70209	3.95614	3.07546	1.92605	2.82916	4.17186	1.89382	4.3047	4.75223	3.16531	-1.58692	0.00198443	0.0273104
ENST00000609696	ENSG00000225670	CADM3-AS1	LncRNA_from_Ensembl	ENST00000368124,ENST00000368125,ENST00000368122,ENST00000435307,ENST00000537147,ENST00000368121	2.68235	2.54904	2.26761	1.78352	2.58082	0	2.24928	0	0	0	1.45667	0	0	1.57289	2.01609	0.432795	-1.58329	0.00421331	0.045145
ENST00000466692	ENSG00000244459	RP11-1398P2.1	LncRNA_from_Ensembl	---	5.53977	5.04554	4.53159	5.41025	5.38172	5.05781	6.29631	4.48537	4.2512	4.36463	2.16655	3.7181	2.46649	4.73742	5.32328	3.7414	-1.58189	0.000728514	0.0138126
ENST00000610459	ENSG00000276384	RP11-186B7.7	LncRNA_from_Ensembl	ENST00000322272,ENST00000396545,ENST00000483039,ENST00000293826,ENST00000338784,ENST00000462619,ENST00000462811,ENST00000396542,ENST00000436057,ENST00000349228,ENST00000380535,ENST00000438470,ENST00000625791,ENST00000293825	3.10209	3.76727	4.66775	5.06905	4.06857	5.76497	4.55623	2.26942	3.07546	3.43302	3.62537	2.08498	2.46649	2.98414	4.42799	2.84841	-1.57958	0.000103232	0.00348119
ENST00000543559	ENSG00000256769	CACNA1C-AS3	LncRNA_from_Ensembl	ENST00000399595,ENST00000399655,ENST00000399634,ENST00000399601,ENST00000399637,ENST00000399617,ENST00000399649,ENST00000480911,ENST00000335762,ENST00000399621,ENST00000327702,ENST00000399597,ENST00000402845,ENST00000347598,ENST00000399591,ENST00000399629,ENST00000344100,ENST00000399644,ENST00000496818,ENST00000399638,ENST00000399606,ENST00000399641,ENST00000406454,ENST00000399603	4.86685	4.12915	2.47982	0.859349	3.08307	3.23699	0	1.7193	1.64281	0	1.85484	1.39031	0	0.990958	2.66503	1.08546	-1.57957	0.00290177	0.0352748
ENST00000412393	ENSG00000232931	LINC00342	LncRNA_from_Ensembl	---	5.53977	7.03393	5.01279	4.71374	6.03949	5.17463	3.75647	3.11146	2.65691	3.00006	4.97879	4.41054	3.32969	4.73742	5.3244	3.74641	-1.57799	0.00201262	0.0275699
ENST00000514287	ENSG00000250635	CTD-3224K15.2	LncRNA_from_Ensembl	ENST00000511048,ENST00000302517,ENST00000512816,ENST00000504844,ENST00000520967,ENST00000502295,ENST00000504944,ENST00000507139,ENST00000502336	5.97216	5.73894	5.80579	7.38458	6.64133	5.80177	6.3854	4.79436	4.40367	4.63233	5.42203	3.42333	4.2561	5.76355	6.24714	4.67077	-1.57637	0.000112058	0.00368595
ENST00000506172	ENSG00000250397	RP11-1391J7.1	LncRNA_from_Ensembl	ENST00000409531,ENST00000464987,ENST00000532375,ENST00000468468,ENST00000397397,ENST00000525334,ENST00000397411,ENST00000346501,ENST00000397408,ENST00000397396,ENST00000526055,ENST00000529566,ENST00000527644,ENST00000409543,ENST00000397404,ENST00000397406,ENST00000524895,ENST00000530404,ENST00000525201	8.24499	7.99038	7.06361	7.00935	7.23346	8.33395	5.26845	5.99252	7.20426	3.76559	6.09112	5.48467	6.18043	5.40855	7.30631	5.73245	-1.57386	0.00189062	0.0264586
ENST00000602357	ENSG00000236017	ASMTL-AS1	LncRNA_from_Ensembl	ENST00000381333,ENST00000381317,ENST00000534940	1.66339	0.978555	4.21335	0	4.13826	0	0	0	0	0	0	0	0	0	1.57051	0	-1.57051	0.00146136	0.022295
ENST00000622071	ENSG00000225683	PACRG-AS3	LncRNA_from_Ensembl	ENST00000541974,ENST00000366888,ENST00000534958,ENST00000337019,ENST00000542936,ENST00000366889	2.41555	3.13158	0	3.42903	3.99533	0	0	0	0	0	0	0	0	1.98642	1.85307	0.283774	-1.5693	0.0332041	0.174372
ENST00000585940	ENSG00000267523	CTD-2537I9.12	LncRNA_from_Ensembl	ENST00000592867,ENST00000308924,ENST00000411543,ENST00000270460,ENST00000592874,ENST00000587275,ENST00000590551,ENST00000450554,ENST00000085079,ENST00000588850,ENST00000587196	5.78634	7.28798	7.9992	8.10107	7.53421	7.61658	5.26845	4.27368	6.77161	6.72798	3.28151	4.75177	6.78859	6.02653	7.08483	5.51738	-1.56745	0.017564	0.116002
ENST00000604634	ENSG00000271360	RP11-138I18.1	LncRNA_from_Ensembl	ENST00000609104,ENST00000606752	2.68235	4.20702	4.43311	6.01143	4.78528	7.15861	6.12581	2.83067	4.72644	5.27805	2.42274	3.52842	2.87534	2.79182	5.05766	3.49335	-1.56431	0.00685407	0.062593
ENST00000532168	ENSG00000250303	RP11-356J5.12	LncRNA_from_Ensembl	---	4.43244	4.76571	3.63758	3.53417	4.44371	4.15837	4.47737	2.97789	2.06492	3.43302	4.39675	0	3.32969	2.30743	4.20705	2.64424	-1.56281	0.020347	0.127674
ENST00000518143	ENSG00000253661	ZFHX4-AS1	LncRNA_from_Ensembl	ENST00000458716,ENST00000517683,ENST00000521891,ENST00000520307,ENST00000523885	4.69641	2.77039	0	0	1.41193	3.43735	0	0	0	0	0	1.39031	0	0	1.75944	0.198616	-1.56082	0.0111008	0.086397
ENST00000455286	ENSG00000214548	MEG3	LncRNA_from_Ensembl	---	2.68235	2.77039	0	1.39421	2.36522	3.61325	0	0	1.0436	0	0	0.856529	0	0	1.8322	0.271447	-1.56076	0.00351968	0.0401696
ENST00000613210	ENSG00000262312	LA16c-390H2.4	LncRNA_from_Ensembl	ENST00000618137,ENST00000359128,ENST00000324659,ENST00000615877	7.67776	8.07069	8.87032	9.51603	9.2382	8.28281	8.1297	7.67988	7.05104	6.28547	7.51139	6.00524	5.98805	8.33947	8.54079	6.98007	-1.56071	0.000765004	0.0142994
ENST00000378779	ENSG00000205106	DKFZp779M0652	LncRNA_from_Ensembl	---	3.10209	0	2.47982	0	2.58082	3.77002	4.55623	1.7193	2.39107	0	1.45667	0	0	0	2.35557	0.795292	-1.56028	0.0294014	0.161827
ENST00000434250	ENSG00000234055	RP11-247A12.1	LncRNA_from_Ensembl	ENST00000467343,ENST00000318080,ENST00000464290,ENST00000455396,ENST00000415948,ENST00000458362	2.68235	2.96226	2.97589	1.78352	2.36522	0	0	0	0	0	1.85484	0	0	0	1.82418	0.264977	-1.5592	0.0151431	0.105588
ENST00000553433	ENSG00000258736	RP11-982M15.7	LncRNA_from_Ensembl	---	0	2.28746	0	3.63216	2.11165	0	2.85946	0	0	0	0	0	0	0	1.55582	0	-1.55582	0.00172053	0.0248565
ENST00000624656	ENSG00000279833	RP4-742C19.13	LncRNA_from_Ensembl	ENST00000434260,ENST00000490741,ENST00000475962,ENST00000216133,ENST00000401405	8.46891	9.13428	9.12616	9.13442	9.61035	9.23413	8.63106	8.25349	7.72936	7.00457	7.68043	6.05885	7.05732	8.6684	9.04847	7.4932	-1.55527	0.000100546	0.00341803
ENST00000330551	ENSG00000183250	LINC01547	LncRNA_from_Ensembl	ENST00000458015,ENST00000397826,ENST00000291634,ENST00000521995	6.13676	5.95747	6.27248	7.50587	6.24301	5.2827	6.58666	5.59645	5.12778	2.37856	4.89668	3.80435	5.38345	5.93635	6.28356	4.73195	-1.55162	0.00392772	0.0431646
ENST00000428641	ENSG00000223356	RP11-66D17.5	LncRNA_from_Ensembl	---	4.81225	5.20587	5.23367	4.84215	4.94938	5.1174	4.00161	3.3464	4.60585	3.00006	4.33573	2.33725	1.89382	3.79052	4.88033	3.32995	-1.55038	0.00112312	0.0186269
ENST00000617006	ENSG00000275719	CTB-147N14.6	LncRNA_from_Ensembl	ENST00000542575,ENST00000412532,ENST00000594991,ENST00000434726	3.69174	5.24331	2.26761	1.78352	4.06857	2.72657	4.47737	0.81906	4.16847	1.26307	2.42274	0.856529	1.89382	1.98642	3.46553	1.91573	-1.5498	0.0260389	0.149706
ENST00000537366	ENSG00000248636	RP11-768F21.1	LncRNA_from_Ensembl	ENST00000539847,ENST00000536742,ENST00000540121,ENST00000537400,ENST00000630317,ENST00000546345,ENST00000327554,ENST00000453450,ENST00000426426,ENST00000535685,ENST00000229328,ENST00000541640	2.08794	3.76727	2.26761	3.05797	3.91818	0	0	0	0	0	0	2.33725	0.93009	0.990958	2.157	0.608328	-1.54867	0.0192826	0.123239
ENST00000634998	ENSG00000283036	RP11-101C21.4	LncRNA_from_Ensembl	ENST00000637612,ENST00000636468,ENST00000396077	0	0	0	1.39421	3.83667	5.60763	0	0	0	0	0	0	0	0	1.54836	0	-1.54836	0.00537983	0.0533194
ENST00000626178	ENSG00000242086	LINC00969	LncRNA_from_Ensembl	---	6.36256	6.16683	6.00749	5.35392	5.82377	8.60771	4.83454	4.43529	5.29312	5.68376	4.33573	4.23534	4.44785	3.88997	6.16526	4.61729	-1.54797	0.000415428	0.00933873
ENST00000487512	ENSG00000242385	LINC00901	LncRNA_from_Ensembl	ENST00000474851	3.10209	5.04554	0	2.74406	0	1.92957	0	0	0	0	0	0	0	1.98642	1.83161	0.283774	-1.54784	0.0292778	0.161426
ENST00000451118	ENSG00000235091	WI2-85898F10.1	LncRNA_from_Ensembl	---	2.08794	2.54904	1.33691	1.39421	1.8038	0	4.11014	0.81906	1.64281	0	0	0	0	0	1.89743	0.351695	-1.54574	0.00458871	0.0477896
ENST00000553584	ENSG00000225746	SNHG23	LncRNA_from_Ensembl	---	4.69641	2.54904	0	0.859349	2.11165	2.38242	0	0	0	0	0	1.77906	0	0	1.79984	0.254152	-1.54569	0.0144731	0.102489
ENST00000523643	ENSG00000254109	RBPMS-AS1	LncRNA_from_Ensembl	ENST00000287771,ENST00000520161,ENST00000320203,ENST00000517860,ENST00000519647,ENST00000339877,ENST00000397323,ENST00000523115	0	1.96771	2.26761	2.90954	1.8038	2.72657	0	0	0	0	0	0.856529	0	0	1.66789	0.122361	-1.54553	0.00198182	0.0272964
ENST00000564809	ENSG00000261471	RP11-61F12.1	LncRNA_from_Ensembl	ENST00000262428,ENST00000564057,ENST00000564662	8.11567	7.34075	9.37025	9.20975	9.08117	9.11857	7.84563	7.89896	7.11871	5.32919	7.84274	6.41465	5.96733	8.69615	8.58311	7.03824	-1.54487	0.00893429	0.0746008
ENST00000616754	ENSG00000278621	CTD-2033D15.3	LncRNA_from_Ensembl	ENST00000497720,ENST00000490247,ENST00000260356,ENST00000466755,ENST00000560894	6.65406	6.96835	4.90669	4.92181	5.41018	5.56545	5.26845	3.63968	3.98724	2.72252	4.51155	5.25894	4.38672	4.37504	5.67071	4.12596	-1.54476	0.00039826	0.00907665
ENST00000424211	ENSG00000231651	DLG3-AS1	LncRNA_from_Ensembl	ENST00000463252,ENST00000542398,ENST00000194900,ENST00000374360,ENST00000374355,ENST00000494493,ENST00000489733	4.43244	4.54358	3.44885	3.89159	3.34129	4.36918	3.75647	2.02042	2.65691	0	2.99621	2.5519	3.45409	3.30561	3.96906	2.42645	-1.54261	0.00102403	0.0175317
ENST00000566989	ENSG00000247228	RP11-296I10.3	LncRNA_from_Ensembl	ENST00000567896,ENST00000288050,ENST00000565186,ENST00000569042,ENST00000567046,ENST00000569268,ENST00000564976,ENST00000564563,ENST00000569347,ENST00000618957,ENST00000562100,ENST00000398122,ENST00000314151,ENST00000562923,ENST00000541793,ENST00000561612,ENST00000565806,ENST00000568530,ENST00000536907,ENST00000563930,ENST00000569201	2.90743	3.13158	2.97589	2.55712	2.36522	0	2.24928	1.7193	0	0	0	1.77906	1.89382	0	2.31236	0.770312	-1.54205	0.0106947	0.0842304
ENST00000565053	ENSG00000259881	RP11-830F9.5	LncRNA_from_Ensembl	ENST00000268679,ENST00000563856,ENST00000327483,ENST00000566868,ENST00000569464	6.02114	6.7516	7.60029	8.31536	7.96659	7.73546	6.97898	5.47776	5.29312	7.84053	6.34444	4.03587	4.86132	6.73691	7.33849	5.79857	-1.53992	0.0238394	0.14147
ENST00000615131	ENSG00000275734	RP11-368I7.6	LncRNA_from_Ensembl	ENST00000564192,ENST00000378277,ENST00000503560,ENST00000508723,ENST00000472018,ENST00000504473,ENST00000510811,ENST00000331006,ENST00000502547,ENST00000511415,ENST00000625631,ENST00000505473,ENST00000507205,ENST00000353379,ENST00000514965,ENST00000512912,ENST00000505733	3.91547	5.08732	3.80445	5.75286	6.39311	3.43735	4.11014	3.54839	1.0436	1.26307	4.33573	3.52842	3.77352	4.23075	4.64296	3.10335	-1.5396	0.0125227	0.093399
ENST00000553932	ENSG00000259070	LINC00639	LncRNA_from_Ensembl	---	7.55009	8.37054	6.78288	5.83747	7.62197	8.34646	4.11014	6.15606	3.53775	5.47255	5.53492	3.7181	6.96624	6.4578	6.94565	5.4062	-1.53945	0.0105686	0.0835889
ENST00000360737	ENSG00000197182	MIRLET7BHG	LncRNA_from_Ensembl	---	11.1266	10.7849	9.47296	9.17156	10.0974	11.7616	9.98862	8.20574	9.73866	9.44467	8.82579	9.20744	7.65171	8.57062	10.3434	8.80638	-1.53701	0.000149539	0.00453972
ENST00000606034	ENSG00000272512	RP11-54O7.17	LncRNA_from_Ensembl	ENST00000428771,ENST00000481869,ENST00000304952,ENST00000484667	7.34418	8.37477	6.556	6.33617	6.46268	7.94734	5.35922	3.63968	4.54156	7.50468	6.32887	5.63345	5.532	4.44212	6.91148	5.37462	-1.53686	0.0259593	0.149423
ENST00000623705	ENSG00000278921	EPB41L4A-AS2	LncRNA_from_Ensembl	ENST00000305368,ENST00000261486,ENST00000621003	6.22301	2.28746	5.20411	6.01143	2.11165	7.97981	1.80858	1.7193	5.54346	1.92605	2.16655	2.5519	4.18606	2.79182	4.51801	2.98359	-1.53442	0.0118351	0.0900579
ENST00000439707	ENSG00000233725	LINC00284	LncRNA_from_Ensembl	ENST00000627615	0	4.6024	0	0	4.20474	1.92957	0	0	0	0	0	0	0	0	1.53382	0	-1.53382	0.00621044	0.0585928
ENST00000591414	ENSG00000267011	CTB-50L17.16	LncRNA_from_Ensembl	ENST00000301281,ENST00000592515,ENST00000394765	1.05922	3.95952	0	1.39421	2.76834	3.43735	3.75647	0	1.64281	0	2.42274	0	0	1.57289	2.3393	0.805491	-1.53381	0.0309358	0.166931
ENST00000385140	ENSG00000197182	MIRLET7BHG	LncRNA_from_Ensembl	---	5.15711	5.76492	0.818071	0.859349	4.60009	6.29018	4.30541	0.81906	1.0436	4.03568	1.85484	3.96275	3.0432	2.30743	3.97073	2.43808	-1.53265	0.012615	0.0938165
ENST00000417086	ENSG00000224189	HAGLR	LncRNA_from_Ensembl	ENST00000331462,ENST00000468418,ENST00000410016,ENST00000610524,ENST00000249440	3.10209	2.77039	2.26761	0	0	0	2.58639	0	0	0	0	0	0	0	1.53235	0	-1.53235	0.0021033	0.0284212
ENST00000530033	ENSG00000251396	LINC01301	LncRNA_from_Ensembl	---	0	0	0	2.74406	2.11165	3.00424	2.85946	0	0	0	0	0	0	0	1.53134	0	-1.53134	0.00229321	0.0301389
ENST00000628159	ENSG00000226777	FAM30A	LncRNA_from_Ensembl	---	2.68235	3.5454	4.79216	6.52658	5.86547	4.55307	6.01849	4.83356	4.0807	1.26307	3.98462	2.73871	1.49098	4.88936	4.85479	3.32586	-1.52893	0.0301231	0.164201
ENST00000596473	ENSG00000268650	AC068499.10	LncRNA_from_Ensembl	ENST00000515410,ENST00000481914,ENST00000464076,ENST00000222256,ENST00000355502	2.41555	0	1.71771	1.39421	3.34129	0	3.28694	0	0	0	0	0	1.49098	0	1.73653	0.212996	-1.52353	0.00785907	0.0684551
ENST00000548473	ENSG00000257579	RP11-128P10.1	LncRNA_from_Ensembl	ENST00000280758,ENST00000550706,ENST00000415943,ENST00000357167,ENST00000420571,ENST00000490090	2.68235	3.13158	2.97589	2.0898	3.65838	3.23699	3.08897	0.81906	2.06492	1.92605	2.64021	0.856529	1.89382	0	2.98057	1.45723	-1.52334	0.0028321	0.0346858
ENST00000580420	ENSG00000263823	RP11-326K13.4	LncRNA_from_Ensembl	ENST00000584876,ENST00000577426,ENST00000580104,ENST00000582513,ENST00000283351,ENST00000582539	8.06985	8.26071	7.76623	7.72157	8.06829	8.97292	9.28016	6.805	7.52007	8.77419	6.10947	6.53304	5.9463	5.78954	8.30568	6.78251	-1.52316	0.00983987	0.0796435
ENST00000425316	ENSG00000246334	PRR7-AS1	LncRNA_from_Ensembl	ENST00000393576,ENST00000515666,ENST00000510492,ENST00000507881,ENST00000355472,ENST00000507633,ENST00000355958,ENST00000502922,ENST00000528793,ENST00000323249,ENST00000508705	5.60548	5.57239	6.42119	6.46142	6.46268	7.564	5.99037	4.9089	4.2512	4.92606	5.33116	3.62638	4.03489	6.33963	6.29679	4.77403	-1.52276	0.00182439	0.0258299
ENST00000583115	ENSG00000263400	TMEM220-AS1	LncRNA_from_Ensembl	ENST00000341871,ENST00000578345,ENST00000455996	2.90743	3.28309	2.66479	0	1.8038	0	0	0	0	0	0	0	0	0	1.52273	0	-1.52273	0.00178175	0.0254533
ENST00000569831	ENSG00000260425	LA16c-316G12.2	LncRNA_from_Ensembl	ENST00000248104,ENST00000204679,ENST00000534197,ENST00000529957,ENST00000527876,ENST00000389221,ENST00000526820,ENST00000403703,ENST00000527168,ENST00000529110,ENST00000562537,ENST00000527076	5.15711	3.6606	4.94293	4.71374	4.32917	6.6136	2.85946	3.54839	3.77993	4.45949	2.42274	2.73871	2.68535	1.98642	4.61094	3.08872	-1.52223	0.0019818	0.0272964
ENST00000530805	ENSG00000254855	RP11-867G23.1	LncRNA_from_Ensembl	ENST00000394067,ENST00000417856,ENST00000527397,ENST00000461611,ENST00000394066,ENST00000483152,ENST00000531240,ENST00000394078,ENST00000526758,ENST00000316924,ENST00000440228,ENST00000421552,ENST00000394065,ENST00000534023,ENST00000311481,ENST00000475757	5.32254	4.41821	4.21335	4.57278	4.98764	5.60763	5.1206	2.26942	4.16847	1.92605	3.28151	4.46451	4.03489	3.44295	4.89182	3.36969	-1.52214	0.000877244	0.0157284
ENST00000451601	ENSG00000225140	RP11-809C18.3	LncRNA_from_Ensembl	ENST00000634311,ENST00000280886	7.99828	6.72537	4.97828	4.1114	5.43808	7.1867	3.61628	3.80657	3.07546	6.09176	3.81615	6.35874	2.68535	3.56834	5.72206	4.20034	-1.52172	0.036338	0.184177
ENST00000596207	ENSG00000267857	RP5-1023B21.1	LncRNA_from_Ensembl	ENST00000492414,ENST00000437626,ENST00000389861,ENST00000462214,ENST00000389863,ENST00000348831,ENST00000496664,ENST00000460734	6.18053	5.81552	5.6826	5.85787	5.43808	4.99564	5.35922	3.54839	5.47625	4.2631	2.82916	3.88572	4.11246	4.56758	5.6185	4.09752	-1.52097	0.000179631	0.00517498
ENST00000592107	ENSG00000283633	AC005301.9	LncRNA_from_Ensembl	---	2.08794	0	0	0	4.74116	0	4.70209	0	0	0	0.904869	0	0	0	1.64731	0.129267	-1.51805	0.00873814	0.073456
ENST00000467666	ENSG00000282057	RP4-621F18.2	LncRNA_from_Ensembl	ENST00000426972,ENST00000535924,ENST00000483110	4.19699	3.95952	2.82871	2.3423	2.58082	3.23699	3.46099	1.33829	2.06492	3.76559	0.904869	2.33725	0	1.57289	3.22947	1.71197	-1.5175	0.0218855	0.133843
ENST00000475015	ENSG00000174403	C20orf166-AS1	LncRNA_from_Ensembl	---	2.90743	4.81628	0	0	3.75028	0	3.08897	0	0	2.37856	0	0	0	1.57289	2.08042	0.564494	-1.51593	0.049048	0.221104
ENST00000584807	ENSG00000264527	WI2-1959D15.1	LncRNA_from_Ensembl	ENST00000624770	5.97216	5.97983	0	7.87955	8.61831	2.38242	6.50949	4.83356	3.24655	6.17798	4.20535	2.5519	0.93009	4.78987	5.33454	3.81933	-1.51521	0.016348	0.110859
ENST00000571169	ENSG00000263159	RP11-462G12.4	LncRNA_from_Ensembl	ENST00000571889,ENST00000572288,ENST00000571467,ENST00000294016	3.10209	2.96226	2.66479	0	2.76834	0	0	0	0	0	0.904869	0	0	0	1.6425	0.129267	-1.51323	0.00444984	0.0468618
ENST00000556736	ENSG00000214548	MEG3	LncRNA_from_Ensembl	---	4.57046	5.12793	0	0	0.872208	0	0	0	0	0	0	0	0	0	1.51008	0	-1.51008	0.00639997	0.0597981
ENST00000594398	ENSG00000268388	FENDRR	LncRNA_from_Ensembl	---	0	1.5563	3.63758	2.55712	3.65838	3.00424	2.24928	1.33829	0	0	0	2.5519	2.20839	0	2.38041	0.871225	-1.50919	0.0480077	0.218355
ENST00000452378	ENSG00000226849	RP4-635E18.7	LncRNA_from_Ensembl	ENST00000470611,ENST00000474216,ENST00000304457,ENST00000469634,ENST00000478271,ENST00000490565,ENST00000376936	6.57427	6.95713	5.97285	6.32156	6.7116	7.05574	4.89647	4.9089	2.06492	5.42633	5.13021	4.70769	5.78983	5.91289	6.35566	4.84868	-1.50698	0.00461841	0.0480259
ENST00000525217	ENSG00000255026	RP11-326C3.2	LncRNA_from_Ensembl	ENST00000409548,ENST00000534750,ENST00000482937,ENST00000409655,ENST00000476372,ENST00000409479,ENST00000312165,ENST00000474221,ENST00000529087	5.47093	6.51184	8.17708	7.86451	7.80454	10.2363	7.08916	6.02674	6.15076	5.64392	7.27994	7.66433	3.0432	6.81491	7.59348	6.08911	-1.50437	0.0124597	0.0930992
ENST00000573103	ENSG00000262075	DKFZP434A062	LncRNA_from_Ensembl	ENST00000616132,ENST00000440944	6.13676	3.5454	1.71771	1.78352	4.06857	3.77002	3.88424	0	2.06492	2.37856	2.82916	3.30997	1.49098	2.30743	3.55803	2.05443	-1.5036	0.00634134	0.0594188
ENST00000412797	ENSG00000225643	RP11-70P17.1	LncRNA_from_Ensembl	---	4.57046	5.97983	3.954	4.24129	4.91007	3.91141	4.631	3.95614	2.65691	3.23272	3.1459	1.77906	2.46649	4.44212	4.59972	3.09705	-1.50267	0.00233762	0.0305026
ENST00000424418	ENSG00000225903	RP1-144F13.3	LncRNA_from_Ensembl	ENST00000372852	3.69174	2.96226	0	0.859349	0	3.00424	0	0	0	0	0	0	0	0	1.50251	0	-1.50251	0.00261892	0.0328836
ENST00000470754	ENSG00000163915	IGF2BP2-AS1	LncRNA_from_Ensembl	ENST00000461957,ENST00000382199,ENST00000346192,ENST00000493302,ENST00000421047,ENST00000457616,ENST00000466476	0	4.20702	0	2.74406	3.56023	0	0	0	0	0	0	0	0	0	1.50162	0	-1.50162	0.00587153	0.0564649
ENST00000563704	ENSG00000261789	RP11-709D24.5	LncRNA_from_Ensembl	ENST00000444310	2.68235	1.96771	2.97589	3.19254	3.21795	3.61325	3.61628	1.7193	2.06492	2.37856	2.82916	1.77906	0	0	3.038	1.53871	-1.49928	0.0074333	0.0660151
ENST00000608391	ENSG00000273199	AP000692.10	LncRNA_from_Ensembl	ENST00000487909,ENST00000400485,ENST00000492336	4.5031	5.73894	5.76589	5.97455	5.06126	6.92843	6.29631	4.27368	5.08331	6.23272	4.5657	4.29613	3.0432	2.30743	5.75264	4.25745	-1.49519	0.0246961	0.144709
ENST00000630139	ENSG00000226674	TEX41	LncRNA_from_Ensembl	---	3.91547	3.28309	1.33691	0	0	1.92957	0	0	0	0	0	0	0	0	1.49501	0	-1.49501	0.00235521	0.030654
ENST00000621050	ENSG00000277825	CTD-2013N17.7	LncRNA_from_Ensembl	ENST00000602022,ENST00000455140,ENST00000594851	3.69174	4.81628	3.5463	5.3249	4.64866	6.15452	1.80858	3.11146	4.0807	3.43302	3.28151	0.856529	2.46649	2.30743	4.28443	2.79102	-1.49341	0.00419779	0.0450489
ENST00000602933	ENSG00000226562	CYP4F26P	LncRNA_from_Ensembl	---	0	2.77039	1.71771	1.78352	4.13826	0	0	0	0	0	0	0	0	0	1.48713	0	-1.48713	0.00164876	0.0241826
ENST00000560068	ENSG00000259583	RP11-66B24.4	LncRNA_from_Ensembl	ENST00000534045,ENST00000346623,ENST00000329841,ENST00000527698,ENST00000388948,ENST00000532029	7.60734	8.48438	7.18962	7.25983	7.19309	7.41759	5.77647	5.61906	5.66914	2.37856	5.80631	6.50756	7.32508	7.22038	7.27547	5.78944	-1.48603	0.04244	0.202707
ENST00000509170	ENSG00000248222	CTB-174D11.1	LncRNA_from_Ensembl	ENST00000332966,ENST00000519560,ENST00000518140	5.63724	4.9124	2.47982	1.39421	3.08307	2.72657	1.17088	2.26942	1.64281	0	2.64021	0	0.93009	3.56834	3.05774	1.5787	-1.47905	0.0294241	0.161915
ENST00000428292	ENSG00000227482	RP11-18B16.2	LncRNA_from_Ensembl	---	4.86685	3.13158	0	2.3423	0	0	0	0	0	0	0	0	0	0	1.47725	0	-1.47725	0.00627084	0.0589896
ENST00000428335	ENSG00000236665	AC114808.2	LncRNA_from_Ensembl	ENST00000450962,ENST00000407292,ENST00000463442,ENST00000475201,ENST00000467759,ENST00000452177,ENST00000308624	2.90743	3.13158	1.71771	0	2.58082	0	0	0	0	0	0	0	0	0	1.47679	0	-1.47679	0.00210665	0.0284553
ENST00000444933	ENSG00000230155	RP3-477O4.14	LncRNA_from_Ensembl	ENST00000397527,ENST00000425934,ENST00000425096,ENST00000461386	3.69174	3.95952	5.07942	4.66827	5.49232	4.55307	4.76983	3.23371	3.66392	4.2631	1.85484	2.73871	2.68535	3.44295	4.60203	3.12608	-1.47594	0.000250178	0.00656846
ENST00000554537	ENSG00000258982	RP11-638I2.4	LncRNA_from_Ensembl	ENST00000553625,ENST00000262238,ENST00000554371,ENST00000554804	2.08794	2.28746	0	2.74406	1.41193	2.38242	3.28694	0	0	0	0	0	1.89382	1.98642	2.02868	0.55432	-1.47436	0.0407663	0.197784
ENST00000488041	ENSG00000244479	OR2A1-AS1	LncRNA_from_Ensembl	ENST00000056217,ENST00000498580,ENST00000408951	3.10209	1.5563	3.10944	3.42903	2.76834	3.43735	3.46099	2.66671	1.64281	0	0.904869	0.856529	1.49098	2.98414	2.98051	1.50658	-1.47393	0.0141602	0.101
ENST00000509629	ENSG00000250164	RP11-5N11.6	LncRNA_from_Ensembl	ENST00000438447,ENST00000502824,ENST00000513910	4.5031	2.96226	0	2.74406	2.11165	0	0	2.02042	0	0	0	0	0	0	1.76015	0.288632	-1.47152	0.0446276	0.208807
ENST00000565573	ENSG00000260083	MIR762HG	LncRNA_from_Ensembl	ENST00000572628,ENST00000279804,ENST00000395019,ENST00000380317,ENST00000574418,ENST00000215115	5.11261	5.12793	4.75187	4.88253	5.23037	6.52835	4.30541	2.66671	3.88731	4.2631	4.39675	2.5519	3.6747	4.23075	5.13415	3.66732	-1.46684	0.000358143	0.00844894
ENST00000380970	ENSG00000205628	LINC01446	LncRNA_from_Ensembl	---	2.90743	0	0	1.78352	1.41193	4.15837	0	0	0	0	0	0	0	0	1.46589	0	-1.46589	0.0024158	0.0311668
ENST00000598141	ENSG00000269439	CTD-3131K8.2	LncRNA_from_Ensembl	ENST00000599380,ENST00000252595,ENST00000600297,ENST00000598424,ENST00000593701,ENST00000600277	5.39864	4.76571	4.62378	4.36045	4.44371	5.17463	3.75647	3.23371	3.98724	1.26307	2.82916	3.7181	3.45409	3.79052	4.6462	3.18227	-1.46393	0.000201371	0.00563317
ENST00000612163	ENSG00000277382	RP11-318A15.8	LncRNA_from_Ensembl	ENST00000375036,ENST00000617192,ENST00000355797,ENST00000588114,ENST00000445478,ENST00000449428	5.47093	4.6024	2.82871	4.62131	4.49774	4.71615	2.58639	2.02042	3.53775	1.92605	3.72391	3.42333	2.87534	1.57289	4.18909	2.72567	-1.46342	0.00281254	0.0345253
ENST00000580282	ENSG00000266821	RP11-6N17.2	LncRNA_from_Ensembl	---	4.35815	4.86514	4.38123	5.03362	5.32307	5.22968	4.11014	3.11146	4.0807	1.92605	3.28151	1.77906	4.9902	3.88997	4.75729	3.29413	-1.46316	0.0133382	0.0971335
ENST00000608517	ENSG00000273062	RP11-428K3.1	LncRNA_from_Ensembl	ENST00000367634,ENST00000495034,ENST00000367635,ENST00000324778	6.20193	6.96835	7.59461	9.13442	8.63347	8.2094	9.25082	7.15368	5.47625	6.60887	6.94407	5.51056	5.85897	8.20109	7.999	6.53621	-1.46279	0.00558809	0.0547125
ENST00000591141	ENSG00000267583	RP11-322E11.5	LncRNA_from_Ensembl	ENST00000334598,ENST00000589258,ENST00000590757,ENST00000592173,ENST00000441607,ENST00000586489,ENST00000587450,ENST00000591139	2.08794	4.6024	4.48319	3.31563	3.08307	4.86265	4.11014	2.26942	2.88131	3.76559	0	1.39031	2.20839	3.79052	3.79215	2.32936	-1.46278	0.0278218	0.156316
ENST00000573130	ENSG00000261971	MMP25-AS1	LncRNA_from_Ensembl	ENST00000575441,ENST00000612971,ENST00000336577,ENST00000570755	9.24519	8.7866	9.60464	9.70522	9.17742	10.7823	7.46113	8.18315	8.38028	5.64392	8.67998	6.88933	7.79387	8.97342	9.25178	7.79199	-1.45979	0.00533893	0.0530496
ENST00000560539	ENSG00000259426	RP11-253M7.1	LncRNA_from_Ensembl	ENST00000340965,ENST00000395392,ENST00000558346,ENST00000561089,ENST00000395407,ENST00000352331,ENST00000260363,ENST00000560042,ENST00000559279,ENST00000561153	5.75773	0.978555	0	3.53417	0	0	2.24928	0	0	0	0	0	0	2.30743	1.78853	0.329633	-1.4589	0.0401165	0.19572
ENST00000382528	ENSG00000205971	AC074389.6	LncRNA_from_Ensembl	ENST00000424383	3.27358	2.77039	0.818071	0	1.41193	1.92957	0	0	0	0	0	0	0	0	1.45765	0	-1.45765	0.00151582	0.0228709
ENST00000399966	ENSG00000185203	WASIR1	LncRNA_from_Ensembl	---	0	1.96771	3.80445	4.1114	2.36522	0	1.80858	0	0	0	0	1.39031	2.46649	0	2.00819	0.550972	-1.45722	0.0499737	0.223836
ENST00000551271	ENSG00000251602	RP11-521B24.3	LncRNA_from_Ensembl	ENST00000551236,ENST00000405646,ENST00000406191,ENST00000548638,ENST00000331320,ENST00000438610,ENST00000435036	6.0685	5.65807	5.26263	4.75783	5.71393	6.15452	5.60159	4.27368	4.60585	1.92605	5.36209	4.35447	3.77352	4.73742	5.60244	4.14758	-1.45486	0.00127916	0.0203201
ENST00000420269	ENSG00000236272	Z82214.3	LncRNA_from_Ensembl	ENST00000360835,ENST00000615096	3.69174	0	1.71771	3.53417	3.08307	0	0	0	0	0	1.85484	0	0	0	1.7181	0.264977	-1.45312	0.0351201	0.180446
ENST00000441208	ENSG00000232406	RP11-234K24.3	LncRNA_from_Ensembl	ENST00000202028,ENST00000447825,ENST00000373945,ENST00000628415,ENST00000406771,ENST00000452261,ENST00000373950,ENST00000427533,ENST00000430276,ENST00000338074,ENST00000373946,ENST00000441639,ENST00000432589	6.13676	8.25155	5.91928	5.13739	6.75662	8.32766	4.95585	4.71262	5.21282	5.96815	5.23418	4.83608	4.61708	4.73742	6.49787	5.04548	-1.45239	0.000335335	0.00806523
ENST00000422284	ENSG00000242973	RP11-446F17.3	LncRNA_from_Ensembl	ENST00000371347,ENST00000604908,ENST00000411689,ENST00000603501,ENST00000603486,ENST00000604616,ENST00000604127,ENST00000604217,ENST00000544460,ENST00000316081	2.41555	2.28746	2.97589	0	1.41193	3.43735	2.24928	0	1.0436	0	0	2.08498	1.49098	0	2.11107	0.659937	-1.45113	0.0258902	0.149181
ENST00000431361	ENSG00000229873	OGFR-AS1	LncRNA_from_Ensembl	ENST00000621591,ENST00000370487,ENST00000370461,ENST00000290291,ENST00000450048	4.27982	4.81628	3.80445	4.24129	4.54982	6.15452	4.21107	3.3464	3.66392	4.5485	3.1459	2.5519	1.49098	3.15381	4.57961	3.12877	-1.45084	0.00286604	0.0349741
ENST00000618256	ENSG00000275367	RP11-266K4.14	LncRNA_from_Ensembl	ENST00000538603,ENST00000307435	7.41001	6.88788	4.75187	5.85787	7.37009	6.03599	5.6383	4.48537	4.94102	2.72252	6.10947	5.53599	4.32289	5.68265	6.27886	4.82856	-1.4503	0.00646938	0.060207
ENST00000585408	ENSG00000267282	CTB-129P6.4	LncRNA_from_Ensembl	ENST00000589649,ENST00000592434,ENST00000592018,ENST00000252487,ENST00000589253,ENST00000426677,ENST00000252483,ENST00000592041,ENST00000405636	4.5031	4.65891	3.80445	3.42903	3.45491	4.86265	4.21107	2.4817	0	3.23272	3.40546	3.05243	3.45409	3.15381	4.13202	2.68289	-1.44913	0.00234074	0.0305341
ENST00000603791	ENSG00000270504	RP11-420L9.5	LncRNA_from_Ensembl	ENST00000477592,ENST00000380283,ENST00000485986	8.99851	8.18575	5.61683	5.63961	6.7455	9.2674	7.48148	6.09285	6.12905	6.45621	5.61414	6.16045	4.9902	6.37439	7.4193	5.9739	-1.4454	0.000307687	0.00759209
ENST00000444465	ENSG00000223414	LINC00473	LncRNA_from_Ensembl	ENST00000580695,ENST00000535229	5.63724	5.44961	0	0	1.41193	1.26586	0	0	0	0	2.16655	0	1.49098	0	1.96638	0.522504	-1.44387	0.022938	0.137931
ENST00000435021	ENSG00000228153	RP11-23I7.1	LncRNA_from_Ensembl	ENST00000367177,ENST00000496057,ENST00000367176	2.90743	1.5563	2.47982	2.74406	1.41193	3.00424	1.17088	0	1.64281	0	0	2.5519	0	0.990958	2.18209	0.740809	-1.44128	0.0489406	0.220858
ENST00000411509	ENSG00000224810	RP11-538D16.2	LncRNA_from_Ensembl	ENST00000339948	2.68235	5.57239	0	3.81019	4.49774	4.46405	3.88424	2.97789	2.88131	0	2.64021	2.5519	2.20839	1.57289	3.55871	2.11894	-1.43977	0.00682391	0.0624181
ENST00000538062	ENSG00000256967	RP11-273B20.1	LncRNA_from_Ensembl	ENST00000535452,ENST00000538933,ENST00000266546,ENST00000534830,ENST00000266560,ENST00000543045,ENST00000545663,ENST00000542370,ENST00000539982,ENST00000542784,ENST00000541953,ENST00000541667,ENST00000537408	7.92939	7.8877	7.53056	5.13739	7.29579	6.80699	6.17661	5.37523	6.85334	3.90695	4.51155	5.74669	6.26778	6.02653	6.96635	5.52687	-1.43948	0.00435267	0.046139
ENST00000441558	ENSG00000235989	MORC2-AS1	LncRNA_from_Ensembl	ENST00000429468,ENST00000397641,ENST00000445980,ENST00000215862	3.27358	3.5454	2.66479	3.42903	3.56023	3.43735	2.85946	2.66671	1.64281	3.60887	0	0	2.20839	2.56986	3.25283	1.8138	-1.43903	0.0406141	0.197286
ENST00000569362	ENSG00000260420	LA16c-444G7.2	LncRNA_from_Ensembl	---	2.08794	1.5563	2.66479	0	2.76834	2.38242	0	0	0	0	0	1.39031	0	0	1.63711	0.198616	-1.4385	0.0114902	0.0882777
ENST00000624566	ENSG00000278915	AC005609.18	LncRNA_from_Ensembl	ENST00000531613,ENST00000529859,ENST00000504120,ENST00000527624,ENST00000532602,ENST00000529619,ENST00000307360,ENST00000613593,ENST00000522353,ENST00000525929,ENST00000398640,ENST00000526136,ENST00000512229,ENST00000529310,ENST00000398631,ENST00000530339,ENST00000617408,ENST00000506939,ENST00000394633	4.10912	1.5563	0	1.39421	0	4.86265	0	0	0	0	1.85484	0	0	0	1.70318	0.264977	-1.4382	0.0288468	0.159904
ENST00000514239	ENSG00000212930	RP11-414H23.2	LncRNA_from_Ensembl	---	3.56536	1.5563	1.33691	0	2.76834	4.99564	0	1.7193	0	0	1.45667	0	0	0.990958	2.03179	0.595276	-1.43652	0.0123854	0.0927506
ENST00000614275	ENSG00000273551	RP11-616M22.11	LncRNA_from_Ensembl	---	1.66339	3.13158	2.0187	0	0	3.23699	0	0	0	0	0	0	0	0	1.43581	0	-1.43581	0.00305902	0.0365404
ENST00000430847	ENSG00000259439	RP11-89K21.1	LncRNA_from_Ensembl	---	3.56536	3.76727	1.71771	0	0	2.38242	0	0	0	0	0	1.39031	0	0	1.63325	0.198616	-1.43464	0.0186307	0.120533
ENST00000620963	ENSG00000273582	RP11-426C22.7	LncRNA_from_Ensembl	---	5.15711	2.77039	5.34619	3.81019	4.78528	4.15837	4.00161	3.23371	3.24655	1.92605	3.40546	1.77906	1.89382	4.50621	4.28988	2.85584	-1.43404	0.0104444	0.0828931
ENST00000416982	ENSG00000234722	LINC01287	LncRNA_from_Ensembl	---	3.27358	4.76571	4.02334	4.04178	3.45491	5.52201	3.08897	2.97789	2.39107	3.43302	1.85484	2.5519	1.49098	3.44295	4.02433	2.59181	-1.43252	0.00132092	0.0207581
ENST00000556194	ENSG00000259065	RP5-1021I20.1	LncRNA_from_Ensembl	ENST00000486739,ENST00000394071	4.75549	4.12915	2.47982	2.74406	2.58082	4.79126	5.6383	3.3464	2.39107	1.92605	1.45667	0.856529	3.32969	3.79052	3.87413	2.44242	-1.43171	0.0134752	0.097771
ENST00000541673	ENSG00000246627	CACNA1C-AS1	LncRNA_from_Ensembl	ENST00000399595,ENST00000399655,ENST00000616390,ENST00000399634,ENST00000399601,ENST00000399637,ENST00000399617,ENST00000399649,ENST00000335762,ENST00000399621,ENST00000327702,ENST00000399597,ENST00000402845,ENST00000347598,ENST00000399591,ENST00000399629,ENST00000344100,ENST00000399644,ENST00000399638,ENST00000399606,ENST00000399641,ENST00000406454,ENST00000399603	0	0	4.21335	3.53417	0	0	2.24928	0	0	0	0	0	0	0	1.42811	0	-1.42811	0.00734385	0.0655195
ENST00000619774	ENSG00000274447	LLNLR-304G9.1	LncRNA_from_Ensembl	ENST00000586065,ENST00000588552,ENST00000591760	3.27358	2.77039	2.66479	2.74406	3.34129	2.72657	4.21107	2.66671	2.88131	0	1.85484	0.856529	1.49098	1.98642	3.10454	1.67668	-1.42785	0.00789352	0.068647
ENST00000579367	ENSG00000264016	CTC-297N7.9	LncRNA_from_Ensembl	---	4.19699	3.28309	1.71771	0	2.36522	0	0	0	0	0	0	0	0	1.57289	1.65186	0.224699	-1.42716	0.0191966	0.122845
ENST00000438047	ENSG00000233038	AC011899.9	LncRNA_from_Ensembl	ENST00000389413,ENST00000389416,ENST00000389418,ENST00000409483	8.17097	6.93441	6.49628	6.78274	7.32597	8.26974	6.7125	6.43624	7.25527	4.71156	5.71342	6.42829	3.6747	6.52121	7.2418	5.8201	-1.4217	0.0135955	0.0983459
ENST00000399869	ENSG00000215246	RP11-43F13.3	LncRNA_from_Ensembl	---	2.90743	4.41821	4.57842	5.29529	4.38758	4.26762	5.74315	3.72553	0	3.23272	3.40546	2.5519	4.11246	4.62644	4.51396	3.0935	-1.42046	0.032333	0.171619
ENST00000581080	ENSG00000265666	RARA-AS1	LncRNA_from_Ensembl	ENST00000425707,ENST00000577646,ENST00000254066,ENST00000394089,ENST00000579727,ENST00000475125,ENST00000394086,ENST00000394081	7.75217	7.39998	7.18206	6.92487	7.08252	9.5284	7.37674	5.88468	6.5444	6.45621	7.17933	6.2706	4.94851	6.02653	7.60668	6.18718	-1.4195	0.000523151	0.0109409
ENST00000637970	ENSG00000203709	C1orf132	LncRNA_from_Ensembl	ENST00000310833	3.10209	6.02353	4.57842	3.72392	6.03949	6.36585	5.1206	3.45092	3.66392	1.26307	5.26724	4.46451	2.68535	4.23075	4.99342	3.57511	-1.41831	0.0220074	0.134332
ENST00000559857	ENSG00000259755	RP11-505E24.2	LncRNA_from_Ensembl	ENST00000526457,ENST00000525284,ENST00000532145,ENST00000388948,ENST00000531270,ENST00000525395	2.90743	2.96226	2.66479	2.3423	1.41193	3.77002	1.80858	1.33829	0	1.26307	1.45667	1.39031	0.93009	1.57289	2.55247	1.1359	-1.41657	0.00236269	0.0307234
ENST00000412137	ENSG00000230575	RP11-369F10.2	LncRNA_from_Ensembl	ENST00000611255,ENST00000597823,ENST00000598708,ENST00000496424,ENST00000488655,ENST00000483375,ENST00000468134,ENST00000488759,ENST00000593699,ENST00000372499,ENST00000596228	3.80794	3.13158	3.5463	2.0898	3.75028	1.92957	2.85946	2.4817	0	0	1.45667	2.08498	2.20839	2.98414	3.01642	1.60227	-1.41415	0.0187648	0.121043
ENST00000438899	ENSG00000232913	PLCE1-AS2	LncRNA_from_Ensembl	ENST00000371385,ENST00000371380,ENST00000371375	2.41555	3.13158	1.33691	2.0898	2.76834	0	0	0	0	0	1.85484	0	0	0	1.67745	0.264977	-1.41248	0.0260085	0.149586
ENST00000510576	ENSG00000249035	CTB-113P19.1	LncRNA_from_Ensembl	ENST00000521569,ENST00000231061,ENST00000522348,ENST00000539687,ENST00000538026,ENST00000521327	9.12991	7.03393	5.59422	4.3021	5.82377	5.90683	4.39395	4.27368	4.89029	4.2631	3.98462	5.09752	5.10851	4.683	6.02639	4.61439	-1.412	0.000447539	0.00981841
ENST00000437181	ENSG00000233926	RP11-154D17.1	LncRNA_from_Ensembl	ENST00000376499,ENST00000376463,ENST00000418319	2.41555	3.13158	1.33691	0	3.21795	0	3.08897	0	0	0	0	1.39031	0.93009	0.990958	1.88442	0.473051	-1.41137	0.0096928	0.0788143
ENST00000455866	ENSG00000188365	AC092171.2	LncRNA_from_Ensembl	ENST00000399537,ENST00000430969,ENST00000399434	7.49914	7.7514	6.16919	5.95574	6.73429	9.11857	5.6741	4.87172	6.74331	6.58803	4.5657	5.51056	5.64072	5.11166	6.98606	5.57596	-1.41011	0.00253232	0.0321591
ENST00000507304	ENSG00000248222	CTB-174D11.1	LncRNA_from_Ensembl	ENST00000332966,ENST00000519560,ENST00000518140	6.85653	6.0867	4.32741	3.31563	5.75888	2.72657	2.85946	3.88329	2.39107	0	3.1459	3.80435	3.77352	5.06986	4.5616	3.15257	-1.40903	0.0295634	0.162405
ENST00000427379	ENSG00000227356	LINC00866	LncRNA_from_Ensembl	ENST00000370602	2.08794	1.5563	3.23167	0	3.45491	0	2.58639	0	0	0	0	0	1.49098	1.57289	1.84531	0.437696	-1.40762	0.0215167	0.132416
ENST00000558044	ENSG00000259654	RP11-245C17.2	LncRNA_from_Ensembl	ENST00000558134,ENST00000455959,ENST00000558217,ENST00000558196,ENST00000560409,ENST00000268220,ENST00000559729,ENST00000560266	4.5031	5.4813	5.70388	5.3249	5.59504	6.97749	4.70209	3.54839	5.03742	5.32919	3.98462	2.73871	3.6747	4.1528	5.46969	4.06655	-1.40314	0.00293296	0.0355274
ENST00000608184	ENSG00000247708	STX18-AS1	LncRNA_from_Ensembl	---	0	0	0	5.93669	0	0	3.88424	0	0	0	0	0	0	0	1.40299	0	-1.40299	0.0350143	0.180135
ENST00000454348	ENSG00000231064	MIR92B	LncRNA_from_Ensembl	ENST00000428962,ENST00000541990,ENST00000368378,ENST00000465596,ENST00000496332,ENST00000498500,ENST00000457183,ENST00000486260,ENST00000541576,ENST00000469769,ENST00000460050	6.09161	6.43301	3.954	5.35392	5.69093	3.00424	2.85946	3.80657	2.88131	4.03568	4.8096	4.46451	3.56861	0	4.76959	3.36661	-1.40298	0.0304756	0.16539
ENST00000509332	ENSG00000245954	RP11-18H21.1	LncRNA_from_Ensembl	---	0	2.77039	0	4.3021	4.38758	0	0	0	1.64281	0	0	0	0	0	1.63715	0.234687	-1.40247	0.0377819	0.188636
ENST00000585447	ENSG00000231329	RP1-225E12.2	LncRNA_from_Ensembl	ENST00000358430,ENST00000367658	0	0	0	4.52255	5.29283	0	0	0	0	0	0	0	0	0	1.4022	0	-1.4022	0.0328306	0.173254
ENST00000418518	ENSG00000225613	LINCMD1	LncRNA_from_Ensembl	---	0	0	3.954	0	2.76834	0	3.08897	0	0	0	0	0	0	0	1.40162	0	-1.40162	0.00811218	0.0698818
ENST00000524131	ENSG00000214548	MEG3	LncRNA_from_Ensembl	---	2.90743	3.13158	0	0	0	3.77002	0	0	0	0	0	0	0	0	1.40129	0	-1.40129	0.00991158	0.0800311
ENST00000412422	ENSG00000203650	LINC01285	LncRNA_from_Ensembl	---	2.08794	3.95952	0	0	2.76834	2.38242	0	0	0	0	0	1.39031	0	0	1.59975	0.198616	-1.40113	0.0213241	0.131622
ENST00000558935	ENSG00000247809	NR2F2-AS1	LncRNA_from_Ensembl	ENST00000421109	1.66339	2.96226	2.0187	1.39421	1.8038	2.38242	0	0	0	0	0	0.856529	0	1.57289	1.7464	0.34706	-1.39934	0.00899679	0.0749577
ENST00000506485	ENSG00000249249	AC010226.4	LncRNA_from_Ensembl	ENST00000282382,ENST00000513729,ENST00000514548,ENST00000333314,ENST00000427199	5.20028	5.44961	5.6826	4.71374	4.54982	6.09647	5.74315	5.29325	4.47426	3.43302	3.28151	4.23534	2.87534	4.07039	5.34795	3.95187	-1.39608	0.0016455	0.0241471
ENST00000598447	ENSG00000232934	RP11-324O2.3	LncRNA_from_Ensembl	ENST00000467340,ENST00000393081,ENST00000354273,ENST00000433418,ENST00000354655,ENST00000356116,ENST00000495539,ENST00000479936	2.68235	0	0	0	3.99533	0	3.08897	0	0	0	0	0	0	0	1.39524	0	-1.39524	0.009104	0.0755833
ENST00000447908	ENSG00000234593	RP4-704D23.1	LncRNA_from_Ensembl	ENST00000636203	5.36109	5.12793	2.66479	2.55712	4.74116	4.63691	1.17088	2.02042	2.06492	0	3.1459	3.62638	2.87534	2.79182	3.75141	2.36068	-1.39073	0.0107625	0.0845976
ENST00000555377	ENSG00000258561	RP11-72M17.1	LncRNA_from_Ensembl	ENST00000389594,ENST00000432289,ENST00000636229,ENST00000411796,ENST00000450299,ENST00000359454,ENST00000436570	2.08794	3.28309	2.66479	3.19254	2.76834	4.26762	0	1.33829	0	2.72252	2.16655	0	0	2.30743	2.60919	1.21926	-1.38993	0.0404843	0.196912
ENST00000625153	ENSG00000278932	bP-21264C1.2	LncRNA_from_Ensembl	---	4.75549	2.28746	4.02334	2.90954	4.38758	4.55307	4.00161	2.83067	3.24655	2.72252	2.16655	1.77906	2.87534	1.57289	3.84544	2.45623	-1.38921	0.000866523	0.015599
ENST00000312019	ENSG00000175604	RP11-276H1.3	LncRNA_from_Ensembl	ENST00000563308,ENST00000566228	6.89645	6.12732	7.39977	7.76001	7.25715	6.91169	6.12581	5.3211	5.66914	4.92606	5.42203	5.13128	5.50349	6.8022	6.92546	5.53933	-1.38613	0.0001414	0.0043567
ENST00000449519	ENSG00000226239	RP1-310O13.7	LncRNA_from_Ensembl	ENST00000452892,ENST00000262659	5.53977	5.73894	4.97828	3.19254	4.49774	4.79126	3.08897	2.97789	2.88131	0	4.45529	3.05243	4.32289	4.44212	4.54679	3.1617	-1.38508	0.0421757	0.201956
ENST00000620769	ENSG00000275897	RP11-94C24.13	LncRNA_from_Ensembl	ENST00000512119,ENST00000502667,ENST00000509806,ENST00000515221,ENST00000443328,ENST00000507792,ENST00000504284,ENST00000506085,ENST00000510410,ENST00000513544,ENST00000511147,ENST00000503295,ENST00000300441,ENST00000508245,ENST00000504392,ENST00000427954,ENST00000512537,ENST00000510554,ENST00000258955	4.19699	4.7133	4.53159	5.26507	5.06126	4.46405	2.24928	2.97789	3.77993	0	4.33573	2.73871	4.38672	2.56986	4.35451	2.96983	-1.38467	0.0375887	0.18795
ENST00000555875	ENSG00000258672	RP11-543C4.3	LncRNA_from_Ensembl	ENST00000554611,ENST00000380228,ENST00000261835	0	2.54904	2.82871	2.3423	2.36522	0	1.17088	0	0	0	0	0	0	1.57289	1.60802	0.224699	-1.38332	0.0133342	0.0971142
ENST00000493545	ENSG00000241213	RP11-768G7.2	LncRNA_from_Ensembl	---	2.90743	4.04683	0	0	0	2.72657	0	0	0	0	0	0	0	0	1.38298	0	-1.38298	0.010103	0.0811329
ENST00000629807	ENSG00000242086	LINC00969	LncRNA_from_Ensembl	ENST00000447234,ENST00000445522,ENST00000436408,ENST00000320736,ENST00000485430,ENST00000480350,ENST00000498018,ENST00000423938	1.66339	3.13158	0	2.0898	1.8038	0	2.24928	0	0	1.26307	0	0	0	0	1.56255	0.180439	-1.38211	0.00490856	0.0500469
ENST00000610158	ENSG00000273107	RP11-165A20.3	LncRNA_from_Ensembl	ENST00000376378,ENST00000320152,ENST00000376376	2.90743	1.96771	2.66479	1.39421	2.76834	1.26586	2.24928	1.33829	1.0436	0	0	0.856529	0	2.30743	2.17395	0.792264	-1.38168	0.0181193	0.118369
ENST00000414969	ENSG00000232287	SLC6A1-AS1	LncRNA_from_Ensembl	ENST00000462473,ENST00000460480,ENST00000287766,ENST00000425938	3.56536	4.12915	0	2.3423	1.41193	0	0	0	0	0	0	1.77906	0	0	1.63553	0.254152	-1.38138	0.0363061	0.184103
ENST00000451992	ENSG00000241666	RP3-455J7.4	LncRNA_from_Ensembl	ENST00000537350,ENST00000361496,ENST00000472038,ENST00000475127,ENST00000461790,ENST00000367854	4.75549	4.9124	7.53056	7.37045	7.37732	7.12996	7.56012	6.21662	4.83772	3.43302	6.37509	4.70769	4.50649	6.91275	6.66233	5.2842	-1.37813	0.0258762	0.149116
ENST00000385300	ENSG00000249669	CARMN	LncRNA_from_Ensembl	---	1.05922	0.978555	0.818071	0.859349	4.38758	4.46405	2.58639	0.81906	1.0436	0	0.904869	0.856529	0.93009	0.990958	2.16474	0.792158	-1.37259	0.00202991	0.0277313
ENST00000617702	ENSG00000226067	LINC00623	LncRNA_from_Ensembl	ENST00000626088	3.69174	3.4202	2.97589	3.81019	4.60009	4.71615	3.28694	2.97789	2.39107	1.26307	1.85484	3.52842	1.89382	2.98414	3.78589	2.41332	-1.37256	0.00319431	0.0376227
ENST00000435287	ENSG00000227220	RP11-69I8.3	LncRNA_from_Ensembl	ENST00000367976	4.5031	3.8666	0	3.05797	2.76834	3.61325	3.61628	2.02042	1.64281	0	1.45667	2.08498	1.49098	3.15381	3.06079	1.69281	-1.36798	0.0131651	0.0963408
ENST00000503034	ENSG00000248936	RP11-36B15.1	LncRNA_from_Ensembl	ENST00000284437,ENST00000508175,ENST00000314117,ENST00000381980	4.19699	6.14721	3.954	3.42903	5.02492	5.1174	4.21107	2.83067	2.88131	1.92605	4.13546	3.88572	3.86601	2.98414	4.58295	3.21562	-1.36732	0.0025316	0.0321591
ENST00000422148	ENSG00000223576	RP11-61K9.2	LncRNA_from_Ensembl	ENST00000495534,ENST00000382907,ENST00000382909,ENST00000502168,ENST00000337963,ENST00000535942,ENST00000382905,ENST00000467542	5.573	5.97983	6.10667	5.99311	6.03949	8.03494	4.95585	4.71262	5.72811	5.56078	4.33573	4.10547	4.11246	4.56758	6.09755	4.73182	-1.36573	0.0011451	0.0188747
ENST00000444125	ENSG00000233901	LINC01503	LncRNA_from_Ensembl	---	7.35377	4.41821	1.71771	5.35392	3.56023	7.60622	5.06775	5.11384	2.88131	5.16999	4.8096	4.23534	3.32969	0	5.01111	3.64854	-1.36258	0.0355906	0.181989
ENST00000554245	ENSG00000258560	CTD-2376I20.1	LncRNA_from_Ensembl	ENST00000392920,ENST00000557637,ENST00000557023,ENST00000553875,ENST00000553771,ENST00000554045,ENST00000557153,ENST00000555048,ENST00000555706,ENST00000544450,ENST00000402714,ENST00000554460	4.5031	4.81628	6.45922	6.15021	5.71393	5.90683	6.12581	4.98049	3.66392	3.90695	5.23418	4.51654	2.68535	5.15229	5.66791	4.30567	-1.36224	0.00309174	0.036784
ENST00000623759	ENSG00000278869	CITF22-49E9.3	LncRNA_from_Ensembl	---	5.72854	6.49642	7.66138	7.40551	6.52905	8.48864	7.73133	5.76813	6.01529	4.85804	7.08977	5.37621	4.71979	6.68247	7.1487	5.7871	-1.36159	0.00419759	0.0450489
ENST00000611274	ENSG00000274565	CTD-3035K23.7	LncRNA_from_Ensembl	ENST00000584265,ENST00000303375	7.52484	6.65765	4.0895	5.23419	4.44371	6.89476	5.01289	4.15491	5.21282	3.90695	4.61789	4.03587	4.03489	4.37504	5.69393	4.33406	-1.35988	0.00066724	0.0129886
ENST00000597192	ENSG00000269068	RP11-256I23.2	LncRNA_from_Ensembl	ENST00000373873,ENST00000604031,ENST00000456147,ENST00000465149,ENST00000603926,ENST00000404537,ENST00000289656,ENST00000373876,ENST00000472388	3.91547	5.12793	2.26761	4.8006	4.60009	5.87265	3.08897	4.62597	3.07546	3.00006	2.82916	3.96275	2.68535	0	4.23905	2.88268	-1.35637	0.0458945	0.21244
ENST00000538113	ENSG00000257042	RP11-993B23.3	LncRNA_from_Ensembl	ENST00000538310,ENST00000542963,ENST00000395872,ENST00000534890,ENST00000539239,ENST00000201015,ENST00000395868,ENST00000545234,ENST00000535992	5.86893	4.35119	2.66479	0	2.76834	7.30676	0	1.33829	3.24655	0	3.62537	0	2.46649	2.79182	3.28	1.92407	-1.35593	0.018223	0.118806
ENST00000559611	ENSG00000259542	RP11-522B15.4	LncRNA_from_Ensembl	---	1.66339	2.28746	1.33691	0.859349	1.41193	1.92957	0	0	0	0	0	0	0	0	1.35552	0	-1.35552	0.00194733	0.0270062
ENST00000442116	ENSG00000228463	AP006222.2	LncRNA_from_Ensembl	---	2.90743	2.54904	1.71771	2.0898	2.36522	3.23699	2.24928	1.33829	0	0	2.16655	2.5519	0	1.57289	2.44507	1.08995	-1.35512	0.0498414	0.223522
ENST00000564843	ENSG00000260172	LINC01413	LncRNA_from_Ensembl	---	0	0	3.63758	3.31563	2.58082	0	2.85946	0	0	0	0	0	0.93009	1.98642	1.7705	0.416644	-1.35385	0.0416084	0.200149
ENST00000499667	ENSG00000245067	IGFBP7-AS1	LncRNA_from_Ensembl	ENST00000514062,ENST00000295666	6.57427	5.08732	4.02334	3.63216	4.69565	6.29018	4.00161	2.66671	3.77993	4.36463	3.40546	3.7181	3.45409	3.44295	4.90065	3.54741	-1.35324	0.000739453	0.0139681
ENST00000444686	ENSG00000234445	FGF14-AS1	LncRNA_from_Ensembl	ENST00000376131	1.05922	2.54904	0.818071	2.74406	4.06857	0	2.58639	1.33829	0	0	1.45667	0	0	1.57289	1.97505	0.623979	-1.35107	0.0152579	0.106126
ENST00000453732	ENSG00000230415	RP5-902P8.10	LncRNA_from_Ensembl	ENST00000473215,ENST00000360466,ENST00000349431,ENST00000464036,ENST00000347370,ENST00000400930,ENST00000435198,ENST00000502382,ENST00000422076,ENST00000616713,ENST00000466752,ENST00000325425,ENST00000503294,ENST00000400929,ENST00000488418,ENST00000491779,ENST00000379116,ENST00000470022,ENST00000509720,ENST00000379101,ENST00000467651,ENST00000477894,ENST00000450390,ENST00000338555,ENST00000461142…	2.68235	2.54904	3.34434	2.74406	4.74116	3.23699	4.00161	1.33829	3.07546	1.92605	1.45667	1.77906	1.49098	2.79182	3.32851	1.97976	-1.34875	0.00355237	0.0404107
ENST00000484550	ENSG00000240859	AC093627.10	LncRNA_from_Ensembl	---	6.34344	6.95713	5.20411	6.08249	5.78084	7.52051	6.54859	6.06018	6.37025	1.92605	5.05649	5.34778	4.90557	5.33986	6.34816	5.00088	-1.34728	0.0286598	0.159328
ENST00000526566	ENSG00000255438	CTD-2653D5.1	LncRNA_from_Ensembl	ENST00000474450,ENST00000467815,ENST00000359930,ENST00000484875,ENST00000465769	8.44668	7.29691	7.432	6.37914	7.13461	7.67724	6.36364	5.74775	5.47625	6.66966	6.37509	6.98476	4.61708	5.4417	7.24717	5.90176	-1.34542	0.00170943	0.0247581
ENST00000377542	ENSG00000154537	FAM27C	LncRNA_from_Ensembl	---	5.89543	4.9124	4.38123	4.41654	5.73658	5.33384	6.20136	4.09165	4.2512	4.45949	4.45529	3.80435	1.89382	4.50621	5.2682	3.92315	-1.34505	0.00143264	0.0219601
ENST00000419441	ENSG00000226842	RP11-166N17.3	LncRNA_from_Ensembl	ENST00000495790,ENST00000375110,ENST00000319778,ENST00000263062,ENST00000479380	4.86685	4.76571	4.90669	5.17038	5.26194	6.87763	4.30541	3.63968	4.60585	4.99102	3.62537	3.05243	3.0432	3.79052	5.16494	3.82115	-1.34379	0.00189072	0.0264586
ENST00000379317	ENSG00000205231	TTLL10-AS1	LncRNA_from_Ensembl	ENST00000506177,ENST00000514695,ENST00000379288,ENST00000460998,ENST00000379290,ENST00000379289	6.78744	8.26071	4.48319	8.20026	8.4016	7.57467	6.77977	5.61906	4.54156	7.5485	5.82863	6.84932	6.66532	4.07039	7.21252	5.87468	-1.33784	0.026988	0.153252
ENST00000563394	ENSG00000260793	RP5-882C2.2	LncRNA_from_Ensembl	ENST00000302904,ENST00000533177,ENST00000436088,ENST00000393606,ENST00000343638,ENST00000527034	7.00998	6.99054	7.15141	7.27508	7.57248	7.10073	6.93539	6.10892	5.57592	3.60887	6.90259	5.09752	5.8813	7.52112	7.14794	5.81375	-1.3342	0.0379661	0.189241
ENST00000424044	ENSG00000198468	FLVCR1-AS1	LncRNA_from_Ensembl	ENST00000419102,ENST00000366971	0	2.54904	3.44885	0	3.34129	0	0	0	0	0	0	0	0	0	1.33417	0	-1.33417	0.00910206	0.0755717
ENST00000594688	ENSG00000213904	LIPE-AS1	LncRNA_from_Ensembl	ENST00000488639,ENST00000485605,ENST00000403444,ENST00000597001,ENST00000465051,ENST00000403461,ENST00000600172,ENST00000358394,ENST00000601181,ENST00000352591,ENST00000244336,ENST00000602000,ENST00000599389,ENST00000599005,ENST00000161559,ENST00000471298,ENST00000344391,ENST00000599783,ENST00000377806,ENST00000341918,ENST00000403136,ENST00000244289	5.60548	6.68512	5.11162	5.70862	6.37879	7.12996	4.631	4.53378	4.6674	6.40945	4.8096	4.03587	4.66935	2.79182	5.89294	4.55961	-1.33333	0.0183923	0.119505
ENST00000606270	ENSG00000271714	CTD-2377O17.1	LncRNA_from_Ensembl	ENST00000506954,ENST00000510496,ENST00000510609,ENST00000513277,ENST00000514200,ENST00000389156	0	5.51231	4.02334	2.90954	3.83667	6.23744	5.06775	2.4817	0	3.43302	3.5196	2.73871	2.20839	3.88997	3.94101	2.6102	-1.33081	0.0164789	0.111383
ENST00000430920	ENSG00000234203	RP5-1050D4.2	LncRNA_from_Ensembl	ENST00000575365,ENST00000576872,ENST00000361571,ENST00000572326,ENST00000575192,ENST00000348066,ENST00000414043,ENST00000572543,ENST00000381311,ENST00000574951	4.75549	4.04683	4.53159	4.3021	3.75028	3.43735	3.28694	2.97789	2.88131	0	3.90284	1.77906	3.19354	4.07039	4.0158	2.68643	-1.32936	0.0333246	0.174739
ENST00000544163	ENSG00000256706	RP5-1096D14.3	LncRNA_from_Ensembl	ENST00000444595,ENST00000585708,ENST00000588077,ENST00000382722,ENST00000586184,ENST00000280663,ENST00000585732,ENST00000587995	3.10209	2.28746	2.66479	2.90954	4.20474	0	3.46099	2.02042	1.64281	0	2.16655	0	0.93009	2.56986	2.66137	1.33282	-1.32855	0.0187903	0.121159
ENST00000434139	ENSG00000230415	RP5-902P8.10	LncRNA_from_Ensembl	ENST00000473215,ENST00000360466,ENST00000349431,ENST00000464036,ENST00000347370,ENST00000400930,ENST00000435198,ENST00000502382,ENST00000422076,ENST00000616713,ENST00000466752,ENST00000325425,ENST00000503294,ENST00000400929,ENST00000488418,ENST00000491779,ENST00000379116,ENST00000470022,ENST00000509720,ENST00000379101,ENST00000467651,ENST00000477894,ENST00000450390,ENST00000338555,ENST00000461142…	4.27982	4.28091	3.10944	4.04178	3.21795	5.17463	3.28694	2.97789	1.64281	3.00006	3.40546	2.5519	2.20839	2.30743	3.91307	2.58485	-1.32822	0.00115368	0.018965
ENST00000517482	ENSG00000253227	RP11-383J24.1	LncRNA_from_Ensembl	---	5.0667	2.77039	2.66479	1.39421	2.36522	3.00424	2.58639	2.4817	2.06492	1.92605	0	1.77906	0	2.30743	2.83599	1.50845	-1.32754	0.0191297	0.122587
ENST00000602838	ENSG00000270118	RP11-57A19.5	LncRNA_from_Ensembl	ENST00000636078,ENST00000637378,ENST00000637376,ENST00000635887,ENST00000452313,ENST00000636503,ENST00000435324	2.41555	1.96771	3.44885	4.17781	2.58082	2.72657	2.24928	1.33829	1.64281	1.92605	1.45667	0.856529	1.49098	1.57289	2.79523	1.46917	-1.32605	0.00132632	0.020826
ENST00000571085	ENSG00000262115	RP11-455O6.2	LncRNA_from_Ensembl	ENST00000573053,ENST00000269392,ENST00000450824,ENST00000570482,ENST00000575907,ENST00000374782	4.19699	4.04683	3.44885	3.89159	4.78528	4.15837	4.11014	3.23371	0	4.03568	2.16655	2.90408	3.86601	3.15381	4.09115	2.76569	-1.32546	0.0190963	0.122416
ENST00000433374	ENSG00000230928	RP11-34A14.3	LncRNA_from_Ensembl	ENST00000260702	6.89645	6.12732	5.20411	6.13358	6.36432	6.21032	4.83454	5.14533	4.60585	3.00006	4.39675	4.17186	5.28639	5.88905	5.96723	4.64218	-1.32505	0.00383337	0.0424957
ENST00000626872	ENSG00000242086	LINC00969	LncRNA_from_Ensembl	ENST00000447234,ENST00000445522,ENST00000436408,ENST00000320736,ENST00000485430,ENST00000480350,ENST00000498018,ENST00000423938	0	4.9124	0	4.36045	0	0	0	0	0	0	0	0	0	0	1.32469	0	-1.32469	0.0373731	0.187375
ENST00000427824	ENSG00000228140	RP3-467K16.4	LncRNA_from_Ensembl	ENST00000375980,ENST00000445566,ENST00000477846,ENST00000472449	6.89645	7.32337	4.75187	7.07181	7.51469	5.2827	5.01289	4.21551	5.83926	4.03568	5.29955	5.19652	4.94851	5.06986	6.26482	4.94356	-1.32127	0.00109517	0.0183157
ENST00000510632	ENSG00000251148	RP11-478C1.7	LncRNA_from_Ensembl	ENST00000290974,ENST00000515312,ENST00000511071	3.91547	4.95816	4.43311	4.04178	4.06857	5.60763	0	3.72553	2.88131	0	3.72391	2.08498	2.20839	3.15381	3.86067	2.53971	-1.32097	0.0192345	0.123018
ENST00000461931	ENSG00000239445	ST3GAL6-AS1	LncRNA_from_Ensembl	ENST00000489112,ENST00000469105,ENST00000460774,ENST00000265261,ENST00000497008,ENST00000480133,ENST00000486334,ENST00000486249,ENST00000497621,ENST00000613264,ENST00000462152,ENST00000465004,ENST00000483910,ENST00000466482,ENST00000394162	2.90743	0	2.66479	1.78352	2.11165	5.43099	0	1.33829	0	1.92605	2.42274	0	0	0	2.12834	0.812439	-1.3159	0.036716	0.185334
ENST00000593491	ENSG00000213904	LIPE-AS1	LncRNA_from_Ensembl	ENST00000597001,ENST00000601189,ENST00000602000,ENST00000600224,ENST00000599211,ENST00000599918,ENST00000599783,ENST00000244289,ENST00000597620	5.53977	5.24331	5.6826	5.5917	5.46545	5.68844	6.04608	5.17615	5.33165	2.72252	4.71693	3.88572	3.32969	4.88936	5.6082	4.29315	-1.31505	0.00316953	0.0373887
ENST00000382488	ENSG00000205959	RP11-689P11.2	LncRNA_from_Ensembl	---	5.39864	6.44913	5.373	5.10362	5.92584	6.50623	3.75647	3.45092	4.47426	5.37857	4.13546	3.62638	3.19354	5.06986	5.50185	4.18986	-1.31199	0.00359427	0.040717
ENST00000477805	ENSG00000243197	TUSC7	LncRNA_from_Ensembl	ENST00000474851	2.08794	3.76727	0	1.39421	0	1.92957	0	0	0	0	0	0	0	0	1.31128	0	-1.31128	0.00444725	0.0468402
ENST00000506465	ENSG00000246334	PRR7-AS1	LncRNA_from_Ensembl	ENST00000510492,ENST00000507881,ENST00000502922,ENST00000323249	4.86685	5.08732	5.72485	6.18292	5.84477	5.60763	5.99037	4.75407	4.40367	4.71156	4.8096	3.80435	2.46649	5.1918	5.61496	4.30593	-1.30902	0.00119725	0.0194343
ENST00000608644	ENSG00000273289	RP6-109B7.5	LncRNA_from_Ensembl	ENST00000396008	5.66832	5.76492	4.43311	5.20264	4.86966	6.91169	4.30541	2.83067	4.16847	4.2631	3.81615	4.99121	3.0432	4.88936	5.30796	4.00031	-1.30766	0.00426432	0.045498
ENST00000411847	ENSG00000233110	RP11-301L8.2	LncRNA_from_Ensembl	ENST00000437304,ENST00000284776,ENST00000355634,ENST00000478461,ENST00000449407,ENST00000319471,ENST00000418609,ENST00000319454,ENST00000448662,ENST00000393528	5.66832	6.14721	3.954	3.19254	5.49232	5.2827	1.17088	3.63968	3.53775	0	2.64021	3.52842	3.56861	4.84047	4.41542	3.10788	-1.30755	0.0325215	0.172308
ENST00000605899	ENSG00000223701	RAET1E-AS1	LncRNA_from_Ensembl	ENST00000524905,ENST00000531073,ENST00000529948,ENST00000367360,ENST00000357183,ENST00000479265,ENST00000367363,ENST00000392270,ENST00000532335,ENST00000367361	2.08794	1.96771	2.0187	2.74406	3.21795	0	0	0	1.0436	0	0	0.856529	0	0.990958	1.71948	0.413012	-1.30647	0.00661647	0.0611441
ENST00000628622	ENSG00000280587	LINC01348	LncRNA_from_Ensembl	---	6.20193	7.82734	4.38123	6.06505	6.21103	7.82755	5.56392	4.75407	5.69893	5.72253	5.63961	6.12738	4.44785	2.56986	6.29686	4.99432	-1.30255	0.0154545	0.107033
ENST00000567801	ENSG00000260440	LINC01544	LncRNA_from_Ensembl	---	3.91547	5.04554	2.26761	3.31563	2.58082	3.43735	0	2.4817	0	0	1.85484	2.33725	2.46649	2.30743	2.93749	1.63539	-1.3021	0.0197797	0.125345
ENST00000558781	ENSG00000245750	DRAIC	LncRNA_from_Ensembl	---	0	3.28309	0	2.74406	3.08307	0	0	0	0	0	0	0	0	0	1.30146	0	-1.30146	0.0102513	0.0819272
ENST00000615535	ENSG00000267322	SNHG22	LncRNA_from_Ensembl	ENST00000586485,ENST00000586100,ENST00000589432,ENST00000285093,ENST00000585948,ENST00000587994,ENST00000590532	9.75982	9.28553	10.314	10.1946	10.0598	11.3206	11.9038	9.8011	9.76881	8.29744	9.35597	8.79321	7.38881	10.3239	10.4054	9.10418	-1.30125	0.00735124	0.0655555
ENST00000433126	ENSG00000232803	SLCO4A1-AS1	LncRNA_from_Ensembl	ENST00000217159,ENST00000466961,ENST00000497209,ENST00000497919,ENST00000451793,ENST00000370507,ENST00000470412,ENST00000495889,ENST00000466818	5.0667	4.6024	5.52418	4.66827	4.69565	5.33384	5.52524	2.02042	5.17093	5.05317	4.39675	2.73871	2.87534	4.07039	5.05947	3.76082	-1.29865	0.0396817	0.194466
ENST00000627999	ENSG00000230615	RP5-1198O20.4	LncRNA_from_Ensembl	---	3.42683	0	0	0	0	5.6486	0	0	0	0	0	0	0	0	1.29649	0	-1.29649	0.0414459	0.199712
ENST00000464673	ENSG00000243321	RP11-167H9.3	LncRNA_from_Ensembl	---	3.91547	2.77039	0	0	0	2.38242	0	0	0	0	0	0	0	0	1.29547	0	-1.29547	0.0125319	0.0934475
ENST00000442532	ENSG00000229848	RP13-766D20.2	LncRNA_from_Ensembl	ENST00000417245,ENST00000575994,ENST00000334850	4.10912	6.22414	4.79216	5.97455	4.06857	3.91141	6.27315	4.75407	2.39107	3.60887	4.71693	4.17186	3.6747	2.98414	5.05044	3.75738	-1.29306	0.00632335	0.0593422
ENST00000607583	ENSG00000271858	CYB561D2	LncRNA_from_Ensembl	ENST00000360963,ENST00000423994,ENST00000424201,ENST00000266039,ENST00000479441,ENST00000429770,ENST00000606589,ENST00000483620	1.05922	1.96771	1.33691	2.74406	0.872208	4.04017	2.58639	0.81906	0	0	0	0	0	4.73742	2.08667	0.793783	-1.29288	0.000571999	0.0116596
ENST00000458180	ENSG00000224614	TNK2-AS1	LncRNA_from_Ensembl	ENST00000468819,ENST00000333602	7.03405	7.137	7.95108	7.59362	7.99034	7.97981	7.51148	7.21433	6.57685	5.22503	6.29721	6.46847	5.50349	6.86466	7.59962	6.30715	-1.29248	0.000149847	0.00454664
ENST00000420000	ENSG00000223727	AC026188.1	LncRNA_from_Ensembl	---	2.08794	2.28746	2.0187	1.78352	1.8038	2.38242	0	0.81906	0	0	0	0	0.93009	1.57289	1.76626	0.474578	-1.29169	0.0125	0.0932864
ENST00000585593	ENSG00000267122	AC004490.1	LncRNA_from_Ensembl	ENST00000608122,ENST00000482433,ENST00000591498,ENST00000586024,ENST00000398665	6.84297	6.36669	6.81256	7.28264	6.36432	7.87148	6.48953	4.79436	6.15076	6.87289	4.66826	6.30058	4.90557	5.30424	6.86146	5.57095	-1.2905	0.00409169	0.0442988
ENST00000625310	ENSG00000229180	GS1-124K5.11	LncRNA_from_Ensembl	---	7.0925	6.73854	6.88886	7.28264	8.49754	8.53855	5.56392	5.66325	6.5444	6.33635	5.36209	5.06294	5.41441	7.19144	7.22893	5.93927	-1.28967	0.0033849	0.0391369
ENST00000559804	ENSG00000232907	DLGAP4-AS1	LncRNA_from_Ensembl	ENST00000560025,ENST00000611732,ENST00000373872,ENST00000373874,ENST00000558530,ENST00000558028	2.68235	1.96771	2.66479	2.74406	3.56023	3.00424	3.75647	1.33829	2.39107	0	1.45667	1.39031	2.20839	2.56986	2.91141	1.62208	-1.28932	0.00834918	0.0712145
ENST00000509615	ENSG00000249753	RP11-415I12.3	LncRNA_from_Ensembl	ENST00000324472,ENST00000536219,ENST00000535963,ENST00000542209,ENST00000306389,ENST00000543342,ENST00000538147,ENST00000537982,ENST00000261234,ENST00000537373,ENST00000536494	3.56536	3.8666	3.63758	3.96864	4.49774	3.23699	4.11014	3.63968	2.88131	2.72252	2.16655	1.77906	2.68535	1.98642	3.84043	2.55156	-1.28888	0.00107947	0.0181492
ENST00000428348	ENSG00000236022	RP11-160E2.16	LncRNA_from_Ensembl	ENST00000582015	1.66339	0	2.0187	1.39421	2.58082	2.38242	0	0	1.0436	0	0	0	0	0	1.43422	0.149086	-1.28513	0.00715079	0.0643737
ENST00000522087	ENSG00000254000	RP11-245A18.1	LncRNA_from_Ensembl	ENST00000522917	2.41555	4.20702	0	0	2.36522	0	0	0	0	0	0	0	0	0	1.28397	0	-1.28397	0.0106384	0.0839533
ENST00000563477	ENSG00000260517	RP11-426C22.5	LncRNA_from_Ensembl	---	5.47093	4.41821	5.78598	5.56714	5.41018	5.97285	4.89647	4.32958	3.39948	3.23272	4.51155	4.29613	3.32969	5.4417	5.36025	4.07727	-1.28299	0.00282573	0.0346301
ENST00000541243	ENSG00000255660	RERG-AS1	LncRNA_from_Ensembl	ENST00000536465,ENST00000537647,ENST00000546331,ENST00000393736,ENST00000256953,ENST00000538313	2.41555	3.76727	1.33691	0	2.36522	0	0	0	0	0	0.904869	0	0	0	1.41214	0.129267	-1.28287	0.00948241	0.0776898
ENST00000595428	ENSG00000268836	LA16c-OS12.2	LncRNA_from_Ensembl	ENST00000468732,ENST00000429378,ENST00000293872,ENST00000464711,ENST00000490762,ENST00000397783,ENST00000442701,ENST00000629543,ENST00000426094,ENST00000337351	5.60548	5.63007	5.17393	5.95574	5.26194	5.1174	2.58639	4.21551	4.83772	3.60887	3.72391	0.856529	4.18606	4.93664	5.04728	3.76646	-1.28082	0.0296956	0.16285
ENST00000618807	ENSG00000278766	AC159540.2	LncRNA_from_Ensembl	---	2.41555	0	2.26761	0	0	4.26762	0	0	0	0	0	0	0	0	1.27868	0	-1.27868	0.0115589	0.0885617
ENST00000556926	ENSG00000258699	RP11-356K23.2	LncRNA_from_Ensembl	ENST00000553840,ENST00000555353,ENST00000557718,ENST00000261302,ENST00000555855,ENST00000557258,ENST00000553353,ENST00000556916,ENST00000615335,ENST00000554005,ENST00000345097	4.35815	2.28746	2.26761	4.36045	5.26194	5.1174	2.85946	1.7193	2.39107	3.60887	2.42274	2.5519	1.89382	2.98414	3.7875	2.51026	-1.27723	0.00331863	0.0385958
ENST00000622438	ENSG00000273618	RP11-66N24.7	LncRNA_from_Ensembl	ENST00000615307,ENST00000419474,ENST00000555334,ENST00000412565	5.94704	6.02353	5.29103	6.46142	6.14484	6.63415	3.46099	4.02548	6.42474	4.45949	3.81615	2.90408	5.03073	4.37504	5.709	4.43367	-1.27532	0.038324	0.190364
ENST00000447519	ENSG00000236304	AP001189.4	LncRNA_from_Ensembl	ENST00000260061,ENST00000464145,ENST00000421973,ENST00000404995,ENST00000407242	6.75885	6.79006	4.75187	5.20264	5.59504	6.87763	4.55623	4.94514	4.54156	3.90695	5.56181	4.41054	3.86601	4.37504	5.79033	4.51529	-1.27504	0.00143976	0.0220415
ENST00000524433	ENSG00000254943	RP11-664I21.6	LncRNA_from_Ensembl	ENST00000306534,ENST00000534407,ENST00000525182,ENST00000532216,ENST00000533054	2.41555	1.96771	1.33691	1.39421	1.8038	0	0	0	0	0	0	0	0	0	1.27402	0	-1.27402	0.00250837	0.0319543
ENST00000558027	ENSG00000259349	RP11-15E18.1	LncRNA_from_Ensembl	ENST00000589341,ENST00000588668,ENST00000083182,ENST00000590244,ENST00000585368	2.90743	0	0	0	2.76834	3.23699	0	0	0	0	0	0	0	0	1.27325	0	-1.27325	0.0134522	0.0976491
ENST00000588342	ENSG00000267299	CTB-66B24.1	LncRNA_from_Ensembl	ENST00000587321,ENST00000592546,ENST00000592172,ENST00000590822,ENST00000587181,ENST00000589742,ENST00000586302,ENST00000593241,ENST00000592473,ENST00000592883,ENST00000303657,ENST00000586806,ENST00000586940	2.08794	0.978555	0.818071	2.3423	1.8038	2.72657	0	0	0	0	1.85484	0	0	0	1.53675	0.264977	-1.27177	0.0396524	0.194383
ENST00000567381	ENSG00000261439	DKFZP434H168	LncRNA_from_Ensembl	ENST00000570235,ENST00000262494,ENST00000562316,ENST00000563661,ENST00000565363,ENST00000262493,ENST00000569295	4.01554	5.81552	5.6826	4.47052	4.82809	5.38324	5.1206	5.0487	2.06492	3.23272	4.06201	3.05243	4.38672	4.56758	5.04516	3.77358	-1.27158	0.0140529	0.100511
ENST00000616350	ENSG00000273925	RP11-227D13.5	LncRNA_from_Ensembl	---	0	2.28746	2.0187	1.39421	1.41193	1.92957	3.08897	0	0	0	1.45667	1.77906	0	0	1.73298	0.462248	-1.27073	0.0435431	0.205614
ENST00000445084	ENSG00000233849	AC022201.5	LncRNA_from_Ensembl	ENST00000450256,ENST00000037869,ENST00000460307,ENST00000498665,ENST00000438759,ENST00000430566	1.66339	3.5454	2.47982	2.74406	2.93427	3.77002	4.11014	2.4817	2.39107	3.23272	2.16655	2.08498	0	0	3.0353	1.76529	-1.27001	0.0448143	0.209344
ENST00000556205	ENSG00000256705	CTD-2017C7.1	LncRNA_from_Ensembl	ENST00000334743,ENST00000556307,ENST00000557268,ENST00000553890,ENST00000557621,ENST00000422945,ENST00000328724,ENST00000557095,ENST00000556946,ENST00000556373,ENST00000350249,ENST00000553842,ENST00000557714,ENST00000553730,ENST00000445439,ENST00000556493,ENST00000554442	5.89543	5.86441	6.76274	6.73942	6.64133	8.05031	5.6741	5.70612	5.47625	4.45949	5.39237	4.66222	4.50649	6.53664	6.51825	5.24851	-1.26974	0.00346756	0.0397597
ENST00000523197	ENSG00000253197	CTD-3239E11.2	LncRNA_from_Ensembl	ENST00000518400,ENST00000520384,ENST00000524037,ENST00000523580,ENST00000378861,ENST00000520430,ENST00000520686,ENST00000518748,ENST00000522903,ENST00000519792,ENST00000517540,ENST00000537541,ENST00000524260,ENST00000521617,ENST00000522925,ENST00000523375,ENST00000523060,ENST00000517858,ENST00000519069,ENST00000521988,ENST00000524107,ENST00000519969,ENST00000517751	3.27358	2.77039	3.23167	2.3423	2.58082	3.00424	1.80858	2.02042	0	2.72252	2.42274	1.39031	0	1.57289	2.71594	1.44698	-1.26896	0.0246195	0.144389
ENST00000525133	ENSG00000255375	RP1-65P5.5	LncRNA_from_Ensembl	---	2.68235	0	2.97589	0	2.36522	3.23699	0	0	0	0	0	1.39031	0	0.990958	1.60864	0.340181	-1.26845	0.0309045	0.166804
ENST00000592929	ENSG00000267234	CTB-184G21.3	LncRNA_from_Ensembl	ENST00000417582,ENST00000609040,ENST00000494516,ENST00000360315	5.43524	5.88824	6.18441	5.10362	5.1313	7.02495	4.631	3.80657	4.99003	5.11276	3.81615	4.66222	3.77352	4.37504	5.6284	4.36233	-1.26607	0.000671151	0.0130336
ENST00000606796	ENSG00000271857	RP1-244F24.1	LncRNA_from_Ensembl	ENST00000371438,ENST00000371432,ENST00000371436,ENST00000625924,ENST00000478660,ENST00000483377,ENST00000359524,ENST00000465038,ENST00000576263	8.73053	6.02353	6.24372	5.46446	6.32001	8.0194	6.67765	5.50229	6.31363	5.11276	5.66463	5.72474	4.32289	5.98214	6.78276	5.51758	-1.26517	0.00180253	0.0256319
ENST00000580056	ENSG00000233098	CCDC144NL-AS1	LncRNA_from_Ensembl	---	0	0	1.71771	4.3021	4.86966	6.97749	3.28694	0	1.64281	2.37856	0.904869	2.33725	2.46649	2.56986	3.02199	1.75712	-1.26487	0.0054106	0.0535439
ENST00000520658	ENSG00000248544	CTB-47B11.3	LncRNA_from_Ensembl	ENST00000521420,ENST00000522892,ENST00000522775,ENST00000522884,ENST00000618329,ENST00000522463,ENST00000616178,ENST00000519663,ENST00000523383,ENST00000435847,ENST00000524058,ENST00000620254	2.90743	2.54904	4.15275	4.62131	3.91818	3.77002	3.46099	2.26942	0	2.72252	2.42274	2.08498	3.0432	3.983	3.62568	2.36084	-1.26484	0.0331119	0.174122
ENST00000566070	ENSG00000259807	RP11-426C22.4	LncRNA_from_Ensembl	---	9.50396	6.49642	7.31935	6.57667	7.4949	6.6136	5.99037	5.84687	6.40681	4.45949	5.85061	6.2706	5.55995	6.76338	7.14218	5.87967	-1.26251	0.00271042	0.0336688
ENST00000427015	ENSG00000227681	RP11-307P5.1	LncRNA_from_Ensembl	ENST00000566741	3.42683	3.4202	2.0187	1.39421	1.8038	0	0	0	0	0	1.45667	1.77906	0	0	1.72339	0.462248	-1.26114	0.0403974	0.196595
ENST00000528132	ENSG00000205959	RP11-689P11.2	LncRNA_from_Ensembl	ENST00000511366,ENST00000531038	4.19699	5.68553	3.44885	4.3021	5.0967	5.94022	4.30541	3.11146	4.32945	3.23272	3.98462	3.05243	2.87534	3.56834	4.71083	3.45062	-1.26021	0.00121548	0.0196288
ENST00000610820	ENSG00000233396	RP11-458D21.1	LncRNA_from_Ensembl	---	0	2.77039	2.82871	3.42903	2.11165	0	0	0	0	0	0	1.39031	0.93009	0	1.5914	0.331486	-1.25991	0.0239313	0.141809
ENST00000554323	ENSG00000225746	SNHG23	LncRNA_from_Ensembl	---	3.80794	3.6606	0.818071	0	2.11165	2.72657	0	0	1.0436	0	0.904869	1.39031	0	0.990958	1.87498	0.618534	-1.25644	0.0135604	0.0981806
ENST00000617035	ENSG00000274092	CTD-3203P2.3	LncRNA_from_Ensembl	ENST00000543915,ENST00000562142,ENST00000566117,ENST00000563002,ENST00000568746,ENST00000561742,ENST00000561946,ENST00000563787,ENST00000563926,ENST00000566318,ENST00000395762	6.55777	5.00251	1.71771	4.52255	3.65838	7.72592	4.55623	3.3464	4.32945	5.05317	4.45529	2.90408	2.87534	1.98642	4.82015	3.56431	-1.25584	0.00960631	0.0783526
ENST00000508004	ENSG00000251661	RP11-326C3.11	LncRNA_from_Ensembl	ENST00000602735,ENST00000399808,ENST00000526811,ENST00000531688	5.63724	5.54266	6.35549	5.38236	5.94542	7.36938	7.37674	5.23589	4.89029	5.47255	4.5657	5.31877	3.86601	5.47412	6.2299	4.97476	-1.25514	0.000665762	0.0129642
ENST00000606200	ENSG00000271996	RP11-337N6.1	LncRNA_from_Ensembl	ENST00000464747,ENST00000586532	4.19699	3.13158	3.954	4.1114	5.1981	4.36918	4.21107	2.66671	2.39107	1.92605	3.1459	2.33725	3.77352	4.1528	4.16747	2.91333	-1.25415	0.00642521	0.0599326
ENST00000431770	ENSG00000224093	RP5-1033H22.2	LncRNA_from_Ensembl	ENST00000370244,ENST00000479503,ENST00000490377,ENST00000370243,ENST00000260502,ENST00000370247	6.02114	6.49642	4.62378	6.53927	5.38172	4.55307	5.6383	4.83356	3.77993	2.37856	5.36209	4.17186	5.10851	4.84047	5.60767	4.35357	-1.2541	0.00873849	0.073456
ENST00000444188	ENSG00000226445	XXyac-YX65C7_A.2	LncRNA_from_Ensembl	ENST00000617924,ENST00000366787,ENST00000461848,ENST00000488355	8.23983	6.16683	4.27151	4.8006	4.49774	5.05781	5.1206	3.80657	5.33165	3.76559	3.90284	4.56675	3.56861	4.44212	5.4507	4.19773	-1.25297	0.00266268	0.0332456
ENST00000566155	ENSG00000260166	RP11-863P13.6	LncRNA_from_Ensembl	---	2.08794	0	1.33691	2.55712	1.8038	2.72657	0	0.81906	0	0	0	0	0.93009	0	1.50176	0.249879	-1.25189	0.0114327	0.0880161
ENST00000501938	ENSG00000246763	RGMB-AS1	LncRNA_from_Ensembl	ENST00000505265,ENST00000308234,ENST00000504776,ENST00000513185,ENST00000434027,ENST00000507054	4.27982	6.57194	3.10944	4.88253	5.16509	5.60763	5.06775	2.66671	1.64281	4.71156	4.51155	4.46451	3.77352	4.1528	4.95488	3.70335	-1.25153	0.0180862	0.118225
ENST00000609592	ENSG00000227039	ITGB2-AS1	LncRNA_from_Ensembl	ENST00000522688,ENST00000517563,ENST00000498666,ENST00000518033,ENST00000397854,ENST00000302347,ENST00000521987,ENST00000524251,ENST00000520389,ENST00000397850,ENST00000521995,ENST00000523323,ENST00000397846,ENST00000517819,ENST00000355153	2.90743	2.28746	3.80445	3.89159	2.58082	3.91141	4.55623	1.33829	2.06492	3.60887	2.99621	0	3.19354	1.98642	3.41991	2.16975	-1.25016	0.0485713	0.219835
ENST00000629276	ENSG00000231616	RP11-575L7.4	LncRNA_from_Ensembl	ENST00000413982,ENST00000334204,ENST00000297814	2.41555	2.54904	1.71771	2.90954	3.21795	4.04017	1.80858	1.33829	2.65691	1.92605	0	1.77906	2.20839	0	2.6655	1.41553	-1.24998	0.030202	0.164468
ENST00000538101	ENSG00000257058	RP11-864I4.4	LncRNA_from_Ensembl	ENST00000257247,ENST00000528508,ENST00000533365,ENST00000378024,ENST00000530285,ENST00000531324	3.56536	3.6606	2.82871	3.81019	3.75028	4.93068	2.24928	1.33829	4.32945	2.37856	2.42274	1.39031	2.20839	1.98642	3.54216	2.29345	-1.24871	0.0472662	0.216269
ENST00000413983	ENSG00000233293	RP11-410N8.3	LncRNA_from_Ensembl	ENST00000485364,ENST00000621426,ENST00000201961	4.19699	3.13158	5.88244	5.91739	6.14484	6.41417	4.631	4.21551	3.66392	2.72252	4.13546	3.62638	3.77352	5.4417	5.18834	3.93986	-1.24848	0.008226	0.0705239
ENST00000546674	ENSG00000257264	MIR3179-1	LncRNA_from_Ensembl	---	2.41555	2.77039	2.66479	2.90954	1.8038	2.38242	1.80858	0.81906	1.0436	1.92605	0.904869	0.856529	2.46649	0	2.39358	1.14523	-1.24835	0.0172472	0.114638
ENST00000570309	ENSG00000262580	RP11-334C17.5	LncRNA_from_Ensembl	ENST00000344227,ENST00000570421,ENST00000572257,ENST00000573882,ENST00000575484,ENST00000574148,ENST00000573754,ENST00000571450,ENST00000571156,ENST00000575500	8.59557	8.61511	8.98338	8.52758	8.24455	9.84938	7.10236	7.60823	7.15139	6.62942	7.35104	7.1829	7.22385	8.04802	8.55971	7.31355	-1.24616	0.000118066	0.00383064
ENST00000609279	ENSG00000272834	RP5-1042K10.13	LncRNA_from_Ensembl	ENST00000620651,ENST00000355630,ENST00000618417,ENST00000477468,ENST00000396617,ENST00000407029,ENST00000614754,ENST00000618196,ENST00000402042	7.00998	6.31487	7.50048	7.84931	7.00068	8.37726	5.84089	5.82758	7.21461	5.86796	5.89358	4.66222	6.00849	5.71012	7.12764	5.88351	-1.24413	0.00315211	0.0372472
ENST00000563243	ENSG00000261744	RP11-21B21.4	LncRNA_from_Ensembl	ENST00000563351,ENST00000319555,ENST00000562437,ENST00000569086	6.02114	5.79045	5.23367	6.35063	5.84477	6.69409	4.47737	4.75407	4.72644	5.60295	4.85379	3.62638	4.2561	3.88997	5.77316	4.52996	-1.2432	0.000934661	0.016431
ENST00000442007	ENSG00000229852	RP11-398K22.12	LncRNA_from_Ensembl	ENST00000423730,ENST00000610435,ENST00000433730,ENST00000474593,ENST00000370384,ENST00000484801,ENST00000257765	6.62267	6.67145	6.96132	6.9345	6.7116	7.55325	5.22084	5.95746	6.56072	4.85804	4.97879	4.29613	6.02864	5.30424	6.66795	5.42629	-1.24166	0.00286083	0.0349379
ENST00000448580	ENSG00000231081	RP4-760C5.3	LncRNA_from_Ensembl	---	4.27982	4.20702	5.14311	4.41654	4.20474	5.94022	3.28694	3.3464	1.64281	1.92605	3.81615	3.7181	3.77352	4.56758	4.49691	3.2558	-1.24111	0.0192384	0.123034
ENST00000619015	ENSG00000251209	LINC00923	LncRNA_from_Ensembl	---	0	2.28746	2.0187	2.0898	2.11165	0	1.17088	0	0	0	0	0	0	0.990958	1.38264	0.141565	-1.24108	0.00740064	0.0658077
ENST00000544108	ENSG00000250659	RP11-864I4.3	LncRNA_from_Ensembl	ENST00000530124,ENST00000257247,ENST00000528508,ENST00000533365,ENST00000378024,ENST00000530285,ENST00000531324	5.53977	5.35015	5.11162	4.57278	5.23037	6.00477	3.88424	3.72553	4.83772	4.36463	3.98462	2.08498	3.95292	4.07039	5.0991	3.86012	-1.23898	0.00253765	0.0321956
ENST00000504916	ENSG00000248112	RP11-78C3.1	LncRNA_from_Ensembl	---	3.42683	0	1.33691	1.78352	2.11165	0	0	0	0	0	0	0	0	0	1.23699	0	-1.23699	0.00452071	0.0473433
ENST00000439433	ENSG00000230749	MEIS1-AS2	LncRNA_from_Ensembl	ENST00000606455,ENST00000495021,ENST00000488550,ENST00000498705,ENST00000560281,ENST00000409622,ENST00000490726,ENST00000272369,ENST00000437869,ENST00000496248,ENST00000398506,ENST00000466811,ENST00000491706	5.69874	7.50391	5.50006	5.46446	7.18488	7.75435	6.20136	4.43529	4.94102	6.14981	5.05649	5.58554	5.25252	5.26773	6.47254	5.2412	-1.23134	0.00101025	0.0173723
ENST00000435049	ENSG00000238260	RP11-46F15.2	LncRNA_from_Ensembl	ENST00000344579,ENST00000378344	4.97023	4.95816	4.86951	5.51671	5.3527	5.6486	5.56392	4.27368	2.65691	4.92606	5.29955	3.80435	2.46649	4.84047	5.26855	4.03822	-1.23033	0.0231232	0.138611
ENST00000454203	ENSG00000237798	AC010894.5	LncRNA_from_Ensembl	ENST00000392547,ENST00000436221,ENST00000455428,ENST00000410117,ENST00000392546,ENST00000409415,ENST00000359761,ENST00000480400,ENST00000409891,ENST00000272746	5.32254	4.7133	5.88244	6.30679	5.64378	5.72722	5.06775	5.14533	3.77993	3.00006	4.85379	3.62638	3.86601	5.78954	5.5234	4.29443	-1.22897	0.0190951	0.122414
ENST00000519040	ENSG00000254333	CTC-367J11.1	LncRNA_from_Ensembl	ENST00000524161,ENST00000522491,ENST00000519157	2.41555	3.28309	0	3.19254	2.58082	0	0	0	0	0	0	1.39031	1.49098	0	1.63886	0.411612	-1.22724	0.0470761	0.215705
ENST00000448256	ENSG00000232719	RP11-13J8.1	LncRNA_from_Ensembl	---	5.72854	5.84017	6.31459	6.09972	5.98378	7.564	4.76983	4.66994	5.12778	4.45949	5.42203	3.52842	5.03073	5.47412	6.04295	4.81607	-1.22687	0.00155713	0.0232812
ENST00000591036	ENSG00000267606	AC006116.21	LncRNA_from_Ensembl	ENST00000587340	2.68235	1.96771	2.26761	2.3423	2.11165	0	1.17088	0	1.0436	0	0	0	0.93009	1.98642	1.79179	0.565729	-1.22606	0.025759	0.148725
ENST00000603264	ENSG00000270265	RP11-731D1.4	LncRNA_from_Ensembl	---	2.68235	2.96226	2.47982	1.39421	3.45491	0	2.85946	1.33829	0	0	1.85484	0	1.49098	2.56986	2.26186	1.03628	-1.22558	0.0487911	0.220485
ENST00000479085	ENSG00000243433	RP11-148K1.10	LncRNA_from_Ensembl	ENST00000542328,ENST00000488370,ENST00000489192,ENST00000462605,ENST00000472698,ENST00000477092,ENST00000488826,ENST00000471796,ENST00000469410,ENST00000498578,ENST00000358849,ENST00000466956,ENST00000461373,ENST00000482309,ENST00000488551,ENST00000466514,ENST00000470645,ENST00000297504,ENST00000477719	5.53977	5.38407	5.61683	5.75286	5.41018	7.10073	5.74315	4.75407	4.89029	5.16999	4.06201	4.75177	3.77352	4.56758	5.79251	4.56703	-1.22548	0.000148248	0.00451001
ENST00000422665	ENSG00000231064	MIR92B	LncRNA_from_Ensembl	ENST00000428962,ENST00000541990,ENST00000368378,ENST00000465596,ENST00000496332,ENST00000457183,ENST00000486260,ENST00000541576,ENST00000469769,ENST00000460050	0	0	0	3.53417	5.02492	0	0	0	0	0	0	0	0	0	1.22273	0	-1.22273	0.0412471	0.199063
ENST00000442435	ENSG00000237781	RP11-54A4.2	LncRNA_from_Ensembl	ENST00000369039,ENST00000369041,ENST00000489159,ENST00000271643,ENST00000483335,ENST00000369038	6.84297	6.88788	6.10667	5.29529	6.3497	7.773	5.31455	5.08164	5.72811	4.78666	6.85989	4.03587	4.18606	5.33986	6.36715	5.14544	-1.22171	0.0229433	0.137954
ENST00000616947	ENSG00000237094	RP4-669L17.10	LncRNA_from_Ensembl	---	5.75773	5.76492	4.97828	5.26507	4.49774	6.55014	5.26845	4.83356	3.88731	5.16999	4.85379	4.03587	2.68535	4.07039	5.44033	4.21947	-1.22087	0.0037892	0.042156
ENST00000607943	ENSG00000273188	RP3-402G11.25	LncRNA_from_Ensembl	ENST00000463233,ENST00000303434,ENST00000395827,ENST00000395829,ENST00000380909	6.9353	6.72537	7.39977	7.4465	7.1088	7.98782	6.62375	6.07661	6.31363	6.40945	5.97587	5.8718	4.56284	6.47391	7.17533	5.95487	-1.22045	0.000109277	0.0036188
ENST00000637634	ENSG00000283635	RP11-5O24.1	LncRNA_from_Ensembl	ENST00000431832,ENST00000254657	4.63481	6.10715	2.26761	4.36045	4.78528	6.48376	4.631	2.66671	2.39107	3.60887	4.13546	3.62638	4.61708	3.6837	4.75287	3.53275	-1.22011	0.00671054	0.061694
ENST00000607679	ENSG00000271992	RP11-42O15.3	LncRNA_from_Ensembl	---	2.41555	1.5563	0.818071	2.0898	2.36522	4.04017	0	0.81906	1.0436	0	0.904869	0	0	1.98642	1.89787	0.679135	-1.21874	0.0220226	0.134376
ENST00000445097	ENSG00000237975	FLG-AS1	LncRNA_from_Ensembl	ENST00000388718	0	0	3.44885	1.78352	0	0	3.28694	0	0	0	0	0	0	0	1.21704	0	-1.21704	0.0130283	0.0956866
ENST00000454205	ENSG00000236388	ITCH-AS1	LncRNA_from_Ensembl	ENST00000374864,ENST00000262650,ENST00000535650	4.57046	4.65891	3.88116	4.66827	4.2683	5.05781	4.00161	3.23371	3.98724	4.03568	2.42274	3.05243	2.87534	2.98414	4.44379	3.22733	-1.21646	0.000252632	0.00661356
ENST00000440016	ENSG00000237380	HOXD-AS2	LncRNA_from_Ensembl	ENST00000450510,ENST00000459979,ENST00000544999,ENST00000249501,ENST00000549469,ENST00000313173,ENST00000490088,ENST00000429017,ENST00000249499,ENST00000432796	0	0	4.38123	4.1114	4.60009	5.33384	2.58639	2.02042	0	2.37856	2.64021	2.90408	0	2.56986	3.00185	1.78759	-1.21426	0.0382444	0.190124
ENST00000430173	ENSG00000241769	LINC00893	LncRNA_from_Ensembl	ENST00000422081,ENST00000427113,ENST00000441880,ENST00000523759	1.66339	1.5563	1.33691	2.0898	1.8038	1.26586	1.80858	0	0	0	1.45667	0	0	1.57289	1.64638	0.432795	-1.21358	0.0369038	0.185942
ENST00000608926	ENSG00000273325	RP1-90G24.11	LncRNA_from_Ensembl	---	3.10209	2.96226	2.47982	2.3423	4.38758	0	2.58639	0	1.64281	0	1.85484	2.08498	1.49098	2.30743	2.55149	1.34015	-1.21134	0.0193084	0.123367
ENST00000556328	ENSG00000258789	RP11-507K2.3	LncRNA_from_Ensembl	ENST00000555243,ENST00000554178,ENST00000556564,ENST00000328736,ENST00000536337,ENST00000554270,ENST00000554628	5.28293	5.20587	3.80445	3.96864	3.91818	5.38324	4.30541	1.33829	3.24655	4.92606	3.1459	3.7181	3.86601	3.15381	4.55267	3.3421	-1.21057	0.0254368	0.147481
ENST00000554552	ENSG00000258425	CTD-2207P18.1	LncRNA_from_Ensembl	ENST00000556690,ENST00000557425,ENST00000553939,ENST00000261978	6.11436	6.16683	4.0895	3.63216	4.78528	5.90683	4.631	3.3464	5.63873	4.71156	2.42274	4.29613	3.45409	2.98414	5.04657	3.83626	-1.21031	0.0445293	0.208513
ENST00000584167	ENSG00000264843	RP11-856M7.2	LncRNA_from_Ensembl	ENST00000582913,ENST00000580640,ENST00000503781,ENST00000302079,ENST00000538948,ENST00000383408	3.69174	3.76727	0	2.3423	0	0	0	1.33829	0	0	0	0	0	0	1.40019	0.191184	-1.209	0.0484916	0.219612
ENST00000635042	ENSG00000256806	C17orf100	LncRNA_from_Ensembl	ENST00000575519,ENST00000574580,ENST00000570687,ENST00000574128,ENST00000572094,ENST00000624159,ENST00000381074,ENST00000574824,ENST00000433363,ENST00000293800,ENST00000573648,ENST00000572727,ENST00000225728,ENST00000575197	3.56536	0	0	2.55712	1.8038	0	2.85946	1.33829	0	0	0	0	0	0.990958	1.54082	0.332749	-1.20807	0.033225	0.174422
ENST00000425688	ENSG00000235192	AC009495.2	LncRNA_from_Ensembl	ENST00000431484,ENST00000412248,ENST00000392701,ENST00000414977,ENST00000422973	5.47093	5.41721	3.88116	5.83747	6.05759	5.52201	4.631	4.75407	4.0807	4.2631	3.62537	4.41054	1.89382	5.33986	5.25963	4.05249	-1.20713	0.0190103	0.12209
ENST00000592389	ENSG00000267344	CTB-39G8.3	LncRNA_from_Ensembl	ENST00000582826,ENST00000428638,ENST00000376922,ENST00000526484,ENST00000532038,ENST00000581991,ENST00000581638,ENST00000529357,ENST00000590026,ENST00000531735,ENST00000532891,ENST00000528384	6.41847	6.29718	7.07182	7.13167	6.98185	7.22784	6.48953	6.1248	6.23449	3.43302	5.87225	5.02752	5.44472	7.03728	6.80262	5.5963	-1.20633	0.0243836	0.14343
ENST00000596091	ENSG00000227733	RP4-565E6.1	LncRNA_from_Ensembl	---	3.42683	3.28309	0.818071	2.55712	0	0	0	0	1.64281	0	0	0	0	0	1.44073	0.234687	-1.20604	0.0428516	0.20389
ENST00000599775	ENSG00000267927	CTD-2525I3.2	LncRNA_from_Ensembl	ENST00000597252,ENST00000602187,ENST00000597065,ENST00000596428	2.90743	2.28746	2.47982	3.19254	2.11165	3.00424	1.80858	1.33829	1.64281	1.26307	1.45667	2.08498	0	1.57289	2.54167	1.33696	-1.20471	0.00915631	0.0758779
ENST00000449537	ENSG00000214870	AC004540.5	LncRNA_from_Ensembl	---	0	0	2.97589	0	2.36522	0	3.08897	0	0	0	0	0	0	0	1.2043	0	-1.2043	0.0141452	0.100957
ENST00000416406	ENSG00000225450	RP3-508I15.14	LncRNA_from_Ensembl	ENST00000406622,ENST00000456894,ENST00000470642,ENST00000494273,ENST00000420859,ENST00000417332,ENST00000405510,ENST00000484971,ENST00000438058,ENST00000469086,ENST00000452294,ENST00000477262,ENST00000405018,ENST00000487538,ENST00000458073,ENST00000464202,ENST00000433561,ENST00000480307,ENST00000430185,ENST00000439339,ENST00000489527,ENST00000455125	4.81225	4.41821	6.22912	6.39318	5.82377	6.71353	5.06775	4.02548	4.83772	4.36463	4.76401	3.88572	4.03489	5.15229	5.63683	4.43782	-1.19901	0.000700835	0.0134208
ENST00000623502	ENSG00000214900	LINC01588	LncRNA_from_Ensembl	---	5.50576	4.04683	5.66101	6.26158	6.39311	7.04043	6.01849	4.58061	4.94102	4.36463	4.39675	4.41054	3.95292	5.88905	5.84674	4.64793	-1.19881	0.00267588	0.0333446
ENST00000578387	ENSG00000251359	WWC2-AS2	LncRNA_from_Ensembl	ENST00000508614,ENST00000403733,ENST00000448232,ENST00000513834	5.89543	6.29718	4.62378	3.63216	4.94938	6.09647	4.76983	3.11146	5.17093	3.43302	3.5196	4.87645	3.19354	4.56758	5.1806	3.9818	-1.19881	0.0123566	0.092597
ENST00000609896	ENSG00000231728	LL0XNC01-116E7.2	LncRNA_from_Ensembl	ENST00000419165,ENST00000455723	0	0	1.33691	3.42903	0	0	3.61628	0	0	0	0	0	0	0	1.19746	0	-1.19746	0.013413	0.0974719
ENST00000468377	ENSG00000244300	GATA2-AS1	LncRNA_from_Ensembl	ENST00000498200,ENST00000341105,ENST00000487848,ENST00000430265,ENST00000492608	5.86893	6.49642	4.53159	4.71374	5.02492	0	5.6383	2.66671	3.07546	4.03568	4.93832	2.08498	2.87534	4.23075	4.61056	3.41532	-1.19524	0.0145118	0.102679
ENST00000624350	ENSG00000279278	CH17-264L24.1	LncRNA_from_Ensembl	---	9.41514	8.69836	9.20847	10.0591	9.22825	9.44363	9.02338	7.93093	8.09122	7.03569	8.29546	8.52131	7.60551	9.22982	9.29662	8.10142	-1.1952	0.000604526	0.0121331
ENST00000560613	ENSG00000259709	CTD-2184D3.7	LncRNA_from_Ensembl	ENST00000559348,ENST00000558519,ENST00000558122,ENST00000396335,ENST00000358784,ENST00000561313,ENST00000559541,ENST00000261837	5.66832	5.57239	5.86365	6.55184	6.11057	5.52201	4.70209	5.40156	4.47426	4.63233	4.13546	3.42333	3.56861	6.00451	5.71298	4.52001	-1.19297	0.0181128	0.118339
ENST00000451166	ENSG00000241990	PRR34-AS1	LncRNA_from_Ensembl	ENST00000396008	6.88327	7.05514	6.60205	6.84537	6.80027	8.50547	7.17912	5.99252	5.94246	6.5015	5.9146	6.09352	4.94851	6.13186	7.12438	5.93214	-1.19225	0.000157789	0.00472322
ENST00000577176	ENSG00000262823	RP13-580F15.2	LncRNA_from_Ensembl	ENST00000355530,ENST00000575796,ENST00000575194	0	3.76727	0	4.57278	0	0	0	0	0	0	0	0	0	0	1.19144	0	-1.19144	0.0455736	0.211528
ENST00000603487	ENSG00000270332	SMC2-AS1	LncRNA_from_Ensembl	ENST00000374793,ENST00000374787,ENST00000286398,ENST00000440179	3.69174	2.28746	0	5.54214	7.92775	0	5.17159	2.26942	0	0	3.72391	3.05243	2.68535	4.56758	3.51724	2.32838	-1.18886	0.0344471	0.178449
ENST00000549844	ENSG00000250365	CTD-2213F21.2	LncRNA_from_Ensembl	ENST00000549184,ENST00000382464,ENST00000547760,ENST00000543095,ENST00000549185,ENST00000547378	4.86685	4.6024	4.21335	4.88253	4.69565	5.87265	4.76983	4.09165	5.12778	3.43302	3.62537	3.05243	2.20839	4.07039	4.84333	3.65843	-1.18489	0.0147032	0.103531
ENST00000412701	ENSG00000223946	RP11-533O20.2	LncRNA_from_Ensembl	ENST00000511161,ENST00000505884,ENST00000512381,ENST00000510503,ENST00000514382,ENST00000514588,ENST00000511642,ENST00000502771,ENST00000513956,ENST00000508143,ENST00000616010,ENST00000505672,ENST00000511686,ENST00000415497,ENST00000372988	3.27358	4.28091	5.23367	4.84215	4.91007	4.26762	4.21107	4.21551	2.65691	2.37856	3.62537	2.08498	2.87534	4.88936	4.4313	3.24658	-1.18472	0.0433165	0.205023
ENST00000570080	ENSG00000260136	CTD-2270L9.4	LncRNA_from_Ensembl	ENST00000307149	6.84297	6.62964	6.16919	6.48784	6.11057	7.9391	6.4693	5.42741	6.35162	7.16798	4.76401	4.95397	5.55995	4.1528	6.66409	5.48253	-1.18155	0.0330105	0.173762
ENST00000635775	ENSG00000283674	RP11-419I17.1	LncRNA_from_Ensembl	---	8.06402	8.77387	7.79626	9.16952	9.28888	8.52761	8.73218	7.86152	6.84004	7.43636	7.20515	6.54562	8.19248	8.0043	8.62176	7.44078	-1.18098	0.000307305	0.00758484
ENST00000602517	ENSG00000269890	RP5-1139B12.2	LncRNA_from_Ensembl	ENST00000570156,ENST00000422127,ENST00000366706,ENST00000366707,ENST00000284548,ENST00000636875	7.63906	7.80247	7.36012	7.58753	7.56617	8.11752	7.1284	6.44892	7.02776	6.90695	6.44898	6.53304	4.11246	7.45769	7.60018	6.4194	-1.18078	0.00934982	0.0769715
ENST00000528407	ENSG00000255201	RP11-350N15.4	LncRNA_from_Ensembl	ENST00000530568,ENST00000525001,ENST00000475621,ENST00000397113,ENST00000425967,ENST00000529552,ENST00000397091,ENST00000341462,ENST00000397103,ENST00000474970,ENST00000335922,ENST00000464163,ENST00000526742,ENST00000530701,ENST00000487647,ENST00000466021,ENST00000526570,ENST00000484370,ENST00000356207,ENST00000527203,ENST00000447712,ENST00000397108,ENST00000470826,ENST00000533668,ENST00000532791…	7.2752	4.86514	4.53159	4.52255	4.60009	4.71615	3.08897	3.11146	2.06492	3.60887	3.40546	4.83608	5.03073	3.30561	4.79996	3.6233	-1.17665	0.0225557	0.136416
ENST00000546414	ENSG00000257683	RP11-110L15.2	LncRNA_from_Ensembl	---	1.66339	3.5454	0	0.859349	1.41193	0	2.58639	0	0	0	0.904869	0	0.93009	0	1.43807	0.262137	-1.17593	0.0154031	0.106781
ENST00000570413	ENSG00000263167	RP11-149I9.2	LncRNA_from_Ensembl	ENST00000326724,ENST00000575363,ENST00000374792,ENST00000572798	3.91547	2.28746	2.66479	2.0898	2.11165	4.86265	1.80858	2.26942	1.64281	0	3.1459	1.39031	1.49098	1.57289	2.82006	1.64461	-1.17544	0.0319191	0.170232
ENST00000562507	ENSG00000214353	VAC14-AS1	LncRNA_from_Ensembl	ENST00000261776,ENST00000568886,ENST00000568548,ENST00000563662	8.21899	7.62234	8.837	8.25127	7.99973	7.98782	7.2638	7.34893	7.73656	7.03569	7.51827	6.82889	3.77352	7.71665	8.02585	6.85121	-1.17463	0.042549	0.203024
ENST00000606441	ENSG00000272277	RP1-40E16.12	LncRNA_from_Ensembl	ENST00000259808,ENST00000479389	5.60548	6.0867	5.99027	6.08249	6.30494	7.8186	7.67059	5.42741	4.16847	6.43302	5.33116	5.76831	4.76853	5.4417	6.50844	5.33409	-1.17435	0.00402476	0.043859
ENST00000590274	ENSG00000267581	CTC-559E9.4	LncRNA_from_Ensembl	ENST00000587822,ENST00000540806,ENST00000450683,ENST00000595825,ENST00000545006,ENST00000443905,ENST00000590766,ENST00000587461,ENST00000590319,ENST00000587452,ENST00000586260,ENST00000591639	3.42683	4.35119	2.26761	4.52255	3.45491	4.26762	3.28694	3.11146	3.24655	3.23272	3.1459	2.73871	1.89382	0	3.65395	2.48131	-1.17264	0.0275295	0.155285
ENST00000625224	ENSG00000226312	CFLAR-AS1	LncRNA_from_Ensembl	ENST00000439154,ENST00000341582,ENST00000423241,ENST00000342795,ENST00000462763,ENST00000457277,ENST00000479953,ENST00000309955,ENST00000474842,ENST00000340870,ENST00000443227,ENST00000470664	7.40079	7.51926	8.00778	7.78685	7.79917	9.05903	6.85968	6.78514	7.38917	7.43636	6.80467	5.76831	5.81324	6.24888	7.77608	6.60654	-1.16954	0.00190895	0.02662
ENST00000597045	ENSG00000269066	CTD-2528A14.5	LncRNA_from_Ensembl	ENST00000595641,ENST00000595618,ENST00000594824,ENST00000593411,ENST00000397274	5.99686	4.6024	6.40829	6.02953	5.88588	6.18269	4.47737	4.53378	5.40576	3.23272	5.01816	4.29613	4.18606	4.73742	5.65472	4.48715	-1.16757	0.00199266	0.0273753
ENST00000555947	ENSG00000258551	CRAT37	LncRNA_from_Ensembl	---	1.66339	0	0	0	3.91818	0	2.58639	0	0	0	0	0	0	0	1.16685	0	-1.16685	0.0156479	0.107806
ENST00000625710	ENSG00000197099	RP11-573D15.8	LncRNA_from_Ensembl	ENST00000265023,ENST00000447445,ENST00000287611	0	1.5563	2.82871	2.3423	3.08307	0	0	0	1.64281	0	0	0	0	0	1.40148	0.234687	-1.1668	0.046117	0.213019
ENST00000597944	ENSG00000241158	ADAMTS9-AS1	LncRNA_from_Ensembl	ENST00000498707,ENST00000481060,ENST00000295903,ENST00000482490	5.43524	5.51231	4.97828	2.55712	2.11165	3.23699	0	3.63968	1.64281	0	3.5196	3.18694	2.68535	0.990958	3.40451	2.2379	-1.16661	0.0463848	0.213738
ENST00000449034	ENSG00000231105	RP5-1071N3.1	LncRNA_from_Ensembl	ENST00000415912,ENST00000481130,ENST00000526194,ENST00000527991,ENST00000374893,ENST00000436918,ENST00000463334	8.52092	8.43264	8.4182	8.81522	8.57812	8.39543	8.34489	7.73267	6.81305	6.7656	8.14796	7.85825	6.23347	7.78929	8.50077	7.33433	-1.16645	0.000313145	0.00768452
ENST00000517864	ENSG00000245080	MIR3150B	LncRNA_from_Ensembl	ENST00000523184,ENST00000520757	1.66339	1.5563	1.33691	2.55712	1.8038	0	3.75647	0	1.0436	0	0	0	1.89382	1.57289	1.81057	0.644331	-1.16624	0.0417623	0.20068
ENST00000592274	ENSG00000226800	CACTIN-AS1	LncRNA_from_Ensembl	ENST00000375190,ENST00000248420,ENST00000589321,ENST00000585942,ENST00000592721,ENST00000591978,ENST00000591726,ENST00000588749,ENST00000587175,ENST00000429344,ENST00000221899,ENST00000411851	5.84192	5.84017	5.70388	5.61586	5.1981	6.71353	5.74315	4.32958	5.60767	5.83295	3.81615	4.79454	4.66935	3.44295	5.80809	4.64188	-1.1662	0.0083556	0.071255
ENST00000436642	ENSG00000233069	RP5-930J4.2	LncRNA_from_Ensembl	ENST00000519434,ENST00000517430,ENST00000447746,ENST00000444387,ENST00000375031,ENST00000460804,ENST00000518294	2.08794	0	2.26761	0	1.41193	2.38242	0	0	0	0	0	0	0	0	1.16427	0	-1.16427	0.00792739	0.0688682
ENST00000606790	ENSG00000272482	RP11-474O21.5	LncRNA_from_Ensembl	ENST00000482265,ENST00000464917,ENST00000616661	4.10912	6.26112	1.71771	3.05797	4.32917	4.86265	5.48549	4.27368	2.06492	1.92605	3.40546	3.42333	2.20839	4.37504	4.26046	3.09669	-1.16377	0.0268646	0.152808
ENST00000606966	ENSG00000272473	AC006273.4	LncRNA_from_Ensembl	---	3.56536	3.95952	0	1.78352	1.8038	3.77002	2.85946	1.33829	2.39107	1.26307	1.85484	0.856529	1.89382	0	2.53453	1.37109	-1.16344	0.0218518	0.133723
ENST00000568593	ENSG00000260236	RP11-708J19.1	LncRNA_from_Ensembl	ENST00000456221,ENST00000265562,ENST00000602307,ENST00000462998	7.38217	6.85197	7.22684	7.11482	6.44903	7.91411	7.51148	6.59294	5.83926	6.23272	5.99573	5.74669	4.9902	6.91275	7.2072	6.04433	-1.16288	0.000367616	0.00860958
ENST00000545923	ENSG00000255652	RP11-313F23.4	LncRNA_from_Ensembl	---	0	1.5563	2.66479	1.39421	0	1.26586	2.24928	0	0	0	0	0	0	0.990958	1.30435	0.141565	-1.16278	0.0140148	0.100301
ENST00000503113	ENSG00000251532	CTD-2245E15.3	LncRNA_from_Ensembl	---	2.68235	0	0	1.78352	3.65838	0	0	0	0	0	0	0	0	0	1.16061	0	-1.16061	0.0146983	0.103528
ENST00000500163	ENSG00000245148	ARAP1-AS2	LncRNA_from_Ensembl	ENST00000393609,ENST00000427971,ENST00000429686,ENST00000455638,ENST00000452383,ENST00000495878,ENST00000393605,ENST00000334211,ENST00000359373,ENST00000465814,ENST00000426523	8.22944	8.08623	8.36577	8.84873	8.5906	8.38334	7.86124	7.19188	6.52791	6.00006	7.83725	7.37832	7.45731	7.86458	8.33791	7.17962	-1.15829	0.000246267	0.00649462
ENST00000553344	ENSG00000258593	CTD-3051D23.4	LncRNA_from_Ensembl	---	4.27982	4.76571	3.44885	3.63216	2.36522	6.34106	0	3.3464	3.53775	2.72252	1.45667	2.33725	3.32969	0	3.54755	2.39004	-1.15751	0.0281617	0.157523
ENST00000551940	ENSG00000257407	RP11-1028N23.4	LncRNA_from_Ensembl	---	1.66339	2.77039	1.33691	0	0	3.23699	0	0	0	0	0	0	0.93009	0	1.28681	0.13287	-1.15394	0.0194183	0.123807
ENST00000498989	ENSG00000246451	RP11-894P9.1	LncRNA_from_Ensembl	ENST00000380038,ENST00000389744,ENST00000553436,ENST00000557143,ENST00000555856,ENST00000347839,ENST00000553286,ENST00000538504,ENST00000452929,ENST00000246489,ENST00000348520,ENST00000472726,ENST00000634686,ENST00000554228,ENST00000334553,ENST00000553680,ENST00000555836,ENST00000557450,ENST00000554280,ENST00000557575,ENST00000445352,ENST00000537046,ENST00000553325,ENST00000535194	10.1089	9.67108	9.53512	9.96703	9.8499	10.3494	8.39938	8.90286	9.00759	8.06076	8.24242	8.26794	7.86283	9.45964	9.69726	8.54343	-1.15382	0.000414777	0.009329
ENST00000522618	ENSG00000214548	MEG3	LncRNA_from_Ensembl	---	8.72315	4.04683	2.66479	3.31563	4.60009	8.25654	0	1.7193	5.40576	3.23272	1.45667	3.30997	4.2561	4.1528	4.51529	3.3619	-1.15339	0.00561361	0.0548777
ENST00000596585	ENSG00000268996	MAN1B1-AS1	LncRNA_from_Ensembl	ENST00000409858,ENST00000545539,ENST00000371589,ENST00000474902,ENST00000544448,ENST00000360271,ENST00000545096,ENST00000474787,ENST00000542372,ENST00000540346,ENST00000535144,ENST00000371587	6.77321	6.82753	6.35549	5.95574	6.32001	6.71353	7.34378	5.0487	5.78476	6.36113	5.39237	5.19652	4.66935	5.76355	6.61276	5.45948	-1.15327	0.000159295	0.00475419
ENST00000606932	ENSG00000271774	RP4-678D15.1	LncRNA_from_Ensembl	ENST00000371497,ENST00000605656,ENST00000626626,ENST00000329613,ENST00000603338	1.66339	1.96771	2.47982	1.39421	1.41193	3.00424	3.08897	1.7193	1.0436	1.26307	0	0	0.93009	1.98642	2.14432	0.991783	-1.15254	0.0322462	0.171347
ENST00000527620	ENSG00000254815	RP11-496I9.1	LncRNA_from_Ensembl	ENST00000329451,ENST00000441853,ENST00000524468,ENST00000270115,ENST00000469990,ENST00000492515,ENST00000528736,ENST00000397582,ENST00000397583,ENST00000531112,ENST00000414138,ENST00000431809,ENST00000454668,ENST00000486629	7.00998	8.40399	6.96132	8.92563	8.29501	8.7273	7.1284	6.1248	6.35162	6.52363	7.29604	6.94734	7.1522	6.99323	7.92166	6.76984	-1.15182	0.000409387	0.00923941
ENST00000530198	ENSG00000255176	AP002954.3	LncRNA_from_Ensembl	ENST00000526699,ENST00000527898,ENST00000601898,ENST00000532517,ENST00000528594,ENST00000361417,ENST00000530994,ENST00000527500,ENST00000600882,ENST00000392852,ENST00000612681,ENST00000534140,ENST00000614369,ENST00000356063,ENST00000528875	8.29064	7.10684	5.39933	4.66827	5.906	7.35708	4.11014	4.32958	5.40576	4.36463	5.42203	5.56098	5.9033	3.79052	6.11976	4.96811	-1.15164	0.00704551	0.0637643
ENST00000564801	ENSG00000261630	RP11-357N13.3	LncRNA_from_Ensembl	ENST00000460382,ENST00000431610,ENST00000637845,ENST00000637001,ENST00000636491,ENST00000612285,ENST00000268349,ENST00000637562,ENST00000636992,ENST00000471389,ENST00000464071,ENST00000563011,ENST00000637969,ENST00000463855,ENST00000635892	5.92147	6.06595	5.90098	5.95574	6.25875	7.02495	3.88424	4.43529	4.94102	5.05317	4.61789	4.23534	4.56284	5.11166	5.85887	4.70817	-1.15069	0.00024906	0.00654884
ENST00000531681	ENSG00000254710	CTD-2216M2.1	LncRNA_from_Ensembl	ENST00000448775	4.5031	3.76727	1.71771	1.39421	1.41193	1.92957	0	1.33829	2.06492	0	0.904869	1.39031	0	0.990958	2.1034	0.95562	-1.14778	0.0167153	0.112411
ENST00000551974	ENSG00000257530	RP11-843B15.2	LncRNA_from_Ensembl	ENST00000551086,ENST00000281474,ENST00000550207,ENST00000551848,ENST00000548411,ENST00000395758	0	0	2.0187	0	0	2.72657	3.28694	0	0	0	0	0	0	0	1.14746	0	-1.14746	0.0187542	0.120989
ENST00000415503	ENSG00000236540	AC006547.13	LncRNA_from_Ensembl	ENST00000490121,ENST00000399807,ENST00000430807,ENST00000327374,ENST00000401833,ENST00000434168,ENST00000432883,ENST00000398042,ENST00000490583,ENST00000401886,ENST00000462579,ENST00000434570,ENST00000456048,ENST00000411907,ENST00000476940,ENST00000420290,ENST00000485715,ENST00000450019,ENST00000444651,ENST00000447208,ENST00000450664	6.38144	6.00184	6.44666	5.63961	5.61961	7.11542	5.1206	5.14533	4.99003	4.99102	5.09382	4.23534	3.77352	6.06959	6.04646	4.89981	-1.14665	0.00410459	0.0443825
ENST00000598541	ENSG00000269652	CTD-2195B23.3	LncRNA_from_Ensembl	ENST00000359092,ENST00000594880,ENST00000301178,ENST00000599659	5.15711	4.41821	3.34434	3.19254	3.56023	4.26762	3.46099	3.45092	3.98724	0	2.16655	3.42333	3.0432	3.30561	3.91444	2.76812	-1.14631	0.0494727	0.222381
ENST00000420957	ENSG00000177133	LINC00982	LncRNA_from_Ensembl	---	2.08794	2.54904	2.0187	1.39421	2.36522	0	0	0.81906	0	0	0	0	0	1.57289	1.48787	0.341708	-1.14617	0.0284405	0.158496
ENST00000429922	ENSG00000226696	LENG8-AS1	LncRNA_from_Ensembl	ENST00000443957,ENST00000610347,ENST00000436479,ENST00000326764,ENST00000376514,ENST00000462541,ENST00000616932,ENST00000439657	7.70049	7.65048	7.57164	8.05323	7.9473	7.94734	7.0624	7.50275	5.66914	6.25934	7.44793	5.58554	6.93455	6.52121	7.7047	6.56007	-1.14463	0.00263629	0.0330218
ENST00000451712	ENSG00000233893	EZR-AS1	LncRNA_from_Ensembl	ENST00000476189,ENST00000337147,ENST00000367075	4.27982	4.54358	4.71042	6.02953	5.26194	5.1174	5.1206	3.95614	3.88731	4.36463	3.62537	3.42333	3.56861	4.23075	5.00904	3.86516	-1.14388	0.000122337	0.0039327
ENST00000420367	ENSG00000203497	PDCD4-AS1	LncRNA_from_Ensembl	ENST00000280154,ENST00000467574,ENST00000444997,ENST00000483670,ENST00000393104	6.88327	6.49642	6.75257	7.08051	6.85305	7.05574	7.56966	6.37113	5.36918	6.06184	6.55986	4.99121	4.38672	6.94779	6.95589	5.81253	-1.14335	0.0106418	0.0839691
ENST00000472323	ENSG00000242767	ZBTB20-AS4	LncRNA_from_Ensembl	ENST00000357258,ENST00000488663,ENST00000470186,ENST00000492665,ENST00000463890	5.28293	5.35015	6.10667	5.99311	6.37879	7.33214	5.35922	5.80804	5.40576	5.22503	4.33573	3.30997	4.03489	5.68265	5.97186	4.82887	-1.14299	0.0162392	0.110375
ENST00000532473	ENSG00000254760	CTD-2616J11.3	LncRNA_from_Ensembl	ENST00000530476,ENST00000339313,ENST00000353836,ENST00000529627,ENST00000524527,ENST00000357375,ENST00000525998,ENST00000436984,ENST00000441969,ENST00000439889,ENST00000442846	4.43244	4.35119	5.93736	6.48784	4.91007	5.05781	4.47737	4.48537	4.54156	4.03568	3.72391	3.52842	3.77352	3.56834	5.09344	3.95097	-1.14247	0.00107817	0.0181326
ENST00000599276	ENSG00000213904	LIPE-AS1	LncRNA_from_Ensembl	ENST00000597001,ENST00000601189,ENST00000602000,ENST00000600224,ENST00000599211,ENST00000599918,ENST00000599783,ENST00000244289,ENST00000597620	0	0	0	2.55712	1.8038	0	3.61628	0	0	0	0	0	0	0	1.1396	0	-1.1396	0.016261	0.110453
ENST00000569214	ENSG00000260806	RP11-872J21.3	LncRNA_from_Ensembl	ENST00000556248,ENST00000553689,ENST00000557320,ENST00000392990,ENST00000556619,ENST00000554130,ENST00000553357,ENST00000555626,ENST00000216277,ENST00000557471,ENST00000554887	4.75549	5.60152	4.86951	6.72839	7.4949	5.38324	7.50155	4.79436	3.98724	4.78666	5.13021	5.28916	5.03073	5.33986	6.0478	4.90832	-1.13948	0.00189288	0.0264715
ENST00000623197	ENSG00000279597	RP4-566L20.1	LncRNA_from_Ensembl	---	5.0667	5.12793	7.19714	7.10632	6.02116	5.22968	5.17159	5.14533	3.24655	3.23272	5.42203	5.16427	4.44785	6.28587	5.84579	4.70637	-1.13941	0.0464968	0.214098
ENST00000605459	ENSG00000270547	LINC01235	LncRNA_from_Ensembl	---	1.05922	1.96771	2.26761	0	1.41193	1.26586	0	0	0	0	0	0	0	0	1.1389	0	-1.1389	0.00585387	0.0563447
ENST00000423988	ENSG00000238005	RP11-443B7.1	LncRNA_from_Ensembl	---	3.27358	0	0	0	2.36522	3.23699	0	0	0	0	0.904869	0	0	0	1.26797	0.129267	-1.1387	0.0333068	0.174686
ENST00000610737	ENSG00000181123	RP4-539M6.14	LncRNA_from_Ensembl	ENST00000320982,ENST00000381982,ENST00000255858,ENST00000321205	2.68235	0	0	2.3423	2.93427	0	0	0	0	0	0	0	0	0	1.13699	0	-1.13699	0.0168343	0.112879
ENST00000508998	ENSG00000249631	RP11-281P23.2	LncRNA_from_Ensembl	---	2.41555	2.77039	0	2.74406	0	0	0	0	0	0	0	0	0	0	1.13286	0	-1.13286	0.0178825	0.11739
ENST00000427243	ENSG00000224093	RP5-1033H22.2	LncRNA_from_Ensembl	ENST00000370244,ENST00000479503,ENST00000490377,ENST00000370243,ENST00000260502,ENST00000370247	4.10912	4.86514	4.27151	4.96005	4.69565	3.43735	5.56392	4.27368	3.53775	1.92605	3.28151	3.88572	3.19354	3.88997	4.55753	3.42689	-1.13065	0.00393552	0.0432143
ENST00000629903	ENSG00000230612	AC004237.1	LncRNA_from_Ensembl	ENST00000488471,ENST00000618515,ENST00000378735,ENST00000378746,ENST00000487055,ENST00000450441,ENST00000403231	4.91947	4.65891	3.72342	4.71374	4.86966	5.6486	4.631	2.4817	4.54156	5.22503	3.62537	2.90408	2.68535	3.79052	4.73783	3.60766	-1.13017	0.0409886	0.198363
ENST00000417983	ENSG00000225511	LINC00475	LncRNA_from_Ensembl	---	3.42683	0	0	1.39421	3.08307	0	0	0	0	0	0	0	0	0	1.12916	0	-1.12916	0.0161939	0.110204
ENST00000437601	ENSG00000227630	LINC01132	LncRNA_from_Ensembl	---	4.5031	5.27981	4.0895	4.1114	5.49232	5.47722	4.30541	2.83067	3.24655	4.63233	4.5657	4.17186	2.46649	3.44295	4.75125	3.62236	-1.12889	0.0123986	0.092788
ENST00000487977	ENSG00000203709	C1orf132	LncRNA_from_Ensembl	---	7.41001	8.37477	7.451	7.9525	8.18815	8.32133	7.78142	7.32161	6.85334	6.17798	7.27182	6.40087	5.38345	8.17668	7.9256	6.79797	-1.12763	0.0134692	0.0977351
ENST00000606596	ENSG00000272256	RP11-489E7.4	LncRNA_from_Ensembl	ENST00000521265,ENST00000523761,ENST00000518174,ENST00000520303,ENST00000522794,ENST00000517569,ENST00000545648,ENST00000518340,ENST00000521083,ENST00000256255,ENST00000522055	4.57046	5.16742	5.34619	5.70862	5.29283	7.04043	6.74653	5.40156	4.0807	5.11276	4.76401	4.17186	3.95292	4.50621	5.69607	4.57	-1.12607	0.00263837	0.0330339
ENST00000427153	ENSG00000225969	ABHD11-AS1	LncRNA_from_Ensembl	ENST00000222800,ENST00000437891,ENST00000497897,ENST00000412965,ENST00000395147,ENST00000480445,ENST00000462381,ENST00000474130,ENST00000437775,ENST00000357419,ENST00000486114,ENST00000468331,ENST00000458339,ENST00000468998	4.75549	5.35015	5.04649	6.91517	7.00068	7.20055	7.97325	4.75407	5.40576	6.62942	4.8096	5.13128	5.55995	4.07039	6.32025	5.19435	-1.1259	0.0121643	0.0916031
ENST00000576313	ENSG00000263004	RP11-166P13.3	LncRNA_from_Ensembl	ENST00000573085,ENST00000571629,ENST00000337714,ENST00000572814,ENST00000621116,ENST00000570423,ENST00000574683,ENST00000575322,ENST00000575186	4.69641	5.4813	3.23167	4.3021	4.20474	4.71615	4.39395	3.11146	3.07546	4.2631	3.1459	2.5519	2.20839	4.78987	4.43233	3.30658	-1.12575	0.0287658	0.159693
ENST00000597203	ENSG00000213904	LIPE-AS1	LncRNA_from_Ensembl	ENST00000597001,ENST00000601181,ENST00000601189,ENST00000602000,ENST00000600224,ENST00000599211,ENST00000599918,ENST00000599783,ENST00000341918,ENST00000244289,ENST00000597620	0	3.13158	2.66479	0	3.08307	0	2.85946	0	0	0	0.904869	1.39031	0	1.57289	1.67698	0.552582	-1.1244	0.0495656	0.222685
ENST00000585471	ENSG00000267121	CTD-2020K17.1	LncRNA_from_Ensembl	ENST00000331495,ENST00000328118,ENST00000592415	6.40008	5.51231	8.31136	8.14323	8.11657	9.12585	6.48953	6.98114	5.72811	6.12108	7.14417	5.58554	5.14588	7.52885	7.4427	6.31925	-1.12345	0.0157049	0.10809
ENST00000594305	ENSG00000267898	CTD-2639E6.9	LncRNA_from_Ensembl	ENST00000391871,ENST00000506183,ENST00000354470,ENST00000539787,ENST00000293288,ENST00000513217,ENST00000356483,ENST00000331825,ENST00000513545,ENST00000415969,ENST00000345358,ENST00000502487	4.63481	5.73894	5.59422	5.49082	5.88588	6.99349	6.3854	4.66994	5.29312	4.99102	3.40546	5.19652	4.11246	5.1918	5.81765	4.69433	-1.12332	0.0030312	0.0363246
ENST00000424450	ENSG00000235245	RP11-122K13.12	LncRNA_from_Ensembl	ENST00000543663,ENST00000252936,ENST00000482278,ENST00000368563,ENST00000487796,ENST00000417178	7.75217	7.85179	7.81593	7.47318	7.88784	8.34646	6.7125	6.26043	7.28503	7.58051	6.43451	6.30058	5.9033	6.23003	7.69141	6.57062	-1.12079	0.000817617	0.0149782
ENST00000572453	ENSG00000267532	MIR497HG	LncRNA_from_Ensembl	ENST00000546760,ENST00000549857,ENST00000552402,ENST00000552321,ENST00000546495,ENST00000439424,ENST00000570898,ENST00000548577,ENST00000547747,ENST00000547709,ENST00000552842,ENST00000549393,ENST00000593646,ENST00000575822,ENST00000547863,ENST00000552775,ENST00000550038,ENST00000549775,ENST00000552039,ENST00000607564,ENST00000547302,ENST00000546395,ENST00000552176	8.81628	7.44085	6.79284	6.51378	6.72299	7.59578	7.16661	5.55014	6.107	4.5485	6.26485	7.0122	6.91303	6.82751	7.29273	6.17475	-1.11798	0.0108368	0.0850166
ENST00000429315	ENSG00000227398	KIF9-AS1	LncRNA_from_Ensembl	ENST00000443784,ENST00000487440,ENST00000412450,ENST00000335044,ENST00000265529,ENST00000409792,ENST00000444589,ENST00000452770	7.44633	7.44888	6.34198	7.01844	7.07365	5.38324	6.69518	5.55014	4.78315	6.28547	5.89358	6.17671	5.55995	5.33986	6.77253	5.65555	-1.11698	0.0004701	0.0101664
ENST00000391707	ENSG00000226179	LINC00685	LncRNA_from_Ensembl	ENST00000326153	6.26428	5.38407	5.26263	5.43761	4.74116	5.52201	4.70209	3.95614	3.77993	3.60887	4.93832	4.10547	3.45409	5.65464	5.33055	4.21392	-1.11663	0.014049	0.100487
ENST00000619017	ENSG00000273729	RP11-7F17.8	LncRNA_from_Ensembl	ENST00000238647	6.34344	7.1859	7.79626	7.45321	7.82582	8.79273	7.78961	6.96358	6.74331	5.60295	6.69961	5.51056	6.16231	7.6893	7.59814	6.48166	-1.11648	0.00759289	0.0668778
ENST00000568609	ENSG00000259905	PWRN1	LncRNA_from_Ensembl	---	1.05922	0	1.33691	2.3423	2.11165	0	2.85946	0	0	0	0.904869	0	0	0.990958	1.38708	0.270832	-1.11624	0.0194167	0.123807
ENST00000599914	ENSG00000269091	CTD-2126E3.3	LncRNA_from_Ensembl	ENST00000270617,ENST00000599155,ENST00000601364,ENST00000598809,ENST00000594968,ENST00000595661,ENST00000445728,ENST00000598802,ENST00000391821	3.80794	2.96226	2.26761	3.96864	4.32917	4.86265	3.46099	3.45092	2.88131	2.37856	1.85484	1.77906	3.19354	2.30743	3.66561	2.54938	-1.11623	0.0102521	0.0819272
ENST00000432658	ENSG00000235026	DPP10-AS1	LncRNA_from_Ensembl	ENST00000393146,ENST00000436732,ENST00000429914,ENST00000486885,ENST00000461250,ENST00000310323,ENST00000393147,ENST00000409163,ENST00000410059	0	2.77039	0	0	1.8038	3.23699	0	0	0	0	0	0	0	0	1.11588	0	-1.11588	0.0194586	0.123961
ENST00000423499	ENSG00000231140	RP11-347J14.7	LncRNA_from_Ensembl	---	0	1.96771	0	2.0898	3.75028	0	0	0	0	0	0	0	0	0	1.1154	0	-1.1154	0.0157635	0.108356
ENST00000628340	ENSG00000228863	RP11-404F10.2	LncRNA_from_Ensembl	ENST00000368045,ENST00000613788,ENST00000368046	5.28293	5.20587	4.57842	4.99731	6.51602	5.6486	6.52917	3.23371	4.60585	4.15387	4.13546	5.37621	4.71979	4.73742	5.5369	4.42319	-1.11372	0.00424919	0.0453973
ENST00000565737	ENSG00000260919	CTD-3154N5.1	LncRNA_from_Ensembl	ENST00000345005,ENST00000568139,ENST00000562389,ENST00000483723,ENST00000568488,ENST00000568605,ENST00000395066,ENST00000566126,ENST00000569063,ENST00000570296,ENST00000563297,ENST00000454830	4.27982	4.7133	3.44885	3.89159	4.2683	4.36918	4.30541	3.11146	3.39948	3.76559	2.64021	2.08498	3.19354	3.30561	4.18235	3.07156	-1.11079	0.000626304	0.0124434
ENST00000634966	ENSG00000234546	RP3-510D11.2	LncRNA_from_Ensembl	---	4.57046	3.4202	0.818071	2.90954	1.8038	0	0	0.81906	0	1.26307	1.45667	0	2.20839	0	1.93172	0.821027	-1.1107	0.0360636	0.183456
ENST00000443947	ENSG00000229618	AC011288.2	LncRNA_from_Ensembl	---	0	0	1.33691	1.39421	1.8038	3.23699	0	0	0	0	0	0	0	0	1.11027	0	-1.11027	0.00811426	0.0698927
ENST00000509788	ENSG00000250786	SNHG18	LncRNA_from_Ensembl	ENST00000382496	6.18053	5.76492	3.80445	2.3423	5.02492	5.72722	5.26845	4.02548	4.89029	4.36463	3.5196	4.10547	3.45409	1.98642	4.87326	3.76371	-1.10954	0.01664	0.11209
ENST00000603175	ENSG00000257702	LBX2-AS1	LncRNA_from_Ensembl	ENST00000233630,ENST00000489914,ENST00000377566,ENST00000550249,ENST00000475863,ENST00000463744,ENST00000480844,ENST00000496911,ENST00000460508,ENST00000341396,ENST00000465993	7.87048	7.97932	7.50048	8.24353	7.78838	9.35974	7.92948	7.27254	7.47774	7.59103	7.03324	7.10857	5.28639	7.14186	8.09592	6.98734	-1.10858	0.00259465	0.0326931
ENST00000366187	ENSG00000231312	AC007246.3	LncRNA_from_Ensembl	---	2.08794	4.04683	4.21335	4.17781	3.99533	5.68844	2.85946	2.4817	2.88131	3.00006	3.72391	1.77906	2.46649	2.98414	3.86702	2.75952	-1.1075	0.00701298	0.0635538
ENST00000615251	ENSG00000275198	RP11-471B22.3	LncRNA_from_Ensembl	---	4.91947	5.31541	4.94293	5.38236	5.71393	5.2827	6.50949	4.32958	3.66392	3.23272	4.5657	4.70769	4.11246	5.71012	5.43804	4.33174	-1.1063	0.0112941	0.0874046
ENST00000366314	ENSG00000179219	LINC00311	LncRNA_from_Ensembl	ENST00000637419	5.86893	5.4813	4.0895	2.90954	4.13826	5.90683	2.24928	2.97789	2.39107	5.05317	3.90284	3.96275	3.0432	1.57289	4.37766	3.27197	-1.10569	0.0479366	0.218194
ENST00000607453	ENSG00000272195	RP11-156E8.1	LncRNA_from_Ensembl	ENST00000497591,ENST00000473686,ENST00000366521,ENST00000366523,ENST00000391837,ENST00000447569,ENST00000495271,ENST00000487845,ENST00000518607,ENST00000366522,ENST00000549220	7.10391	7.17625	6.28666	7.37753	7.30339	8.87273	8.35044	6.14052	7.06254	7.62212	5.99573	5.8106	5.98805	6.13186	7.49584	6.39306	-1.10278	0.00646139	0.060162
ENST00000417346	ENSG00000218018	RP4-800J21.3	LncRNA_from_Ensembl	ENST00000440234,ENST00000371219,ENST00000344785,ENST00000356208,ENST00000342690	6.09161	6.55715	8.13462	8.91593	8.32521	8.25654	8.25319	7.12237	6.45995	7.16798	7.46939	6.31534	4.66935	7.61857	7.79061	6.68899	-1.10161	0.018871	0.121537
ENST00000367716	ENSG00000203739	RP11-296O14.3	LncRNA_from_Ensembl	---	7.9165	7.4884	8.04159	7.87456	8.04126	7.71631	7.78961	7.04098	6.38865	5.83295	7.56554	6.28567	6.3974	7.65437	7.83832	6.73794	-1.10038	0.000950551	0.016626
ENST00000445418	ENSG00000233296	AC092159.2	LncRNA_from_Ensembl	ENST00000405941,ENST00000418447,ENST00000461640,ENST00000432667,ENST00000477202,ENST00000355654,ENST00000281017	4.01554	4.7133	4.48319	4.1114	4.2683	5.33384	5.35922	3.45092	3.07546	3.43302	3.81615	3.05243	3.77352	3.983	4.61211	3.51207	-1.10004	0.000384091	0.00885741
ENST00000585559	ENSG00000267117	AC010525.4	LncRNA_from_Ensembl	ENST00000587937,ENST00000586194,ENST00000589704,ENST00000411543,ENST00000270460,ENST00000085079	3.80794	4.6024	4.32741	5.26507	5.29283	5.90683	3.46099	2.83067	3.88731	3.90695	4.06201	3.7181	2.87534	3.6837	4.66621	3.5663	-1.09991	0.00204146	0.0278403
ENST00000576490	ENSG00000263072	ZNF213-AS1	LncRNA_from_Ensembl	ENST00000570935,ENST00000219091,ENST00000620094,ENST00000414351,ENST00000444510,ENST00000382192	3.80794	4.7133	3.88116	4.75783	4.32917	4.86265	4.39395	3.11146	4.32945	3.23272	2.99621	1.39031	3.77352	4.23075	4.39228	3.29492	-1.09737	0.0206838	0.129003
ENST00000536397	ENSG00000255867	DENND5B-AS1	LncRNA_from_Ensembl	ENST00000536562,ENST00000544698,ENST00000545147,ENST00000389082,ENST00000354285	4.97023	4.35119	4.94293	5.75286	4.94938	6.00477	5.6741	5.015	3.66392	3.76559	4.45529	3.88572	3.6747	4.50621	5.23507	4.13806	-1.097	0.00131375	0.0207013
ENST00000412178	ENSG00000230613	HM13-AS1	LncRNA_from_Ensembl	ENST00000460389,ENST00000469126,ENST00000494153,ENST00000492709,ENST00000398174,ENST00000335574,ENST00000619859,ENST00000472128,ENST00000487964,ENST00000493364,ENST00000474466,ENST00000468559,ENST00000487281,ENST00000340852,ENST00000469097	2.90743	4.28091	2.47982	3.31563	3.21795	4.46405	3.28694	2.83067	3.53775	0	2.82916	2.08498	2.68535	2.30743	3.42182	2.32505	-1.09677	0.0379107	0.189091
ENST00000434938	ENSG00000236871	LINC00106	LncRNA_from_Ensembl	---	7.25486	7.25169	7.49438	7.87456	7.83109	8.94441	5.99037	5.9751	6.15076	6.7656	7.41143	5.8106	6.28464	6.56701	7.5202	6.42359	-1.0966	0.00230924	0.0302498
ENST00000608023	ENSG00000203709	C1orf132	LncRNA_from_Ensembl	---	11.8554	12.9622	12.5254	12.4682	13.1713	13.226	12.369	12.05	11.5463	10.5989	12.319	10.9375	10.5167	12.9559	12.6539	11.5606	-1.09332	0.0217152	0.133158
ENST00000590522	ENSG00000267121	CTD-2020K17.1	LncRNA_from_Ensembl	ENST00000331495,ENST00000328118,ENST00000592415	4.5031	3.6606	6.04131	5.97455	5.26194	6.41417	4.95585	4.75407	3.53775	4.36463	4.33573	2.90408	3.86601	5.40855	5.25879	4.16726	-1.09153	0.0153287	0.106433
ENST00000591754	ENSG00000267659	LINC01482	LncRNA_from_Ensembl	---	0	2.28746	0	0	2.11165	3.23699	0	0	0	0	0	0	0	0	1.09087	0	-1.09087	0.0210346	0.130427
ENST00000447623	ENSG00000231064	MIR92B	LncRNA_from_Ensembl	ENST00000498431,ENST00000615517,ENST00000428962,ENST00000620770,ENST00000611571,ENST00000368389,ENST00000343256,ENST00000541990,ENST00000611577,ENST00000368378,ENST00000368390,ENST00000465596,ENST00000610359,ENST00000337604,ENST00000462215,ENST00000467134,ENST00000496332,ENST00000498500,ENST00000342482,ENST00000471283,ENST00000466913,ENST00000457183,ENST00000368396,ENST00000486260,ENST00000541576…	6.24379	7.47273	3.954	6.47469	6.84264	5.33384	6.27315	4.66994	4.72644	5.11276	5.26724	5.67982	4.66935	4.84047	6.08498	4.99515	-1.08983	0.00169998	0.0246761
ENST00000605277	ENSG00000261386	CTD-2012K14.6	LncRNA_from_Ensembl	ENST00000428437,ENST00000566078,ENST00000569733,ENST00000422602,ENST00000401394,ENST00000042381,ENST00000264010,ENST00000540839,ENST00000379312	5.39864	4.76571	5.59422	6.26158	5.61961	5.47722	6.22569	3.95614	4.16847	4.45949	4.20535	4.51654	4.50649	5.91289	5.62038	4.5322	-1.08819	0.00474938	0.0489393
ENST00000589622	ENSG00000267387	CTD-2240E14.4	LncRNA_from_Ensembl	ENST00000586889,ENST00000592551,ENST00000587710,ENST00000586730,ENST00000590378,ENST00000253109,ENST00000592641,ENST00000397881,ENST00000593131,ENST00000589181,ENST00000585919,ENST00000591813,ENST00000587609,ENST00000253110	5.84192	6.31487	6.32835	6.35063	6.19476	4.71615	6.22569	5.93961	4.94102	2.37856	5.58821	4.56675	4.9902	5.95943	5.99605	4.90911	-1.08694	0.0482554	0.218989
ENST00000592302	ENSG00000267313	KC6	LncRNA_from_Ensembl	---	2.08794	2.96226	0	2.55712	0	0	0	0	0	0	0	0	0	0	1.08676	0	-1.08676	0.0201677	0.126892
ENST00000573951	ENSG00000281005	LINC00921	LncRNA_from_Ensembl	ENST00000538765	8.05229	7.69846	8.18845	8.44909	8.66923	8.88992	9.55678	7.49666	7.12968	6.47904	8.47242	6.72216	6.63935	8.97625	8.5006	7.41651	-1.08409	0.0435491	0.205614
ENST00000556183	ENSG00000258413	RP11-665C16.6	LncRNA_from_Ensembl	ENST00000313833,ENST00000554940,ENST00000440021,ENST00000555087,ENST00000557647	4.5031	5.24331	4.86951	4.57278	4.69565	6.86029	5.17159	3.80657	5.03742	5.51734	3.98462	3.42333	2.87534	3.6837	5.13089	4.0469	-1.08399	0.0319933	0.17052
ENST00000454232	ENSG00000206567	AC022007.5	LncRNA_from_Ensembl	ENST00000470827	1.05922	0	0	3.72392	0.872208	1.92957	0	0	0	0	0	0	0	0	1.08356	0	-1.08356	0.00886777	0.0742009
ENST00000565498	ENSG00000260510	AC004381.7	LncRNA_from_Ensembl	ENST00000636554,ENST00000568235,ENST00000561795,ENST00000561584,ENST00000569768,ENST00000289416,ENST00000396083,ENST00000565248,ENST00000440284,ENST00000501740,ENST00000381337,ENST00000564701	2.41555	3.4202	1.71771	2.55712	3.08307	1.26586	3.46099	1.33829	1.0436	0	2.16655	2.33725	1.49098	1.98642	2.56007	1.48044	-1.07963	0.0272951	0.154441
ENST00000468575	ENSG00000244479	OR2A1-AS1	LncRNA_from_Ensembl	ENST00000056217,ENST00000498580	1.05922	1.96771	3.34434	2.55712	2.58082	3.00424	3.28694	2.02042	1.64281	1.26307	1.85484	0	1.89382	1.57289	2.54291	1.46398	-1.07893	0.0183003	0.119102
ENST00000438143	ENSG00000230552	AC092162.1	LncRNA_from_Ensembl	---	2.68235	2.28746	0	0	2.58082	0	0	0	0	0	0	0	0	0	1.07866	0	-1.07866	0.0210174	0.130358
ENST00000609884	ENSG00000232406	RP11-234K24.3	LncRNA_from_Ensembl	ENST00000202028,ENST00000447825,ENST00000373945,ENST00000628415,ENST00000406771,ENST00000452261,ENST00000373950,ENST00000427533,ENST00000430276,ENST00000338074,ENST00000373946,ENST00000441639,ENST00000432589	4.01554	3.6606	0	1.39421	1.41193	0	1.17088	0.81906	0	0	0.904869	1.39031	0	0.990958	1.66474	0.586457	-1.07828	0.0204164	0.12791
ENST00000416860	ENSG00000238164	RP3-395M20.8	LncRNA_from_Ensembl	ENST00000355716,ENST00000451778,ENST00000466750,ENST00000463471,ENST00000409119,ENST00000482074,ENST00000434817,ENST00000471768,ENST00000442392,ENST00000496064,ENST00000426449,ENST00000475523,ENST00000435221	8.33005	8.25613	8.85851	9.45039	9.12903	9.9735	8.82269	7.70651	7.62463	7.52676	9.66588	6.99396	7.494	8.26732	8.97433	7.89701	-1.07732	0.0333816	0.174918
ENST00000562716	ENSG00000259792	RP11-114H24.6	LncRNA_from_Ensembl	ENST00000409931,ENST00000492078,ENST00000465531,ENST00000491479,ENST00000300584,ENST00000418039	4.35815	3.8666	3.954	3.89159	3.99533	4.71615	3.28694	3.23371	3.88731	3.43302	2.16655	1.77906	2.87534	3.15381	4.00982	2.93269	-1.07714	0.00511638	0.0515464
ENST00000354746	ENSG00000197815	RP1-253P7.4	LncRNA_from_Ensembl	ENST00000540946,ENST00000535933,ENST00000318094,ENST00000478943,ENST00000468944,ENST00000395739,ENST00000379504,ENST00000542206,ENST00000581396	8.50809	8.3957	8.24759	8.09249	8.69836	9.73276	6.72962	7.29378	8.62486	6.80226	6.8814	6.48162	7.3332	7.45769	8.34352	7.26783	-1.07569	0.00831512	0.0709982
ENST00000610156	ENSG00000181123	RP4-539M6.14	LncRNA_from_Ensembl	ENST00000320982,ENST00000381982,ENST00000255858,ENST00000321205	0	1.96771	0	2.3423	3.21795	0	0	0	0	0	0	0	0	0	1.07542	0	-1.07542	0.0189176	0.121723
ENST00000614605	ENSG00000225746	SNHG23	LncRNA_from_Ensembl	---	3.10209	2.54904	0.818071	0.859349	1.41193	1.92957	1.17088	0	1.0436	0	0.904869	1.39031	0	0.990958	1.69156	0.618534	-1.07303	0.0338615	0.176622
ENST00000633906	ENSG00000282160	AF067845.2	LncRNA_from_Ensembl	ENST00000637795,ENST00000421627	0	0	2.82871	2.0898	1.41193	0	1.17088	0	0	0	0	0	0	0	1.07162	0	-1.07162	0.00925269	0.0764252
ENST00000625717	ENSG00000232354	VIPR1-AS1	LncRNA_from_Ensembl	ENST00000433647,ENST00000446673,ENST00000439731,ENST00000498102,ENST00000439910,ENST00000487545,ENST00000438259,ENST00000450274,ENST00000495189,ENST00000473575,ENST00000325123,ENST00000543411,ENST00000465338,ENST00000443646,ENST00000436487	2.68235	0	0	0	0	3.00424	1.80858	0	0	0	0	0	0	0	1.07074	0	-1.07074	0.0255932	0.148077
ENST00000508470	ENSG00000248222	CTB-174D11.1	LncRNA_from_Ensembl	ENST00000332966,ENST00000519560,ENST00000518140	5.43524	4.35119	3.80445	0	2.93427	2.72657	0	1.33829	1.64281	0	2.42274	2.08498	1.49098	2.79182	2.75025	1.68166	-1.06859	0.0211372	0.130876
ENST00000610133	ENSG00000227165	WDR11-AS1	LncRNA_from_Ensembl	---	2.08794	0	0	0	2.36522	3.00424	0	0	0	0	0	0	0	0	1.06534	0	-1.06534	0.0237157	0.140936
ENST00000543475	ENSG00000226746	SMCR5	LncRNA_from_Ensembl	ENST00000471135,ENST00000395774,ENST00000353383	8.61165	8.64689	7.7913	8.19626	8.37297	8.80638	6.34154	6.77511	7.47774	6.66966	6.93381	7.58127	6.78859	7.09052	8.10957	7.04524	-1.06433	0.000307764	0.0075924
ENST00000526996	ENSG00000255441	CTD-2616J11.2	LncRNA_from_Ensembl	ENST00000530476,ENST00000339313,ENST00000353836,ENST00000529627,ENST00000524527,ENST00000357375,ENST00000525998,ENST00000436984,ENST00000441969,ENST00000439889,ENST00000442846	2.90743	3.6606	4.75187	5.41025	4.82809	4.36918	4.631	3.54839	4.32945	3.76559	3.28151	3.18694	2.20839	2.79182	4.36549	3.30173	-1.06376	0.00729477	0.0652243
ENST00000623196	ENSG00000180539	C9orf139	LncRNA_from_Ensembl	ENST00000371601,ENST00000314412,ENST00000265662,ENST00000488145,ENST00000476211,ENST00000398207,ENST00000371600,ENST00000371605,ENST00000614293,ENST00000494046,ENST00000425423,ENST00000625047,ENST00000487109,ENST00000496498,ENST00000625103,ENST00000341511,ENST00000464876,ENST00000622933,ENST00000492260,ENST00000459850,ENST00000472668	8.44668	7.07604	8.73993	8.30053	8.50745	9.03218	8.59883	8.03128	7.93731	6.45621	7.49054	6.53304	6.35015	8.45764	8.38595	7.32231	-1.06364	0.0161404	0.109968
ENST00000610050	ENSG00000272836	RP3-402G11.27	LncRNA_from_Ensembl	ENST00000492092,ENST00000611222,ENST00000380903	6.52418	7.05514	6.72161	7.09777	6.98185	8.67371	6.3191	6.10892	6.86652	7.00457	5.68923	5.89163	4.86132	5.50582	7.05334	5.98972	-1.06362	0.0104072	0.0827497
ENST00000314315	ENSG00000180846	CSNK1G2-AS1	LncRNA_from_Ensembl	ENST00000589350,ENST00000255641,ENST00000614707,ENST00000591752	6.9978	6.61543	7.65593	7.47318	7.25715	8.52761	6.3854	6.07661	6.82661	6.09176	6.24839	6.50756	5.8813	5.84015	7.27321	6.21034	-1.06287	0.000370261	0.00864199
ENST00000589127	ENSG00000267557	CTC-379B2.4	LncRNA_from_Ensembl	ENST00000586463,ENST00000334176,ENST00000590519,ENST00000586693,ENST00000306065,ENST00000588700,ENST00000587352	4.43244	4.65891	4.53159	4.47052	4.64866	4.04017	4.00161	2.66671	2.39107	3.76559	3.28151	4.17186	3.77352	3.30561	4.3977	3.33655	-1.06115	0.00133833	0.0209672
ENST00000608367	ENSG00000273361	RP11-378A13.2	LncRNA_from_Ensembl	ENST00000443891,ENST00000428361,ENST00000233202,ENST00000492545,ENST00000494067,ENST00000488627,ENST00000473420,ENST00000496785,ENST00000273062,ENST00000464255,ENST00000465984,ENST00000491064,ENST00000452977,ENST00000497677,ENST00000431127,ENST00000498160,ENST00000482272,ENST00000468221	6.36256	6.27926	5.26263	5.68599	4.91007	7.67724	6.81227	4.3834	5.72811	6.56688	5.13021	4.51654	4.2561	4.98243	6.14143	5.08052	-1.06091	0.0233765	0.139608
ENST00000424241	ENSG00000237311	RP6-159A1.3	LncRNA_from_Ensembl	---	0	0	1.33691	0	3.83667	0	2.24928	0	0	0	0	0	0	0	1.06041	0	-1.06041	0.0186574	0.120647
ENST00000562027	ENSG00000260447	RP11-304L19.2	LncRNA_from_Ensembl	ENST00000423118,ENST00000570150,ENST00000262304,ENST00000488185,ENST00000568591	5.92147	5.51231	4.83136	5.75286	5.1313	5.1174	3.28694	4.09165	4.0807	4.71156	3.81615	4.23534	3.0432	4.1528	5.07909	4.01877	-1.06032	0.00134028	0.0209875
ENST00000606802	ENSG00000272078	RP4-734G22.3	LncRNA_from_Ensembl	ENST00000490176,ENST00000496432,ENST00000377022,ENST00000478524,ENST00000447850,ENST00000344008	7.18136	9.53993	8.09893	8.74577	8.64549	9.80476	7.52134	7.98851	7.8929	7.66255	7.04282	7.53787	7.30869	6.68247	8.50537	7.44512	-1.06025	0.00171617	0.0248144
ENST00000494221	ENSG00000242798	RP11-506M12.1	LncRNA_from_Ensembl	ENST00000470153,ENST00000431404,ENST00000452041,ENST00000460673,ENST00000462193,ENST00000437822,ENST00000472509,ENST00000520135,ENST00000480692,ENST00000493322,ENST00000523306,ENST00000452438,ENST00000344095,ENST00000449571,ENST00000421980,ENST00000421390,ENST00000262932,ENST00000417349,ENST00000440225,ENST00000398075,ENST00000451699,ENST00000497233,ENST00000483756,ENST00000453269,ENST00000487288	5.11261	5.20587	5.47553	5.29529	5.54459	6.48376	4.70209	3.80657	5.33165	4.45949	4.06201	4.41054	4.76853	3.56834	5.40282	4.34388	-1.05894	0.00247867	0.0316777
ENST00000594418	ENSG00000267834	RP11-167N5.5	LncRNA_from_Ensembl	ENST00000372577,ENST00000477069,ENST00000487952,ENST00000372564,ENST00000479237	4.69641	4.48225	5.39933	5.35392	5.69093	6.71353	4.00161	4.09165	4.72644	5.60295	2.64021	4.10547	3.19354	4.56758	5.19114	4.13255	-1.05859	0.0364695	0.184589
ENST00000433167	ENSG00000236838	AC090617.1	LncRNA_from_Ensembl	ENST00000354901,ENST00000570659,ENST00000570606,ENST00000263073,ENST00000536871,ENST00000572205,ENST00000571442,ENST00000572369,ENST00000575176,ENST00000570668,ENST00000575663	4.35815	3.76727	3.954	4.04178	3.91818	5.90683	3.88424	3.3464	3.77993	3.60887	2.82916	3.18694	2.68535	2.98414	4.26149	3.20297	-1.05852	0.00296708	0.035799
ENST00000601826	ENSG00000223528	RP11-223P11.3	LncRNA_from_Ensembl	ENST00000280333,ENST00000623213	4.63481	4.04683	1.71771	2.3423	3.21795	4.15837	2.24928	2.97789	2.88131	2.72252	2.16655	2.33725	1.89382	0	3.19532	2.13991	-1.05542	0.0358738	0.182903
ENST00000607698	ENSG00000272432	RP3-465N24.6	LncRNA_from_Ensembl	ENST00000570063,ENST00000565733,ENST00000568701,ENST00000566395,ENST00000475766,ENST00000498238,ENST00000561867,ENST00000568996,ENST00000431849,ENST00000568212,ENST00000568254,ENST00000491378,ENST00000473314,ENST00000243189	4.63481	4.7133	4.21335	4.1114	4.54982	5.6486	4.00161	3.72553	3.07546	3.00006	4.33573	3.62638	3.0432	3.6837	4.55327	3.49858	-1.05469	0.00222221	0.0294886
ENST00000600669	ENSG00000269194	AC006942.4	LncRNA_from_Ensembl	ENST00000534138,ENST00000525800,ENST00000528043,ENST00000529302,ENST00000527111,ENST00000525130,ENST00000597774,ENST00000313777,ENST00000359032,ENST00000526575,ENST00000531017,ENST00000527585,ENST00000528094,ENST00000527973,ENST00000534008,ENST00000354293,ENST00000377092,ENST00000533418,ENST00000601356,ENST00000526435,ENST00000529634,ENST00000525370	4.69641	5.65807	5.07942	5.23419	4.74116	6.43774	6.09972	3.63968	4.60585	5.60295	4.66826	4.70769	3.77352	3.56834	5.42096	4.36661	-1.05435	0.0104988	0.0831964
ENST00000635966	ENSG00000215483	LINC00598	LncRNA_from_Ensembl	---	2.68235	2.54904	1.33691	2.90954	1.8038	0	0	0.81906	1.64281	0	1.45667	0	0	0	1.61166	0.559792	-1.05187	0.0473912	0.216622
ENST00000448245	ENSG00000228352	RP11-537H15.3	LncRNA_from_Ensembl	ENST00000396990,ENST00000361264,ENST00000466402,ENST00000450964	5.0667	5.16742	5.23367	5.63961	5.29283	5.2827	5.06775	4.83356	5.03742	3.23272	3.81615	4.23534	3.86601	4.37504	5.2501	4.19946	-1.05063	0.000512333	0.0107789
ENST00000617058	ENSG00000273599	RP11-59C5.3	LncRNA_from_Ensembl	ENST00000309035,ENST00000493552,ENST00000395705,ENST00000337195,ENST00000494626,ENST00000460976,ENST00000486955,ENST00000531469,ENST00000334808,ENST00000411419	9.89734	10.0771	8.12282	8.05323	8.74658	10.4309	7.56012	7.22174	8.13545	9.39753	7.17062	8.81675	8.12857	6.66854	8.98401	7.93417	-1.04984	0.0330789	0.174018
ENST00000618407	ENSG00000275532	CTB-58E17.3	LncRNA_from_Ensembl	ENST00000620482,ENST00000618652,ENST00000611305,ENST00000614769,ENST00000620609,ENST00000621332	6.36256	5.97983	6.22912	6.68338	6.24301	7.35708	6.50949	5.50229	6.12905	5.56078	5.16571	5.37621	4.71979	5.5672	6.48064	5.43158	-1.04906	0.000105668	0.00353273
ENST00000453870	ENSG00000230536	RP11-379C10.4	LncRNA_from_Ensembl	ENST00000373066,ENST00000373069,ENST00000432073,ENST00000373068	5.72854	4.9124	6.39527	5.83747	5.98378	6.15452	5.44462	5.015	5.44144	4.78666	4.45529	5.22807	4.03489	4.1528	5.77951	4.73059	-1.04892	0.000665591	0.0129624
ENST00000412353	ENSG00000226009	KCNIP2-AS1	LncRNA_from_Ensembl	ENST00000483385,ENST00000239117,ENST00000472764,ENST00000460388,ENST00000348850,ENST00000461105,ENST00000361464,ENST00000353068,ENST00000343195,ENST00000357797,ENST00000370046,ENST00000355657,ENST00000434163,ENST00000439817,ENST00000356640,ENST00000370094,ENST00000358038,ENST00000429860	5.573	4.04683	5.39933	5.3249	5.69093	6.00477	5.01289	3.63968	4.83772	5.27805	3.98462	4.03587	3.56861	4.37504	5.29323	4.24566	-1.04758	0.00317271	0.0374107
ENST00000567093	ENSG00000260417	CTD-2542L18.1	LncRNA_from_Ensembl	ENST00000637419,ENST00000635906	8.78826	8.21432	8.8029	9.21767	9.02708	9.05141	6.72962	7.10645	8.65556	7.88393	8.03254	6.86946	6.7159	7.23937	8.54732	7.50046	-1.04686	0.00783195	0.0683056
ENST00000621019	ENSG00000276116	FUT8-AS1	LncRNA_from_Ensembl	ENST00000555559,ENST00000394586,ENST00000358307,ENST00000553924,ENST00000342677,ENST00000557164,ENST00000556518,ENST00000557338,ENST00000556292,ENST00000554610,ENST00000360689,ENST00000549235	6.20193	7.35792	6.83202	7.20515	7.36283	7.20055	8.32814	6.65989	6.60858	4.99102	5.99573	6.42829	5.532	6.94779	7.21265	6.16618	-1.04646	0.00435881	0.0461819
ENST00000606237	ENSG00000243300	LINC00359	LncRNA_from_Ensembl	ENST00000543457,ENST00000298440	2.08794	0	0	1.39421	1.8038	0	2.85946	0	0	0	0	0.856529	0	0	1.16363	0.122361	-1.04127	0.0276573	0.155734
ENST00000575034	ENSG00000263069	CTD-2047H16.4	LncRNA_from_Ensembl	ENST00000517795,ENST00000521830,ENST00000573038,ENST00000572622,ENST00000560083,ENST00000523228,ENST00000523999,ENST00000522577,ENST00000560694,ENST00000411702,ENST00000518644,ENST00000558116,ENST00000559864,ENST00000519117,ENST00000523828,ENST00000508628,ENST00000520565,ENST00000520484,ENST00000521565,ENST00000522200,ENST00000520537,ENST00000323854,ENST00000518907,ENST00000518137,ENST00000520367…	7.64688	8.1016	8.17708	9.53358	7.84679	8.01157	7.45085	7.45327	7.50329	7.62212	6.8814	7.68152	5.74181	6.59675	8.10976	7.06859	-1.04117	0.00509448	0.051392
ENST00000526269	ENSG00000254703	SENCR	LncRNA_from_Ensembl	ENST00000608303,ENST00000527767,ENST00000534087,ENST00000527786,ENST00000281428,ENST00000429175,ENST00000344954	6.52418	5.86441	5.99027	5.85787	6.07547	5.60763	6.01849	5.14533	5.03742	3.43302	5.53492	5.06294	4.03489	6.40834	5.99119	4.95098	-1.04021	0.0362794	0.184046
ENST00000439014	ENSG00000226355	RP11-65J3.2	LncRNA_from_Ensembl	---	2.68235	2.77039	0	0	0	0	1.80858	0	0	0	0	0	0	0	1.03733	0	-1.03733	0.0259237	0.149294
ENST00000610705	ENSG00000278376	RP11-158I9.8	LncRNA_from_Ensembl	ENST00000620157,ENST00000534980,ENST00000617381,ENST00000533239,ENST00000531971,ENST00000526070,ENST00000525082	5.94704	6.20529	6.7006	7.20515	6.7116	8.29577	7.32137	5.76813	4.94102	4.45949	6.49157	6.19279	5.85897	7.41659	6.9124	5.87551	-1.03689	0.0459367	0.212559
ENST00000557121	ENSG00000259004	RP11-8L8.2	LncRNA_from_Ensembl	---	4.01554	4.12915	5.01279	5.20264	3.75028	5.2827	6.87514	3.63968	4.40367	4.63233	2.99621	3.7181	3.32969	4.3047	4.89546	3.86063	-1.03484	0.00802398	0.0693976
ENST00000582348	ENSG00000265148	TSPOAP1-AS1	LncRNA_from_Ensembl	ENST00000225504,ENST00000584437,ENST00000577396,ENST00000407977,ENST00000583753,ENST00000581166,ENST00000581540,ENST00000579289,ENST00000577716,ENST00000581204,ENST00000580947	4.01554	3.95952	7.16681	7.4193	6.4896	5.6486	7.00732	5.50229	4.47426	5.16999	4.97879	4.41054	3.45409	6.47391	5.9581	4.92341	-1.03469	0.031133	0.167584
ENST00000609497	ENSG00000272894	RP5-1159O4.1	LncRNA_from_Ensembl	ENST00000433056,ENST00000445169,ENST00000433635,ENST00000405785,ENST00000456533,ENST00000340080	5.36109	6.85197	5.23367	6.57667	6.19476	6.31585	6.36364	5.015	4.40367	5.27805	5.36209	4.17186	5.38345	6.04822	6.12823	5.09462	-1.03361	0.00353289	0.040272
ENST00000608026	ENSG00000273153	RP11-406H21.2	LncRNA_from_Ensembl	---	2.90743	2.77039	2.97589	3.42903	3.08307	1.92957	3.28694	1.33829	0	0	2.64021	2.08498	1.89382	5.1918	2.91176	1.87844	-1.03332	0.0109686	0.0856974
ENST00000630663	ENSG00000242086	LINC00969	LncRNA_from_Ensembl	---	4.43244	6.18619	4.0895	4.47052	4.13826	4.15837	3.28694	3.88329	2.39107	2.37856	3.72391	3.96275	3.0432	4.1528	4.3946	3.36223	-1.03238	0.0161073	0.10982
ENST00000591091	ENSG00000267439	AC002398.11	LncRNA_from_Ensembl	ENST00000592984,ENST00000591855,ENST00000590890,ENST00000591076,ENST00000587886,ENST00000591613,ENST00000587751,ENST00000378975,ENST00000589429,ENST00000588980,ENST00000591057,ENST00000292879,ENST00000004982,ENST00000412391,ENST00000591163,ENST00000588892,ENST00000595455,ENST00000587108,ENST00000301159,ENST00000591949,ENST00000592871,ENST00000591084,ENST00000590135,ENST00000222266,ENST00000585771…	5.84192	5.54266	5.57125	5.68599	5.61961	6.41417	4.30541	3.95614	4.99003	4.36463	4.85379	4.61528	4.90557	4.07039	5.56872	4.53655	-1.03217	0.000381727	0.00881714
ENST00000555916	ENSG00000258891	RP5-1021I20.5	LncRNA_from_Ensembl	ENST00000556551,ENST00000555620,ENST00000442160,ENST00000554316,ENST00000556396,ENST00000286544,ENST00000556179,ENST00000398139,ENST00000334521,ENST00000541357,ENST00000540593,ENST00000557679,ENST00000615736,ENST00000324593,ENST00000556794,ENST00000557214,ENST00000555044	7.52484	7.38331	7.69895	7.56909	7.63409	8.20253	6.4693	6.10892	6.67001	6.72798	6.32887	6.09352	6.16231	7.18165	7.49744	6.46761	-1.02983	0.0001012	0.00343361
ENST00000562902	ENSG00000260517	RP11-426C22.5	LncRNA_from_Ensembl	---	6.85653	4.48225	6.24372	5.10362	6.27431	4.79126	5.17159	4.75407	4.0807	4.03568	3.28151	4.66222	4.90557	6.00451	5.56047	4.53204	-1.02843	0.0299476	0.163671
ENST00000421759	ENSG00000225187	AC073283.7	LncRNA_from_Ensembl	ENST00000422269,ENST00000409245,ENST00000394850,ENST00000319190,ENST00000464527,ENST00000409825,ENST00000491786,ENST00000484061,ENST00000496939,ENST00000441914,ENST00000482548	6.02114	5.65807	6.732	6.72839	6.37879	6.6136	5.35922	5.23589	5.63873	4.36463	5.68923	4.70769	4.76853	5.88905	6.21303	5.18482	-1.02821	0.00147913	0.0224736
ENST00000606532	ENSG00000230314	ELOVL2-AS1	LncRNA_from_Ensembl	ENST00000354666	2.08794	0.978555	2.0187	0	2.11165	0	0	0	0	0	0	0	0	0	1.02812	0	-1.02812	0.0116039	0.0888073
ENST00000602596	ENSG00000270049	RP11-297D21.4	LncRNA_from_Ensembl	ENST00000564191,ENST00000561658,ENST00000540149,ENST00000563064,ENST00000561852,ENST00000602876,ENST00000290949,ENST00000290953,ENST00000565835,ENST00000568298,ENST00000564788	5.92147	5.4813	6.82232	7.17295	6.88381	6.03599	6.69518	5.3211	4.54156	5.32919	6.05372	4.91573	5.03073	6.6259	6.43043	5.40256	-1.02787	0.0101892	0.0816037
ENST00000576836	ENSG00000263098	RP11-567O16.1	LncRNA_from_Ensembl	ENST00000355528,ENST00000539345	3.42683	3.4202	4.43311	4.47052	4.32917	4.63691	2.58639	1.7193	2.39107	4.15387	3.62537	3.42333	1.49098	3.30561	3.90045	2.87279	-1.02766	0.047339	0.216457
ENST00000565382	ENSG00000260018	RP11-505K9.1	LncRNA_from_Ensembl	ENST00000343411,ENST00000567557,ENST00000564444,ENST00000569907,ENST00000570012	3.91547	4.65891	3.5463	3.81019	3.99533	4.99564	6.52917	2.97789	3.77993	3.60887	4.13546	3.52842	2.68535	3.56834	4.493	3.46918	-1.02382	0.00688507	0.0627964
ENST00000339021	ENSG00000274751	LA16c-358B7.4	LncRNA_from_Ensembl	ENST00000397515,ENST00000562470,ENST00000567383,ENST00000568288,ENST00000355803,ENST00000562482,ENST00000325437,ENST00000406620,ENST00000566587,ENST00000568209,ENST00000403747,ENST00000473256,ENST00000397514	4.75549	5.38407	4.43311	6.2149	5.26194	7.05574	3.08897	3.72553	4.6674	4.15387	3.98462	3.42333	4.44785	4.62644	5.1706	4.14701	-1.0236	0.00489594	0.049945
ENST00000569852	ENSG00000269937	RP11-20I23.8	LncRNA_from_Ensembl	ENST00000492021,ENST00000342085,ENST00000570136,ENST00000389224,ENST00000460496,ENST00000461815,ENST00000566659,ENST00000491073,ENST00000464702,ENST00000268673,ENST00000474706,ENST00000471311,ENST00000441549	9.59775	9.94693	9.39825	9.53358	9.45685	10.2939	8.50255	8.54082	8.85391	9.22262	8.30345	7.96975	8.25794	8.41654	9.53283	8.50929	-1.02354	0.000126683	0.00402708
ENST00000635872	ENSG00000227355	RP11-162D16.2	LncRNA_from_Ensembl	ENST00000347359,ENST00000538954,ENST00000286713	3.10209	2.54904	2.97589	2.74406	2.76834	2.72657	3.28694	2.66671	2.06492	0	2.42274	1.77906	1.49098	2.56986	2.87899	1.85632	-1.02267	0.042611	0.20319
ENST00000582249	ENSG00000266445	RP13-991F5.2	LncRNA_from_Ensembl	ENST00000309794,ENST00000581795,ENST00000374611,ENST00000581202,ENST00000457415,ENST00000345415,ENST00000577432,ENST00000577812,ENST00000390006,ENST00000577410,ENST00000412079,ENST00000579083,ENST00000581743,ENST00000584445,ENST00000578082,ENST00000582907	5.72854	5.44961	6.45922	6.18292	5.75888	7.34466	4.70209	4.66994	5.72811	5.79708	5.20035	4.46451	4.11246	4.50621	5.94656	4.92552	-1.02104	0.00821468	0.0704743
ENST00000590845	ENSG00000267053	CTD-3162L10.1	LncRNA_from_Ensembl	---	0	0	0	1.78352	2.76834	0	2.58639	0	0	0	0	0	0	0	1.01975	0	-1.01975	0.0243961	0.143487
ENST00000434409	ENSG00000227695	DNMBP-AS1	LncRNA_from_Ensembl	ENST00000636706,ENST00000324109	4.43244	4.12915	3.23167	4.8006	6.14484	3.61325	3.46099	2.97789	3.88731	4.03568	3.72391	2.33725	1.49098	4.23075	4.25899	3.24054	-1.01845	0.0382254	0.190091
ENST00000430184	ENSG00000223669	RP11-93B14.4	LncRNA_from_Ensembl	ENST00000370501	0	0	1.33691	1.39421	2.58082	0	1.80858	0	0	0	0	0	0	0	1.01722	0	-1.01722	0.0115447	0.0885088
ENST00000440862	ENSG00000274020	LINC01138	LncRNA_from_Ensembl	ENST00000629247	5.69874	5.54266	6.65763	7.18107	6.51602	8.34646	7.15399	6.17144	5.03742	5.37857	5.42203	6.44181	5.07014	6.4578	6.72808	5.71132	-1.01676	0.0082403	0.0705845
ENST00000592086	ENSG00000267169	CTB-55O6.12	LncRNA_from_Ensembl	ENST00000361434,ENST00000589616,ENST00000592164,ENST00000591528,ENST00000340736,ENST00000593005,ENST00000588677,ENST00000590223	0	3.95952	0	0	0.872208	0	4.00161	0.81906	0	0	0.904869	0	0	0	1.26191	0.246275	-1.01563	0.0336145	0.175753
ENST00000609436	ENSG00000272767	JMJD1C-AS1	LncRNA_from_Ensembl	ENST00000399262,ENST00000633035	8.46449	8.06547	7.75608	7.99456	8.12088	9.69902	7.7398	6.90038	7.84042	8.89791	6.05372	7.23817	6.76477	7.04808	8.2629	7.24906	-1.01384	0.0443655	0.208015
ENST00000591242	ENSG00000267582	CTD-3252C9.2	LncRNA_from_Ensembl	ENST00000254323	6.34344	6.00184	4.48319	4.99731	5.26194	6.77033	2.85946	3.80657	5.44144	4.45949	4.27201	4.61528	4.71979	2.30743	5.24536	4.23172	-1.01364	0.0287869	0.159758
ENST00000415465	ENSG00000231678	RP11-339N8.1	LncRNA_from_Ensembl	---	0	2.96226	0	3.31563	1.8038	0	0	0	0	0	0	0	0	0.990958	1.15453	0.141565	-1.01296	0.0424267	0.202672
ENST00000431767	ENSG00000242086	LINC00969	LncRNA_from_Ensembl	---	2.90743	0.978555	2.0187	0.859349	0.872208	0	1.17088	0.81906	0	0	0.904869	0	0	0	1.25816	0.246275	-1.01189	0.027304	0.154469
ENST00000568106	ENSG00000261505	LA16c-358B7.3	LncRNA_from_Ensembl	ENST00000397515,ENST00000568989,ENST00000566775,ENST00000568288,ENST00000355803,ENST00000567074,ENST00000325437,ENST00000406620,ENST00000566587,ENST00000568209,ENST00000564143,ENST00000403747,ENST00000402301,ENST00000566159,ENST00000473256,ENST00000397514	8.93923	9.39356	9.37689	9.58648	9.27541	9.72798	8.6265	8.1251	8.59744	9.40946	7.80384	7.74287	7.72145	8.44543	9.27515	8.26366	-1.01149	0.00170131	0.0246849
ENST00000626512	ENSG00000231731	AC010976.2	LncRNA_from_Ensembl	ENST00000412979	4.35815	3.76727	3.5463	4.47052	4.06857	4.99564	3.08897	3.3464	3.98724	3.60887	2.99621	2.08498	2.20839	2.98414	4.0422	3.03089	-1.01131	0.0105904	0.0836745
ENST00000600716	ENSG00000269487	CTB-174O21.2	LncRNA_from_Ensembl	ENST00000391910,ENST00000594357,ENST00000539396,ENST00000602223,ENST00000594581,ENST00000597063,ENST00000594287,ENST00000593979,ENST00000599231,ENST00000594704,ENST00000263280,ENST00000595357,ENST00000435164,ENST00000594847,ENST00000600358,ENST00000596016,ENST00000601631,ENST00000596012,ENST00000602397,ENST00000597021	5.20028	4.95816	5.39933	5.51671	5.61961	6.96132	3.46099	4.21551	4.6674	5.51734	3.98462	4.41054	3.6747	3.56834	5.30234	4.29121	-1.01113	0.01187	0.0902286
ENST00000435195	ENSG00000235351	AC114730.11	LncRNA_from_Ensembl	ENST00000636051,ENST00000482774,ENST00000313552,ENST00000493578,ENST00000486061,ENST00000474238,ENST00000445620,ENST00000406941	5.60548	5.95747	5.86365	5.81678	5.54459	7.20055	5.1206	4.32958	5.91735	5.86796	5.16571	4.83608	4.03489	3.88997	5.87273	4.86308	-1.00966	0.0231481	0.138698
ENST00000326341	ENSG00000178803	ADORA2A-AS1	LncRNA_from_Ensembl	ENST00000424232,ENST00000610595,ENST00000436735,ENST00000486108,ENST00000358654,ENST00000382760,ENST00000472248,ENST00000611543,ENST00000496497,ENST00000444262,ENST00000439591,ENST00000337539,ENST00000486351,ENST00000326010,ENST00000464977,ENST00000467385,ENST00000415388,ENST00000618076,ENST00000496258	7.00998	6.67145	7.62281	7.53149	7.50812	8.51658	7.10236	6.46148	7.39828	6.23272	7.35104	5.28916	5.35182	6.81491	7.42326	6.4142	-1.00905	0.0218152	0.133585
ENST00000505972	ENSG00000249201	CTD-3080P12.3	LncRNA_from_Ensembl	---	0	2.54904	3.63758	0	0.872208	0	0	0	0	0	0	0	0	0	1.0084	0	-1.0084	0.0212999	0.131542
ENST00000624882	ENSG00000279345	RP3-522J7.7	LncRNA_from_Ensembl	ENST00000404034,ENST00000216267,ENST00000404760,ENST00000457780,ENST00000438393	7.79504	8.0068	7.8545	7.55666	7.55983	9.24753	6.44878	6.55826	7.60116	7.64248	5.93531	6.69983	6.59949	6.37439	7.78131	6.77299	-1.00832	0.00692541	0.0630067
ENST00000625185	ENSG00000280145	CH507-154B10.1	LncRNA_from_Ensembl	---	1.05922	2.28746	0	0.859349	1.8038	1.92957	0	0	0	0	0.904869	0	0	0	1.1342	0.129267	-1.00493	0.0281335	0.15742
ENST00000519828	ENSG00000253474	RP11-10H3.1	LncRNA_from_Ensembl	---	0	1.96771	0	1.39421	1.41193	0	2.24928	0	0	0	0	0	0	0	1.0033	0	-1.0033	0.0136641	0.0986672
ENST00000576477	ENSG00000262815	RP11-565F19.4	LncRNA_from_Ensembl	ENST00000574775,ENST00000306357,ENST00000575858,ENST00000574431,ENST00000575294	5.11261	4.54358	5.01279	5.66299	5.98378	6.71353	2.58639	4.3834	4.54156	3.43302	3.1459	4.23534	4.03489	4.84047	5.08795	4.0878	-1.00016	0.00846107	0.0718373
ENST00000617323	ENSG00000249096	RP11-290F5.1	LncRNA_from_Ensembl	---	5.0667	6.38356	7.20462	7.64147	6.58004	6.50623	7.62559	8.7057	7.73656	5.22503	8.78358	7.37832	7.53683	8.64368	6.71546	7.71567	1.00021	0.0229586	0.138012
ENST00000621911	ENSG00000276408	RP11-490B18.5	LncRNA_from_Ensembl	ENST00000561809,ENST00000568377,ENST00000564576,ENST00000565067,ENST00000570006,ENST00000569294,ENST00000258173,ENST00000615437,ENST00000562410	0	0	0.818071	0	0	0	0	1.7193	0	0	0	2.08498	4.03489	0	0.116867	1.11988	1.00302	0.033607	0.17573
ENST00000420243	ENSG00000233854	POU6F2-AS2	LncRNA_from_Ensembl	ENST00000517348,ENST00000518318,ENST00000403058	0	0	0	0	0	0	0	2.83067	0	0	1.85484	2.33725	0	0	0	1.00325	1.00325	0.0256071	0.148133
ENST00000531763	ENSG00000254878	CTD-3096P4.1	LncRNA_from_Ensembl	ENST00000528252,ENST00000528429,ENST00000316399,ENST00000527619,ENST00000396356	0	0	0	0	0	0	0	1.33829	0	0	1.45667	2.33725	1.89382	0	0	1.00372	1.00372	0.0128989	0.0950954
ENST00000605595	ENSG00000271327	RP11-1109F11.3	LncRNA_from_Ensembl	---	4.35815	4.76571	4.32741	5.06905	5.26194	3.00424	3.08897	5.0487	4.78315	4.03568	5.47958	5.28916	6.33405	5.93635	4.26792	5.27238	1.00446	0.0283715	0.158265
ENST00000435682	ENSG00000229621	AC018742.1	LncRNA_from_Ensembl	---	0	0	0	0	0	0	0	1.7193	0	0	0	0	3.32969	1.98642	0	1.00506	1.00506	0.0253917	0.147348
ENST00000616916	ENSG00000274315	RP11-996F15.5	LncRNA_from_Ensembl	ENST00000536681,ENST00000547116,ENST00000547759,ENST00000551193,ENST00000182377	4.86685	5.24331	4.32741	3.19254	4.98764	3.61325	3.08897	5.20633	3.88731	5.37857	5.63961	4.79454	6.04851	5.40855	4.18857	5.19477	1.0062	0.0318394	0.169993
ENST00000617563	ENSG00000275580	RP11-295H24.4	LncRNA_from_Ensembl	ENST00000559573,ENST00000558399,ENST00000299338,ENST00000559580	3.27358	3.6606	3.34434	3.05797	3.08307	0	2.24928	3.45092	4.2512	0	3.81615	5.02752	4.18606	4.98243	2.66698	3.67347	1.00649	0.0377795	0.188629
ENST00000440189	ENSG00000228527	RP11-179B15.5	LncRNA_from_Ensembl	---	0	0	0	0	0	0	0	1.7193	0	0	1.85484	0	1.49098	1.98642	0	1.00736	1.00736	0.0138307	0.0994549
ENST00000583416	ENSG00000265912	RP11-583F2.2	LncRNA_from_Ensembl	---	4.10912	4.04683	4.48319	3.81019	4.69565	4.36918	3.08897	4.9089	4.99003	4.63233	3.98462	5.28916	6.23347	5.62608	4.08616	5.09494	1.00878	0.00326148	0.0381425
ENST00000541715	ENSG00000255733	IFNG-AS1	LncRNA_from_Ensembl	---	1.05922	0	2.0187	2.90954	2.36522	0	3.08897	3.54839	0	0	5.05649	1.77906	2.20839	5.91289	1.63452	2.6436	1.00908	0.0479927	0.218317
ENST00000504799	ENSG00000250706	RP11-18H21.2	LncRNA_from_Ensembl	---	0	0	0	0	0	0	0	1.33829	0	0	2.42274	3.30997	0	0	0	1.01014	1.01014	0.0236609	0.140683
ENST00000531661	ENSG00000254473	RP11-522I20.3	LncRNA_from_Ensembl	ENST00000529923,ENST00000257468,ENST00000376395	3.56536	3.4202	2.82871	4.41654	4.49774	3.00424	4.95585	5.88468	3.88731	3.00006	5.36209	5.58554	4.71979	5.33986	3.81266	4.82562	1.01295	0.0218762	0.13381
ENST00000529827	ENSG00000254968	RP11-65M17.3	LncRNA_from_Ensembl	---	0	0	0	0	0	0	0	0	0	0	2.82916	1.39031	2.87534	0	0	1.01355	1.01355	0.0252655	0.14691
ENST00000430963	ENSG00000225484	NUTM2B-AS1	LncRNA_from_Ensembl	---	2.08794	1.5563	2.97589	2.3423	3.08307	1.92957	2.85946	4.27368	2.39107	1.92605	2.99621	4.75177	4.61708	2.98414	2.40493	3.42	1.01506	0.0123802	0.0927154
ENST00000582842	ENSG00000266469	CTB-131K11.1	LncRNA_from_Ensembl	ENST00000300651,ENST00000394287,ENST00000577831,ENST00000394294,ENST00000577399,ENST00000264658,ENST00000583610	7.12647	6.85197	7.42562	7.17295	7.50812	4.86265	6.96459	7.83762	7.67045	6.17798	8.07516	8.12025	8.35688	8.77956	6.84463	7.8597	1.01507	0.0129439	0.0952838
ENST00000585065	ENSG00000264112	RP11-159D12.2	LncRNA_from_Ensembl	ENST00000583932,ENST00000581208,ENST00000578794	8.91675	8.86377	9.04303	8.59597	8.63949	7.17273	6.42796	9.23657	8.64412	10.0529	9.40692	9.56484	8.44197	9.42275	8.2371	9.25287	1.01577	0.0297148	0.162921
ENST00000479233	ENSG00000243150	RP11-538P18.2	LncRNA_from_Ensembl	ENST00000471745,ENST00000498592,ENST00000491767,ENST00000495452,ENST00000466246,ENST00000619577,ENST00000487838,ENST00000497004,ENST00000618075,ENST00000355893,ENST00000477042,ENST00000469452,ENST00000482628,ENST00000359117,ENST00000484955,ENST00000478894	0	0	0	0	0	0	0	0	0	0	0	2.33725	2.46649	2.30743	0	1.01588	1.01588	0.0271785	0.153971
ENST00000572706	ENSG00000263080	RP11-485G7.5	LncRNA_from_Ensembl	ENST00000312499,ENST00000572173,ENST00000629750,ENST00000576027	1.05922	2.28746	2.0187	3.05797	2.76834	2.38242	2.24928	3.23371	4.16847	3.00006	3.1459	3.62638	3.19354	2.56986	2.26048	3.27684	1.01636	0.0135912	0.0983295
ENST00000460993	ENSG00000241231	RP11-275H4.1	LncRNA_from_Ensembl	---	0	0	0	0	0	0	0	3.3464	0	0	1.85484	0	0.93009	0.990958	0	1.01747	1.01747	0.0117303	0.0894675
ENST00000497946	ENSG00000242190	RP11-142L1.1	LncRNA_from_Ensembl	ENST00000429644	0	0	0	0	0	0	0	1.7193	0	0	2.42274	0	0	2.98414	0	1.01803	1.01803	0.0254113	0.147409
ENST00000608095	ENSG00000272807	RP11-260M2.1	LncRNA_from_Ensembl	ENST00000281772,ENST00000418791,ENST00000634716	4.81225	5.41721	5.39933	5.26507	5.54459	2.72657	3.88424	5.88468	4.2512	3.60887	5.9146	6.2706	6.88015	7.36567	4.72132	5.7394	1.01807	0.0303381	0.164958
ENST00000594911	ENSG00000226312	CFLAR-AS1	LncRNA_from_Ensembl	ENST00000341222,ENST00000439154,ENST00000461422,ENST00000341582,ENST00000423241,ENST00000342795,ENST00000395148,ENST00000462763,ENST00000457277,ENST00000470178,ENST00000440180,ENST00000479953,ENST00000309955,ENST00000474842,ENST00000340870,ENST00000443227,ENST00000494258,ENST00000470664	4.97023	4.28091	5.54791	4.62131	5.906	2.72657	4.47737	5.17615	4.47426	3.76559	6.8814	6.00524	6.23347	7.13173	4.64719	5.66684	1.01965	0.0370594	0.18643
ENST00000511497	ENSG00000251432	RP11-420A23.1	LncRNA_from_Ensembl	---	5.78634	4.95816	5.29103	5.20264	5.96473	3.23699	4.76983	5.95746	4.78315	7.051	6.21489	6.09352	6.16231	6.09065	5.02996	6.05043	1.02047	0.0169105	0.113212
ENST00000605506	ENSG00000271576	RP11-486G15.2	LncRNA_from_Ensembl	ENST00000370689,ENST00000370688	4.01554	4.41821	4.71042	3.96864	3.34129	1.92957	3.75647	4.83356	3.24655	3.23272	5.39237	5.9112	4.9902	5.68265	3.73431	4.75561	1.0213	0.0216292	0.132841
ENST00000616428	ENSG00000274828	RP11-567M16.6	LncRNA_from_Ensembl	ENST00000299543,ENST00000075430,ENST00000613122,ENST00000587623,ENST00000591598,ENST00000590635	4.57046	6.71208	6.31459	5.61586	5.96473	5.2827	6.4693	6.70286	5.99142	5.68376	7.62413	7.65855	6.67813	7.7633	5.8471	6.87174	1.02464	0.0100986	0.0811205
ENST00000507803	ENSG00000248774	RP11-798M19.3	LncRNA_from_Ensembl	ENST00000296503,ENST00000515862,ENST00000438704,ENST00000511316,ENST00000505308,ENST00000446922,ENST00000265000	1.05922	0.978555	2.26761	1.39421	0	0	1.80858	2.4817	0	0	3.28151	3.30997	3.0432	2.56986	1.0726	2.09803	1.02544	0.0485503	0.219785
ENST00000569164	ENSG00000260876	LINC01229	LncRNA_from_Ensembl	---	0	0	0	0	0	0	0	2.66671	0	0	1.45667	0	1.49098	1.57289	0	1.02675	1.02675	0.0124253	0.0929231
ENST00000595702	ENSG00000236467	KCNMA1-AS1	LncRNA_from_Ensembl	ENST00000372443,ENST00000468471,ENST00000404857,ENST00000372403,ENST00000626620,ENST00000286628,ENST00000372437,ENST00000604624,ENST00000372408,ENST00000404771,ENST00000372440,ENST00000286627,ENST00000434208,ENST00000457953,ENST00000372421,ENST00000354353,ENST00000406533	0	0	0	0	0	0	0	0	2.39107	0	0	2.90408	1.89382	0	0	1.027	1.027	0.0261431	0.150123
ENST00000616553	ENSG00000276663	RP11-407G23.7	LncRNA_from_Ensembl	ENST00000562023,ENST00000613167,ENST00000565794,ENST00000219204,ENST00000564376,ENST00000563234	3.91547	3.95952	3.34434	3.42903	4.06857	2.38242	4.30541	4.94514	3.77993	4.15387	4.85379	3.96275	5.92496	4.98243	3.62925	4.65755	1.0283	0.00565076	0.055091
ENST00000416066	ENSG00000242375	RP11-498P14.3	LncRNA_from_Ensembl	---	4.10912	4.12915	3.34434	4.57278	4.2683	2.38242	4.47737	5.015	4.16847	4.15387	4.8096	5.13128	5.6143	5.59694	3.89764	4.92706	1.02943	0.00603089	0.0574524
ENST00000625882	ENSG00000242086	LINC00969	LncRNA_from_Ensembl	---	3.27358	3.4202	4.48319	2.55712	3.08307	2.38242	2.58639	4.48537	2.39107	2.72252	4.76401	4.66222	5.28639	4.683	3.11228	4.14208	1.0298	0.0211836	0.131057
ENST00000454484	ENSG00000229418	RP11-35J23.1	LncRNA_from_Ensembl	ENST00000630152,ENST00000371174	0	0	0	0	0	0	0	0	0	0	0	2.33725	1.89382	2.98414	0	1.03074	1.03074	0.0252607	0.146887
ENST00000610046	ENSG00000272701	MESTIT1	LncRNA_from_Ensembl	ENST00000421001,ENST00000433159,ENST00000378576,ENST00000341441,ENST00000460590,ENST00000399874,ENST00000223215,ENST00000437637,ENST00000393187,ENST00000416162,ENST00000427521,ENST00000437945	3.80794	5.51231	4.38123	4.52255	4.13826	6.15452	3.88424	4.62597	4.32945	5.86796	4.5657	7.84305	6.91303	5.47412	4.62872	5.6599	1.03118	0.0264298	0.151136
ENST00000510694	ENSG00000249550	LINC01234	LncRNA_from_Ensembl	---	0	0	0	0	0	0	0	0	0	0	0	3.18694	2.46649	1.57289	0	1.03233	1.03233	0.0244633	0.143754
ENST00000615570	ENSG00000278058	RP11-70D24.2	LncRNA_from_Ensembl	---	4.43244	3.5454	4.79216	3.42903	2.58082	3.61325	3.75647	4.71262	4.99003	3.60887	5.33116	3.05243	6.25073	5.4417	3.73565	4.76965	1.034	0.0145197	0.102709
ENST00000421657	ENSG00000228302	RP11-186N15.3	LncRNA_from_Ensembl	ENST00000498747,ENST00000455773,ENST00000281141,ENST00000497963,ENST00000440613,ENST00000378900	4.10912	2.77039	4.90669	4.62131	4.38758	3.61325	5.26845	2.26942	6.51122	3.76559	6.12758	5.83129	6.16231	6.24888	4.23954	5.27375	1.03421	0.0168679	0.113025
ENST00000619252	ENSG00000274333	RP11-717F1.2	LncRNA_from_Ensembl	---	1.05922	0.978555	0	0.859349	0.872208	0	1.80858	0.81906	1.0436	1.26307	0.904869	4.35447	3.45409	0.990958	0.796844	1.83287	1.03603	0.0171507	0.114223
ENST00000521139	ENSG00000253164	RP11-563N12.2	LncRNA_from_Ensembl	---	0	0	0	0	0	0	0	1.7193	0	3.23272	1.45667	0.856529	0	0	0	1.03789	1.03789	0.0124821	0.0931937
ENST00000568735	ENSG00000261105	LMO7-AS1	LncRNA_from_Ensembl	ENST00000606347,ENST00000533305,ENST00000419068,ENST00000377534,ENST00000377595,ENST00000341547,ENST00000377499,ENST00000357063,ENST00000533299,ENST00000618773,ENST00000607339	0	0	0	0	0.872208	0	0	1.33829	2.06492	0	1.45667	1.39031	1.89382	0	0.124601	1.16343	1.03883	0.0218195	0.133589
ENST00000636913	ENSG00000283221	RP11-297M9.2	LncRNA_from_Ensembl	ENST00000535259,ENST00000396575,ENST00000461292,ENST00000396573,ENST00000636273,ENST00000330684,ENST00000562109	0	0	0	0	0	0	0	1.33829	1.64281	0	1.85484	0	2.46649	0	0	1.0432	1.0432	0.0122782	0.092201
ENST00000418839	ENSG00000223387	RP11-408H1.3	LncRNA_from_Ensembl	---	3.42683	5.79045	4.66775	4.1114	4.13826	4.04017	3.61628	5.88468	5.86576	3.76559	5.13021	6.19279	5.7172	4.56758	4.25588	5.3034	1.04753	0.0234289	0.139824
ENST00000440052	ENSG00000238197	PAXBP1-AS1	LncRNA_from_Ensembl	ENST00000497873,ENST00000433931,ENST00000382499,ENST00000429236,ENST00000443785,ENST00000357345,ENST00000382491,ENST00000331923,ENST00000466846,ENST00000290178,ENST00000456084,ENST00000630077,ENST00000445049	6.52418	5.20587	5.39933	5.3249	6.87363	6.50623	4.76983	7.64174	4.99003	5.42633	6.85989	7.62932	7.70276	7.6893	5.80057	6.84848	1.04791	0.0169481	0.113363
ENST00000610917	ENSG00000273680	RP11-996F15.6	LncRNA_from_Ensembl	ENST00000536681,ENST00000547116,ENST00000547759,ENST00000551193,ENST00000182377	3.80794	4.65891	4.94293	4.3021	5.75888	2.72657	4.95585	5.88468	3.39948	5.47255	5.89358	5.67982	5.69215	6.47391	4.45046	5.49945	1.049	0.0310778	0.167368
ENST00000433131	ENSG00000230325	RP11-385F5.4	LncRNA_from_Ensembl	ENST00000416919,ENST00000442397,ENST00000532640,ENST00000454943,ENST00000525042,ENST00000481485,ENST00000528259,ENST00000366581,ENST00000529796,ENST00000489586,ENST00000434231,ENST00000366583,ENST00000406509,ENST00000238181,ENST00000526589,ENST00000323938,ENST00000527974,ENST00000526652,ENST00000450372,ENST00000529489,ENST00000366584,ENST00000366582,ENST00000352231,ENST00000532826,ENST00000526634…	5.573	5.24331	5.11162	4.04178	4.60009	2.38242	3.88424	5.55014	5.12778	4.2631	6.09112	5.28916	5.9033	5.95943	4.40521	5.45486	1.04965	0.0420939	0.201678
ENST00000431500	ENSG00000230790	AC012456.4	LncRNA_from_Ensembl	ENST00000256720,ENST00000423495,ENST00000396098,ENST00000495907,ENST00000441684,ENST00000464517,ENST00000480315,ENST00000396097,ENST00000449576,ENST00000396099,ENST00000425416	0	0	0	0	0	0	0	0	0	0	2.16655	2.73871	2.46649	0	0	1.05311	1.05311	0.0234587	0.139918
ENST00000578800	ENSG00000264235	RP13-270P17.1	LncRNA_from_Ensembl	ENST00000536605,ENST00000584539,ENST00000578562,ENST00000578038,ENST00000400175,ENST00000577510,ENST00000581193,ENST00000579226,ENST00000217652,ENST00000580353,ENST00000580887,ENST00000583449,ENST00000578611,ENST00000237500	2.90743	4.12915	4.32741	4.57278	4.54982	3.00424	5.70904	5.4528	3.88731	3.90695	5.16571	5.8718	5.74181	6.55191	4.17141	5.22547	1.05406	0.0375603	0.187863
ENST00000623449	ENSG00000274333	RP11-717F1.2	LncRNA_from_Ensembl	---	1.66339	1.5563	0.818071	0.859349	1.41193	0	1.17088	1.7193	2.06492	2.72252	2.64021	2.5519	2.20839	0.990958	1.06856	2.12831	1.05975	0.0257878	0.148841
ENST00000609609	ENSG00000272842	RP11-513M16.7	LncRNA_from_Ensembl	ENST00000380427,ENST00000494124,ENST00000380437,ENST00000434457,ENST00000602925,ENST00000361024	2.90743	2.54904	3.10944	2.3423	2.93427	0	2.85946	2.26942	1.64281	0	4.93832	4.29613	5.31947	5.65464	2.38599	3.44583	1.05984	0.0154683	0.107089
ENST00000507298	ENSG00000249736	RP11-83M16.5	LncRNA_from_Ensembl	---	0	0	0	0	0	0	0	0	0	2.37856	2.16655	0	2.87534	0	0	1.06007	1.06007	0.0262615	0.150541
ENST00000566942	ENSG00000259834	RP11-284N8.3	LncRNA_from_Ensembl	---	5.32254	6.97949	8.49038	7.51873	7.92775	5.76497	7.96605	9.23657	6.79937	4.03568	10.07	7.88323	7.84021	11.5292	7.13856	8.19918	1.06062	0.00975164	0.0791322
ENST00000567197	ENSG00000260265	RP11-44F21.5	LncRNA_from_Ensembl	---	1.66339	0.978555	0.818071	0.859349	1.41193	0	1.17088	0.81906	1.0436	1.92605	2.64021	2.5519	3.77352	1.57289	0.986025	2.04675	1.06072	0.0195387	0.124346
ENST00000517816	ENSG00000253426	RP11-10A14.4	LncRNA_from_Ensembl	ENST00000310455,ENST00000519699	0	0	0	0.859349	0	0	0	0	0	0	1.85484	0	3.86601	2.56986	0.122764	1.18439	1.06162	0.0344751	0.178535
ENST00000566092	ENSG00000261095	RP11-899L11.1	LncRNA_from_Ensembl	ENST00000562840	2.90743	2.54904	2.26761	3.05797	2.93427	0	1.80858	4.15491	3.53775	0	4.27201	4.23534	3.77352	2.98414	2.21784	3.27967	1.06182	0.0194418	0.123891
ENST00000590657	ENSG00000232677	LINC00665	LncRNA_from_Ensembl	---	6.18053	5.12793	5.14311	5.73091	6.42134	5.52201	5.35922	6.15606	7.52007	7.31476	6.19785	6.63069	7.45731	5.65464	5.64072	6.70448	1.06376	0.00151377	0.022844
ENST00000604965	ENSG00000270953	RP11-2E11.9	LncRNA_from_Ensembl	ENST00000617523,ENST00000378576,ENST00000341441,ENST00000223215,ENST00000393187,ENST00000416162,ENST00000437945,ENST00000463263,ENST00000425248	3.91547	4.35119	3.34434	2.90954	3.99533	2.38242	1.17088	3.95614	3.88731	1.92605	4.45529	5.96835	5.25252	4.07039	3.15274	4.21658	1.06384	0.039641	0.19435
ENST00000624682	ENSG00000280206	CTB-193M12.5	LncRNA_from_Ensembl	ENST00000573908,ENST00000576790,ENST00000396324,ENST00000574109,ENST00000396354,ENST00000576502,ENST00000572967,ENST00000452625,ENST00000573694,ENST00000300036,ENST00000396355	7.14868	6.87601	7.61721	7.56289	7.31096	6.09647	7.252	7.85201	8.28039	8.7273	8.27122	7.53157	8.91218	7.73683	7.12346	8.18736	1.0639	0.00020052	0.00561394
ENST00000635571	ENSG00000237352	LINC01358	LncRNA_from_Ensembl	---	1.66339	1.96771	2.26761	1.78352	0	0	1.80858	3.3464	2.39107	0	3.62537	1.39031	2.20839	3.983	1.35583	2.42065	1.06482	0.0360384	0.183407
ENST00000505114	ENSG00000245281	CTD-2547L16.1	LncRNA_from_Ensembl	ENST00000638069,ENST00000314146,ENST00000637638,ENST00000636494,ENST00000637561,ENST00000636537,ENST00000636171,ENST00000520781,ENST00000637484,ENST00000637202,ENST00000637528,ENST00000636160,ENST00000636128,ENST00000637609,ENST00000636920,ENST00000635769,ENST00000637244,ENST00000520051,ENST00000518087,ENST00000636050,ENST00000636701,ENST00000519468,ENST00000637429,ENST00000636435,ENST00000637805…	0	0	1.33691	0	0	0	0	0.81906	0	0	0.904869	2.5519	2.20839	2.30743	0.190987	1.25595	1.06496	0.0429511	0.204154
ENST00000507736	ENSG00000247828	TMEM161B-AS1	LncRNA_from_Ensembl	ENST00000506536,ENST00000514135,ENST00000509387,ENST00000512429,ENST00000510089,ENST00000511087,ENST00000507872,ENST00000296595,ENST00000513487,ENST00000515477,ENST00000503755,ENST00000503194	5.11261	4.65891	5.04649	4.04178	4.78528	3.00424	4.30541	5.40156	4.2512	4.03568	6.61226	4.87645	5.98805	7.24876	4.4221	5.48771	1.06561	0.00881822	0.0739153
ENST00000634644	ENSG00000229425	AJ006998.2	LncRNA_from_Ensembl	---	0	0	0	0	0	0	0	1.33829	0	0	2.64021	2.5519	0.93009	0	0	1.06578	1.06578	0.0102193	0.081772
ENST00000560404	ENSG00000259408	RP11-3D4.3	LncRNA_from_Ensembl	ENST00000634891,ENST00000636845,ENST00000637072,ENST00000635790,ENST00000389232,ENST00000560791,ENST00000636497,ENST00000638052,ENST00000634418,ENST00000559333,ENST00000635749,ENST00000637948,ENST00000634730,ENST00000636568,ENST00000559917,ENST00000636878,ENST00000415757,ENST00000622037	5.15711	4.41821	4.32741	3.81019	5.43808	4.86265	3.75647	5.37523	6.06188	7.15387	4.85379	4.87645	6.12536	4.78987	4.53859	5.60521	1.06662	0.00713141	0.0642546
ENST00000449124	ENSG00000236204	LINC01376	LncRNA_from_Ensembl	---	3.69174	3.95952	3.34434	4.04178	4.54982	3.43735	3.75647	4.3834	4.40367	5.60295	4.8096	4.56675	6.10653	4.37504	3.82586	4.89256	1.0667	0.00173058	0.0249448
ENST00000500850	ENSG00000246283	CTD-2036P10.3	LncRNA_from_Ensembl	ENST00000622375,ENST00000267890	0	0	0	0	0	0	0	0	2.06492	0	2.42274	0	0	2.98414	0	1.0674	1.0674	0.024304	0.143146
ENST00000565254	ENSG00000261668	RP11-50D9.3	LncRNA_from_Ensembl	ENST00000296464	4.69641	5.27981	5.20411	6.991	5.0967	4.46405	5.52524	6.43624	5.78476	5.76028	6.10947	6.88933	7.52978	6.23003	5.32248	6.39141	1.06894	0.0280161	0.156993
ENST00000446355	ENSG00000237813	AC002066.1	LncRNA_from_Ensembl	ENST00000477018,ENST00000455989,ENST00000461440,ENST00000485561,ENST00000490906,ENST00000462876,ENST00000472470,ENST00000492891,ENST00000496871,ENST00000465451,ENST00000498493,ENST00000463746,ENST00000343213,ENST00000393481,ENST00000393484,ENST00000460222,ENST00000496912,ENST00000358204,ENST00000222693,ENST00000495841,ENST00000628802,ENST00000485009,ENST00000484871,ENST00000478226,ENST00000393480…	0	0	0	0	0	0	0	1.7193	2.88131	0	0	0	1.89382	0.990958	0	1.06934	1.06934	0.0114787	0.0882261
ENST00000518593	ENSG00000254119	RP11-705O24.1	LncRNA_from_Ensembl	---	0	0	0	0	0	0	0	1.33829	0	0	3.40546	0.856529	1.89382	0	0	1.07059	1.07059	0.009196	0.0761258
ENST00000600047	ENSG00000268713	CTC-444N24.8	LncRNA_from_Ensembl	---	5.66832	4.95816	5.88244	5.38236	5.66754	3.61325	6.48953	6.68153	5.69893	3.60887	7.43344	7.21474	7.34128	7.19144	5.38023	6.45289	1.07266	0.0148668	0.104301
ENST00000426030	ENSG00000228686	RP11-492I21.1	LncRNA_from_Ensembl	ENST00000367669,ENST00000367666,ENST00000461830,ENST00000308769,ENST00000367667	4.63481	3.6606	4.75187	4.24129	4.98764	2.38242	3.28694	5.14533	4.16847	3.90695	5.73721	4.66222	6.18043	5.65464	3.99223	5.06504	1.07281	0.0222972	0.135379
ENST00000615562	ENSG00000278344	RP11-18C24.8	LncRNA_from_Ensembl	ENST00000548342,ENST00000392509,ENST00000392508,ENST00000242577,ENST00000445328,ENST00000288532,ENST00000552316,ENST00000552870,ENST00000552443,ENST00000549989	2.08794	0.978555	1.71771	2.74406	1.8038	0	1.17088	3.95614	2.06492	1.26307	2.82916	2.90408	2.20839	2.79182	1.50042	2.57394	1.07352	0.0403054	0.196321
ENST00000518902	ENSG00000253686	LINC01484	LncRNA_from_Ensembl	---	0	0	0	0	0	0	0	0	2.39107	0	3.1459	0	0	1.98642	0	1.07477	1.07477	0.023441	0.139864
ENST00000425802	ENSG00000223390	RP11-91A18.4	LncRNA_from_Ensembl	ENST00000610127,ENST00000472624,ENST00000371614,ENST00000371626	3.42683	3.5454	3.44885	3.05797	3.08307	0	3.08897	3.54839	3.53775	4.03568	3.28151	4.17186	4.32289	4.3047	2.8073	3.88611	1.07881	0.0200504	0.126443
ENST00000400221	ENSG00000215403	LL22NC01-81G9.3	LncRNA_from_Ensembl	---	0	0	0	0	0	0	0	0	0	3.23272	1.45667	1.39031	1.49098	0	0	1.08153	1.08153	0.011163	0.0867235
ENST00000561595	ENSG00000261743	RP11-2K6.2	LncRNA_from_Ensembl	---	0	0	0	0.859349	0	0	0	0	0	0	3.40546	0	5.03073	0	0.122764	1.20517	1.08241	0.0472727	0.216288
ENST00000451213	ENSG00000233184	RP11-421L21.3	LncRNA_from_Ensembl	---	6.02114	4.7133	5.88244	5.89782	6.4073	3.43735	4.55623	6.46148	5.03742	5.42633	5.80631	6.74414	7.75207	7.26738	5.27365	6.35645	1.0828	0.0345829	0.17891
ENST00000607338	ENSG00000272175	RP4-657D16.6	LncRNA_from_Ensembl	ENST00000497358,ENST00000625138,ENST00000539524,ENST00000352171,ENST00000544028,ENST00000440943,ENST00000485608,ENST00000354831	2.41555	2.54904	2.0187	0.859349	1.41193	0	1.80858	2.83067	2.88131	0	3.90284	1.39031	3.56861	4.07039	1.58045	2.66345	1.083	0.0237411	0.14105
ENST00000615176	ENSG00000273919	RP11-384G23.1	LncRNA_from_Ensembl	---	0	0	0	0	0	0	0	3.3464	2.39107	0	1.85484	0	0	0	0	1.08462	1.08462	0.0208755	0.129816
ENST00000612592	ENSG00000275119	RP11-711K1.8	LncRNA_from_Ensembl	---	2.68235	2.54904	2.26761	2.3423	2.76834	0	2.58639	3.54839	4.0807	0	3.1459	4.17186	3.95292	3.88997	2.17086	3.25568	1.08481	0.00706966	0.0638943
ENST00000612025	ENSG00000278017	RP11-120K19.4	LncRNA_from_Ensembl	ENST00000621048,ENST00000591632,ENST00000588676,ENST00000585873,ENST00000269499	4.35815	2.77039	5.23367	3.81019	4.32917	2.72657	4.89647	5.84687	4.2512	2.37856	5.82863	6.34442	4.50649	6.56701	4.0178	5.10331	1.08551	0.0229731	0.13806
ENST00000452846	ENSG00000235501	RP4-639F20.1	LncRNA_from_Ensembl	ENST00000370206,ENST00000394202,ENST00000545882,ENST00000415017	3.10209	2.77039	2.66479	3.19254	3.08307	1.92957	4.631	1.7193	6.06188	5.05317	4.71693	4.61528	4.2561	2.56986	3.05335	4.14179	1.08844	0.019951	0.126077
ENST00000420724	ENSG00000235725	AC007389.3	LncRNA_from_Ensembl	---	2.41555	3.76727	2.47982	3.31563	3.45491	4.55307	1.17088	4.21551	5.89179	5.76028	3.72391	2.33725	4.86132	1.98642	3.02245	4.11093	1.08848	0.0347069	0.17917
ENST00000415019	ENSG00000176320	RP11-404O13.5	LncRNA_from_Ensembl	---	0	2.96226	2.82871	1.39421	2.58082	0	4.11014	2.02042	6.75753	0	0	1.77906	5.92496	5.02681	1.9823	3.07268	1.09038	0.0438798	0.206584
ENST00000609565	ENSG00000232973	CYP1B1-AS1	LncRNA_from_Ensembl	---	0	0	0	0	0	0	0	0	2.39107	0	0	2.73871	0.93009	1.57289	0	1.09039	1.09039	0.0109815	0.0857651
ENST00000565366	ENSG00000261191	RP11-16L14.2	LncRNA_from_Ensembl	ENST00000566621,ENST00000338183,ENST00000569302,ENST00000564586,ENST00000562877,ENST00000567573,ENST00000567389,ENST00000566807,ENST00000570265,ENST00000437989	3.10209	3.76727	2.26761	3.05797	2.93427	0	2.58639	2.26942	2.88131	3.76559	3.62537	3.88572	5.50349	3.44295	2.5308	3.62484	1.09404	0.043735	0.206185
ENST00000552334	ENSG00000257151	PWAR6	LncRNA_from_Ensembl	---	6.82929	7.27899	7.24872	7.29765	7.48155	3.43735	7.37674	7.68524	6.45995	5.56078	8.07516	8.97619	7.94993	9.90966	6.70718	7.80242	1.09523	0.0343776	0.178251
ENST00000631050	ENSG00000232006	AC005537.2	LncRNA_from_Ensembl	---	0	0	0	0	0	0	0	1.7193	0	0	1.85484	0.856529	0.93009	2.30743	0	1.09546	1.09546	0.00661953	0.0611592
ENST00000437673	ENSG00000236432	AC097662.2	LncRNA_from_Ensembl	ENST00000396578	0	0	0	0	0	0	0	0	0	0	0	2.90408	2.46649	2.30743	0	1.09686	1.09686	0.0213082	0.131571
ENST00000607052	ENSG00000271870	RP11-97C16.1	LncRNA_from_Ensembl	ENST00000488263,ENST00000459840,ENST00000491834,ENST00000480249,ENST00000231948,ENST00000424814,ENST00000482844,ENST00000432408,ENST00000434583,ENST00000498442	4.86685	5.04554	6.13827	5.38236	6.07547	3.00424	3.88424	6.07661	4.60585	3.23272	6.61226	6.35874	7.10554	8.10087	4.91385	6.01323	1.09937	0.0293154	0.161551
ENST00000635587	ENSG00000231551	RP11-495P10.1	LncRNA_from_Ensembl	---	6.11436	5.20587	4.90669	6.37914	3.91818	3.77002	6.22569	6.42345	4.40367	5.05317	7.16186	7.24589	6.96624	6.97069	5.21714	6.31785	1.10072	0.0394546	0.19379
ENST00000422022	ENSG00000224167	RP3-522D1.1	LncRNA_from_Ensembl	---	0	0	0	0	0	0	0	0	0	0	2.82916	2.08498	0	2.79182	0	1.10085	1.10085	0.0207433	0.129261
ENST00000508072	ENSG00000251298	RP11-425A23.1	LncRNA_from_Ensembl	ENST00000508208,ENST00000296582	0	0	0	0	0	0	0	1.33829	0	0	0	2.08498	1.49098	2.79182	0	1.10087	1.10087	0.00924753	0.0764047
ENST00000625278	ENSG00000281903	AF127936.7	LncRNA_from_Ensembl	---	0	0	0	0	0.872208	0	0	0	0	1.26307	1.45667	2.08498	1.49098	2.30743	0.124601	1.22902	1.10442	0.0200699	0.126506
ENST00000476561	ENSG00000250990	AC073635.5	LncRNA_from_Ensembl	ENST00000461882,ENST00000285871,ENST00000415740,ENST00000415750	4.91947	5.60152	4.27151	5.06905	5.1313	2.72657	3.88424	5.70612	5.96715	5.05317	5.66463	5.8718	6.04851	5.02681	4.51481	5.61974	1.10493	0.0129978	0.0955614
ENST00000631198	ENSG00000281016	RP11-2H3.7	LncRNA_from_Ensembl	ENST00000507078,ENST00000505900,ENST00000579770,ENST00000505939,ENST00000511833,ENST00000515578,ENST00000512994,ENST00000338977,ENST00000506646	5.36109	5.81552	5.26263	5.61586	5.61961	3.43735	4.11014	6.15606	5.72811	4.45949	6.31313	6.78714	6.6129	6.90087	5.03174	6.13682	1.10507	0.0104149	0.0827726
ENST00000600782	ENSG00000236467	KCNMA1-AS1	LncRNA_from_Ensembl	ENST00000372443,ENST00000404857,ENST00000475352,ENST00000372403,ENST00000626620,ENST00000286628,ENST00000372437,ENST00000604624,ENST00000372408,ENST00000404771,ENST00000372440,ENST00000286627,ENST00000434208,ENST00000457953,ENST00000372421,ENST00000354353,ENST00000406533	4.63481	5.31541	4.02334	4.04178	2.58082	3.77002	3.08897	4.53378	6.15076	5.16999	3.28151	5.89163	6.88015	3.30561	3.92216	5.03049	1.10833	0.0197053	0.125044
ENST00000560180	ENSG00000259221	CTD-2050N2.1	LncRNA_from_Ensembl	ENST00000559184,ENST00000560636,ENST00000558014	0	0	0	0	0	0	0	1.33829	0	0	2.16655	0	4.2561	0	0	1.10871	1.10871	0.0160362	0.109516
ENST00000567749	ENSG00000260423	RP13-735L24.1	LncRNA_from_Ensembl	---	4.27982	5.00251	6.16919	5.56714	4.64866	3.23699	5.1206	6.48629	6.77161	4.71156	5.05649	6.53304	6.58596	5.65464	4.8607	5.97137	1.11067	0.0208764	0.129817
ENST00000608783	ENSG00000273210	AP001437.1	LncRNA_from_Ensembl	ENST00000462274,ENST00000426672,ENST00000338785,ENST00000608928,ENST00000455097	1.66339	3.28309	2.47982	2.0898	2.11165	3.61325	3.08897	3.45092	2.06492	3.90695	4.97879	4.46451	3.45409	3.79052	2.61857	3.7301	1.11153	0.00862755	0.0728204
ENST00000424395	ENSG00000224819	AC093843.1	LncRNA_from_Ensembl	---	0	0	0	0	0	0	0	2.02042	0	0	0	0	3.45409	2.30743	0	1.11171	1.11171	0.0190695	0.122322
ENST00000611056	ENSG00000277423	RP11-173P15.9	LncRNA_from_Ensembl	ENST00000535413,ENST00000228506	3.27358	2.54904	3.80445	2.74406	2.93427	1.92957	2.24928	3.23371	2.88131	3.60887	3.98462	4.70769	5.18231	3.6837	2.78346	3.89746	1.11399	0.0084757	0.0719142
ENST00000560054	ENSG00000259692	RP11-499F3.2	LncRNA_from_Ensembl	---	2.68235	2.28746	1.71771	0	2.11165	3.91141	2.58639	1.33829	4.32945	0	5.01816	5.37621	2.46649	4.56758	2.18528	3.29946	1.11417	0.0332449	0.174471
ENST00000443034	ENSG00000227589	RP5-1092A11.5	LncRNA_from_Ensembl	ENST00000357733,ENST00000604074,ENST00000346387,ENST00000354437,ENST00000378295	0	3.13158	3.63758	3.89159	3.56023	3.00424	3.75647	4.53378	3.53775	3.60887	6.23174	3.52842	4.03489	3.30561	2.99738	4.11158	1.1142	0.0432134	0.204723
ENST00000433152	ENSG00000228065	LINC01515	LncRNA_from_Ensembl	---	4.01554	2.77039	1.33691	2.3423	2.76834	4.15837	1.17088	4.09165	0	5.16999	3.72391	4.29613	5.64072	3.44295	2.65182	3.76648	1.11466	0.0459815	0.212659
ENST00000573394	ENSG00000263069	CTD-2047H16.4	LncRNA_from_Ensembl	ENST00000517795,ENST00000521830,ENST00000572622,ENST00000560083,ENST00000523228,ENST00000523999,ENST00000522577,ENST00000411702,ENST00000518644,ENST00000558116,ENST00000519117,ENST00000523828,ENST00000508628,ENST00000520565,ENST00000520484,ENST00000521565,ENST00000522200,ENST00000520537,ENST00000323854,ENST00000518907,ENST00000518137,ENST00000520367,ENST00000518901,ENST00000582970,ENST00000517295…	3.42683	4.28091	4.48319	3.81019	4.38758	1.92957	1.80858	4.48537	3.24655	4.03568	5.05649	5.70245	4.66935	4.73742	3.44669	4.5619	1.11521	0.0451697	0.210435
ENST00000634744	ENSG00000282950	RP11-174O3.6	LncRNA_from_Ensembl	---	0	0	0	0	0	0	0	0	0	0	2.42274	2.08498	3.32969	0	0	1.11963	1.11963	0.0186721	0.120693
ENST00000606401	ENSG00000272323	CTD-2517O10.6	LncRNA_from_Ensembl	ENST00000502782,ENST00000514080,ENST00000610313,ENST00000508722,ENST00000505624,ENST00000508377,ENST00000506758,ENST00000502674	4.43244	4.7133	3.34434	4.47052	4.82809	1.92957	5.26845	4.9089	3.77993	5.56078	6.01532	4.70769	6.21601	5.65464	4.14096	5.26332	1.12236	0.0295275	0.162276
ENST00000609745	ENSG00000234684	SDCBP2-AS1	LncRNA_from_Ensembl	ENST00000360779,ENST00000618770,ENST00000615838,ENST00000381812,ENST00000339987,ENST00000617804	4.81225	4.76571	5.59422	5.06905	5.71393	1.92957	4.631	6.17144	4.83772	5.27805	5.23418	6.28567	6.44315	6.13186	4.6451	5.76887	1.12376	0.0366837	0.185242
ENST00000541723	ENSG00000255650	FAM222A-AS1	LncRNA_from_Ensembl	ENST00000538780,ENST00000358906	3.56536	4.20702	3.44885	3.96864	2.58082	3.61325	2.24928	4.09165	5.44144	5.68376	3.72391	3.96275	6.02864	2.56986	3.37617	4.50029	1.12411	0.00814063	0.0700529
ENST00000615068	ENSG00000277543	RP11-452L6.8	LncRNA_from_Ensembl	ENST00000389202,ENST00000565462,ENST00000287490	0	0.978555	0	0	0.872208	0	0	0	2.88131	3.00006	1.85484	0	0	1.98642	0.264395	1.38895	1.12455	0.0342867	0.178006
ENST00000583691	ENSG00000266604	RP11-856M7.6	LncRNA_from_Ensembl	---	0	0	0	0	0	0	0	1.7193	4.0807	0	0	2.08498	0	0	0	1.12643	1.12643	0.0162808	0.110544
ENST00000442036	ENSG00000223960	AC009948.5	LncRNA_from_Ensembl	---	3.10209	2.54904	2.0187	0.859349	1.8038	0	1.17088	2.02042	2.06492	0	3.1459	4.10547	3.45409	4.62644	1.64341	2.77389	1.13048	0.0353702	0.181258
ENST00000505200	ENSG00000249856	CTD-2503O16.4	LncRNA_from_Ensembl	ENST00000322348	0	0	1.71771	0	0	0	0	2.26942	1.0436	0	0.904869	0.856529	3.56861	0.990958	0.245387	1.37628	1.1309	0.045168	0.210434
ENST00000415991	ENSG00000226320	AC018359.1	LncRNA_from_Ensembl	---	0	0	0	0	0	0	0	1.7193	0	0	3.40546	0	0	2.79182	0	1.13094	1.13094	0.017927	0.117538
ENST00000562919	ENSG00000260526	RP11-73K9.2	LncRNA_from_Ensembl	ENST00000502954,ENST00000506522,ENST00000510527,ENST00000309703,ENST00000274000	4.19699	3.6606	4.43311	4.24129	4.64866	2.38242	4.39395	5.14533	3.88731	4.5485	5.20035	4.99121	6.21601	5.88905	3.99386	5.12539	1.13153	0.00380127	0.0422563
ENST00000445414	ENSG00000236256	DIAPH2-AS1	LncRNA_from_Ensembl	ENST00000373061,ENST00000324765	0	0	0	0	0	0	0	0	0	1.92605	1.45667	2.5519	0	1.98642	0	1.13158	1.13158	0.0104109	0.0827606
ENST00000579933	ENSG00000265091	RP11-835E18.5	LncRNA_from_Ensembl	---	0	0	0	0	0	0	0	2.26942	0	0	0	2.08498	0	3.56834	0	1.13182	1.13182	0.0173483	0.115092
ENST00000565102	ENSG00000260555	RP11-728K20.2	LncRNA_from_Ensembl	---	6.77321	6.65765	6.38213	6.27681	7.15996	5.87265	6.24962	7.00709	8.39854	7.32739	7.67428	7.92233	8.62845	6.33963	6.48172	7.61396	1.13224	0.000354304	0.00838311
ENST00000567862	ENSG00000261310	RP11-354I13.1	LncRNA_from_Ensembl	---	0	0	0	0	0	0	0	0	1.64281	0	1.85484	1.39031	3.0432	0	0	1.13302	1.13302	0.00865215	0.0729597
ENST00000448017	ENSG00000228651	RP11-556E13.1	LncRNA_from_Ensembl	---	1.66339	0	1.33691	0	0	0	0	2.4817	3.98724	0	1.45667	2.08498	0.93009	0	0.428615	1.56295	1.13434	0.043939	0.206703
ENST00000612811	ENSG00000278448	CTD-2240J17.3	LncRNA_from_Ensembl	---	2.90743	2.77039	2.97589	1.78352	2.76834	0	1.80858	4.3834	2.65691	0	5.09382	3.30997	2.20839	5.30424	2.14488	3.27953	1.13465	0.0174004	0.115299
ENST00000513645	ENSG00000249373	RP11-650J17.2	LncRNA_from_Ensembl	ENST00000503423,ENST00000506722,ENST00000503271	2.08794	0	1.33691	2.90954	0.872208	0	1.17088	1.33829	2.06492	0	1.45667	2.08498	5.69215	3.6837	1.19678	2.33153	1.13475	0.0273077	0.154476
ENST00000455354	ENSG00000235123	DSCAM-AS1	LncRNA_from_Ensembl	ENST00000400454	0	0	0	0	0	0	0	2.02042	0	4.03568	0	0	1.89382	0	0	1.1357	1.1357	0.0177838	0.116957
ENST00000610005	ENSG00000237298	TTN-AS1	LncRNA_from_Ensembl	ENST00000460472,ENST00000615779,ENST00000634225,ENST00000589042,ENST00000342992,ENST00000360870,ENST00000342175,ENST00000591111,ENST00000359218	0	0	0	0	0	0	0	2.4817	0	0	2.16655	0	0	3.30561	0	1.13627	1.13627	0.0180861	0.118225
ENST00000619032	ENSG00000275759	RP11-131L12.3	LncRNA_from_Ensembl	---	3.10209	4.20702	2.66479	2.3423	3.08307	0	2.58639	3.95614	2.88131	1.26307	4.5657	4.70769	3.45409	5.11166	2.56938	3.70567	1.13629	0.0482567	0.218989
ENST00000442432	ENSG00000233554	B4GALT1-AS1	LncRNA_from_Ensembl	ENST00000535206,ENST00000379731	1.66339	2.54904	1.71771	1.78352	0.872208	0	2.85946	3.88329	1.0436	2.72252	3.72391	4.23534	1.49098	2.30743	1.63505	2.77244	1.13739	0.0276409	0.15568
ENST00000439450	ENSG00000234862	RP5-1097P24.1	LncRNA_from_Ensembl	---	0	0	0	0	0	0	0	2.02042	0	2.37856	0	0	3.56861	0	0	1.13823	1.13823	0.0192299	0.122999
ENST00000445372	ENSG00000235724	AC009299.2	LncRNA_from_Ensembl	ENST00000405852,ENST00000402568,ENST00000439442,ENST00000456358,ENST00000432002,ENST00000470324,ENST00000457887,ENST00000259075,ENST00000437623,ENST00000392749,ENST00000429217,ENST00000432692,ENST00000406287,ENST00000468831	1.05922	0	0	1.39421	0	0	0	2.02042	0	0	2.16655	1.77906	1.89382	2.56986	0.35049	1.48996	1.13947	0.0310696	0.167343
ENST00000432062	ENSG00000235189	RP4-537K23.4	LncRNA_from_Ensembl	ENST00000394422,ENST00000425117,ENST00000498179,ENST00000427972	0	0	0	1.39421	0	0	0	0	0	1.26307	2.16655	2.08498	1.89382	1.98642	0.199172	1.34212	1.14295	0.0415599	0.199998
ENST00000609909	ENSG00000273373	RP5-1074L1.4	LncRNA_from_Ensembl	ENST00000467986,ENST00000541986,ENST00000472422,ENST00000461647,ENST00000369779,ENST00000369781,ENST00000492412,ENST00000528649,ENST00000437429	7.12647	7.41647	7.52459	7.42615	7.50152	3.43735	6.76325	7.61387	7.81345	6.09176	7.44793	8.57136	8.8342	8.82739	6.74226	7.88571	1.14345	0.049875	0.223602
ENST00000611460	ENSG00000278383	RP4-694B14.8	LncRNA_from_Ensembl	ENST00000252979,ENST00000481610,ENST00000376436	3.80794	4.12915	4.02334	3.96864	4.20474	0	3.08897	4.79436	3.07546	2.72252	5.33116	4.29613	5.10851	5.91289	3.31754	4.463	1.14546	0.0472207	0.216136
ENST00000519159	ENSG00000253164	RP11-563N12.2	LncRNA_from_Ensembl	---	0	0	0	0	0	0	0	2.26942	0	0	1.45667	2.08498	2.20839	0	0	1.14564	1.14564	0.00757004	0.0667651
ENST00000520930	ENSG00000253190	AC084082.3	LncRNA_from_Ensembl	---	0	0	0	0	0	0	0	2.02042	1.64281	0	1.45667	2.90408	0	0	0	1.14628	1.14628	0.00785199	0.0684178
ENST00000607241	ENSG00000271855	RP11-214N9.1	LncRNA_from_Ensembl	ENST00000497134,ENST00000618923,ENST00000478059,ENST00000310823	4.01554	3.28309	4.62378	5.3249	4.60009	3.91141	5.93242	5.4528	5.12778	5.76028	5.9146	5.43146	5.74181	6.30401	4.52732	5.67611	1.14879	0.0131619	0.0963316
ENST00000600765	ENSG00000268889	CTD-2616J11.14	LncRNA_from_Ensembl	---	0	0	0	0	0	0	0	2.02042	0	0	3.81615	0	2.20839	0	0	1.14928	1.14928	0.0159087	0.108984
ENST00000442072	ENSG00000233081	RP11-440G5.2	LncRNA_from_Ensembl	ENST00000297689	0	0	0	0	0	0	0	0	0	0	3.72391	2.33725	0	1.98642	0	1.14965	1.14965	0.0167812	0.112664
ENST00000557025	ENSG00000258970	RP11-100M12.1	LncRNA_from_Ensembl	ENST00000555083,ENST00000615808,ENST00000554696,ENST00000333743	0	1.5563	0	0.859349	0	0	0	2.26942	0	1.92605	2.42274	0	3.86601	0	0.345092	1.49774	1.15265	0.0439759	0.206815
ENST00000573177	ENSG00000262001	DLGAP1-AS2	LncRNA_from_Ensembl	ENST00000400150,ENST00000581699,ENST00000315677,ENST00000400145,ENST00000539435,ENST00000534970,ENST00000515196,ENST00000581527,ENST00000400147,ENST00000400149,ENST00000400155	5.97216	5.54266	5.17393	5.51671	6.22711	4.79126	5.1206	6.87242	5.86576	5.05317	7.60486	6.17671	8.14712	6.69628	5.47778	6.6309	1.15313	0.00163396	0.0240416
ENST00000592934	ENSG00000267073	AC005256.1	LncRNA_from_Ensembl	---	0	0	1.33691	0	0	0	0	0	2.65691	3.43302	2.42274	0	0.93009	0	0.190987	1.34897	1.15798	0.0470702	0.215695
ENST00000560578	ENSG00000259177	RP11-154B12.3	LncRNA_from_Ensembl	ENST00000560738,ENST00000633485,ENST00000560418,ENST00000559809,ENST00000268182	4.19699	3.28309	3.88116	3.53417	3.75028	0	3.08897	4.15491	4.47426	3.60887	4.5657	3.7181	4.38672	4.93664	3.10495	4.2636	1.15865	0.0277538	0.156088
ENST00000421685	ENSG00000230844	ZNF674-AS1	LncRNA_from_Ensembl	ENST00000414387,ENST00000521626,ENST00000522017,ENST00000518708,ENST00000523374	6.78744	5.84017	6.40829	5.87798	5.71393	3.61325	6.56775	6.90958	6.49433	6.58803	6.80467	7.49313	7.21509	7.41659	5.82983	6.98877	1.15894	0.0093687	0.0770491
ENST00000513793	ENSG00000248740	RP11-328K4.1	LncRNA_from_Ensembl	---	0	0	0	0	0	0	0	0	0	3.60887	1.45667	3.05243	0	0	0	1.15971	1.15971	0.0180066	0.117853
ENST00000601343	ENSG00000203506	RBMS3-AS2	LncRNA_from_Ensembl	ENST00000383767,ENST00000434693,ENST00000452462,ENST00000383766,ENST00000456853,ENST00000637842,ENST00000273139,ENST00000636680,ENST00000497205,ENST00000635992,ENST00000445033	0	0	0	0	0	0	0	3.95614	0	0	0	4.17186	0	0	0	1.16114	1.16114	0.049983	0.223864
ENST00000508255	ENSG00000251599	RP11-232L2.2	LncRNA_from_Ensembl	ENST00000454765,ENST00000287773	0	0	0	0	0	0	0	2.02042	2.06492	0	0	2.5519	1.49098	0	0	1.16117	1.16117	0.00772284	0.0676849
ENST00000534675	ENSG00000254689	RP11-354A14.1	LncRNA_from_Ensembl	---	0	0	0	0	0	0	0	2.26942	1.64281	1.92605	0	0	0	2.30743	0	1.16367	1.16367	0.00985603	0.0797328
ENST00000445272	ENSG00000227591	RP1-28O10.1	LncRNA_from_Ensembl	ENST00000367029	0	0.978555	0	0	0	0	0	0	2.88131	0	4.27201	0	0	1.98642	0.139794	1.30568	1.16588	0.0278527	0.156423
ENST00000559495	ENSG00000259265	RP11-809H16.4	LncRNA_from_Ensembl	ENST00000260364,ENST00000527315,ENST00000525143,ENST00000448182,ENST00000388866,ENST00000455873,ENST00000525163,ENST00000530406	0	0	0	0	0	0	0	2.02042	0	0	0.904869	2.5519	2.68535	0	0	1.16608	1.16608	0.00722622	0.0648584
ENST00000513211	ENSG00000251129	RP11-734I18.1	LncRNA_from_Ensembl	---	0	0	0	0	0	0	0	2.4817	2.65691	0	1.45667	0	0	1.57289	0	1.16688	1.16688	0.00800115	0.0692806
ENST00000615487	ENSG00000275234	CTD-2396E7.11	LncRNA_from_Ensembl	ENST00000590818,ENST00000308243,ENST00000598494,ENST00000590867,ENST00000381480,ENST00000356762,ENST00000591795,ENST00000543576,ENST00000590444,ENST00000600229	3.27358	5.41721	5.20411	5.61586	5.3527	3.23699	5.31455	6.09285	5.78476	4.63233	5.71342	6.66568	7.14299	5.5672	4.77357	5.94275	1.16918	0.0167452	0.112542
ENST00000606853	ENSG00000246089	RP11-115C21.2	LncRNA_from_Ensembl	ENST00000519480,ENST00000344683,ENST00000522905	6.41847	6.22414	5.42518	6.57667	5.71393	6.06654	6.82825	6.98985	7.45174	8.41454	6.66282	7.79119	7.89611	6.24888	6.17903	7.35073	1.17171	0.00034336	0.00820525
ENST00000409590	ENSG00000222030	AC007131.1	LncRNA_from_Ensembl	---	0	0	0	0	0	0	0	2.83067	0	0	0	2.33725	3.0432	0	0	1.17302	1.17302	0.0159736	0.109253
ENST00000550837	ENSG00000258297	RP11-658F2.8	LncRNA_from_Ensembl	ENST00000528106,ENST00000310046,ENST00000534198,ENST00000529195,ENST00000531969,ENST00000396053,ENST00000524637,ENST00000525754	8.63936	8.35352	8.81517	8.14323	9.16912	6.48376	8.05699	9.41676	7.99846	10.1252	9.38638	9.87864	8.76683	10.3004	8.23731	9.41039	1.17308	0.00439085	0.046423
ENST00000581232	ENSG00000265496	MIR1539	LncRNA_from_Ensembl	ENST00000332968,ENST00000613385,ENST00000578528,ENST00000578532,ENST00000618619,ENST00000579248,ENST00000580210,ENST00000318240,ENST00000582588,ENST00000577910,ENST00000582935,ENST00000583036,ENST00000581091,ENST00000582392,ENST00000618613,ENST00000579408,ENST00000581373,ENST00000578966,ENST00000583637,ENST00000582782,ENST00000581305,ENST00000584364,ENST00000615479,ENST00000580387,ENST00000617346…	4.10912	3.8666	5.11162	5.17038	2.93427	3.00424	4.00161	4.62597	4.78315	5.72253	5.13021	5.48467	5.4744	5.1918	4.02826	5.20182	1.17356	0.0122561	0.0920699
ENST00000543206	ENSG00000256969	RP11-320N7.2	LncRNA_from_Ensembl	---	0	0	0	0	0	0	0	3.45092	0	0	0	2.08498	2.68535	0	0	1.17447	1.17447	0.0154152	0.106842
ENST00000629389	ENSG00000281357	ARRDC3-AS1	LncRNA_from_Ensembl	ENST00000514284,ENST00000265138,ENST00000507075,ENST00000508948,ENST00000503192	0	0	0	0	0	0	0	0	0	0	1.45667	0	2.87534	3.88997	0	1.17457	1.17457	0.0158059	0.108502
ENST00000585346	ENSG00000267278	MAP3K14-AS1	LncRNA_from_Ensembl	ENST00000586092,ENST00000331495,ENST00000587489,ENST00000331780,ENST00000586359,ENST00000328118,ENST00000587856,ENST00000586643,ENST00000588866,ENST00000376926,ENST00000592267,ENST00000589911,ENST00000344686	0	1.5563	1.71771	0.859349	2.36522	1.92957	2.58639	2.26942	2.39107	5.27805	1.85484	3.18694	2.68535	1.57289	1.57351	2.74837	1.17486	0.0174087	0.115331
ENST00000601192	ENSG00000269604	AC005523.2	LncRNA_from_Ensembl	ENST00000269856	0	0	0	0	0	0	0	2.66671	0	4.63233	0	0	0.93009	0	0	1.17559	1.17559	0.0151021	0.105411
ENST00000440249	ENSG00000230881	RP11-486B10.3	LncRNA_from_Ensembl	ENST00000372584,ENST00000460604,ENST00000372583	3.10209	3.28309	4.02334	3.81019	3.21795	4.15837	1.17088	4.3834	5.51024	3.90695	6.24839	4.75177	3.0432	3.15381	3.25227	4.42825	1.17598	0.0134483	0.0976373
ENST00000455219	ENSG00000233723	LINC01122	LncRNA_from_Ensembl	---	0	0	0	0	0	0	0	2.26942	0	0	2.64021	0	3.32969	0	0	1.17705	1.17705	0.0158499	0.108681
ENST00000554025	ENSG00000259119	RP11-1127D7.1	LncRNA_from_Ensembl	---	0	0	0	0	0	0	0	1.7193	0	0	1.85484	0	2.68535	1.98642	0	1.17799	1.17799	0.00721476	0.0647929
ENST00000426969	ENSG00000235665	LINC00298	LncRNA_from_Ensembl	---	0	0	0.818071	0	0	0	0	2.26942	2.06492	0	2.42274	0	0	2.30743	0.116867	1.29493	1.17806	0.0176856	0.116535
ENST00000523945	ENSG00000253848	RP11-10N23.5	LncRNA_from_Ensembl	ENST00000399300,ENST00000520961,ENST00000519109,ENST00000518597,ENST00000517700,ENST00000521947,ENST00000520560	0	0	0	0	0	0	0	0	2.06492	0	0	3.30997	2.87534	0	0	1.1786	1.1786	0.016842	0.1129
ENST00000620519	ENSG00000275764	RP11-582E3.6	LncRNA_from_Ensembl	ENST00000538186	5.75773	5.73894	6.44666	6.2149	6.73429	4.46405	4.95585	7.09843	6.68497	3.23272	7.54547	7.45364	7.96569	8.58553	5.75892	6.93807	1.17915	0.00605732	0.0576144
ENST00000537478	ENSG00000256732	RP11-407A16.3	LncRNA_from_Ensembl	---	0	0	0	0	0	0	0	2.66671	0	0	0.904869	0	1.89382	2.79182	0	1.1796	1.1796	0.00735514	0.0655789
ENST00000503452	ENSG00000251141	RP11-53O19.1	LncRNA_from_Ensembl	ENST00000507110,ENST00000515647	0	0	0	0	0	0	0	0	0	0	1.85484	2.33725	0	4.07039	0	1.18036	1.18036	0.0146992	0.10353
ENST00000586447	ENSG00000267586	LINC00907	LncRNA_from_Ensembl	---	0	0	0	0	0	0	0	2.02042	0	0	2.16655	1.77906	0	2.30743	0	1.18192	1.18192	0.00683674	0.0624873
ENST00000614212	ENSG00000274227	RP1-267L14.6	LncRNA_from_Ensembl	ENST00000546477,ENST00000552052,ENST00000261735,ENST00000455836	3.56536	5.63007	6.00749	5.66299	5.96473	3.61325	4.11014	6.24597	5.60767	4.5485	5.97587	6.55808	6.54458	7.34829	4.93629	6.11842	1.18213	0.0338491	0.176584
ENST00000623760	ENSG00000279712	CTA-280A3.2	LncRNA_from_Ensembl	---	0	1.5563	2.47982	0	1.41193	1.92957	3.28694	5.57348	1.64281	0	0	7.66433	1.49098	2.56986	1.52351	2.70592	1.18241	0.00681449	0.0623589
ENST00000448729	ENSG00000230091	TMEM254-AS1	LncRNA_from_Ensembl	ENST00000463209,ENST00000372277,ENST00000372274,ENST00000372275,ENST00000476173,ENST00000372281,ENST00000467529,ENST00000463029,ENST00000613758,ENST00000372273,ENST00000472622,ENST00000483732,ENST00000450179	0	0	0	0	0	0	0	0	0	0	0	5.13128	0	3.15381	0	1.18358	1.18358	0.0470013	0.215531
ENST00000439529	ENSG00000236526	RP4-742J24.2	LncRNA_from_Ensembl	ENST00000488503,ENST00000449299,ENST00000378226,ENST00000618296,ENST00000455911,ENST00000254977,ENST00000422390,ENST00000618918,ENST00000473180,ENST00000473416,ENST00000471120,ENST00000405977,ENST00000430557,ENST00000450368,ENST00000399006	6.45458	6.57194	5.34619	5.46446	6.4896	2.72657	5.31455	6.04356	6.03877	6.52363	6.75892	7.8532	7.6122	5.84015	5.48113	6.6672	1.18608	0.0450636	0.210125
ENST00000513758	ENSG00000249310	APOBEC3B-AS1	LncRNA_from_Ensembl	ENST00000335760,ENST00000402182,ENST00000407298,ENST00000618553,ENST00000333467	0	0	0	0	0	0	0	0	1.64281	1.26307	2.82916	0	0	2.56986	0	1.18641	1.18641	0.00918695	0.0760811
ENST00000522875	ENSG00000249859	PVT1	LncRNA_from_Ensembl	---	4.01554	4.7133	6.10667	6.08249	5.86547	4.04017	5.93242	6.33061	4.60585	5.79708	6.67519	7.0568	7.5647	7.03728	5.25087	6.43821	1.18735	0.0134358	0.0975894
ENST00000564127	ENSG00000260021	RP11-480I12.10	LncRNA_from_Ensembl	ENST00000235790,ENST00000367265,ENST00000367264,ENST00000602511	0	0	0	0	0	0	0	2.26942	0	0	1.85484	0	2.20839	1.98642	0	1.18844	1.18844	0.00700197	0.0634876
ENST00000436283	ENSG00000236336	RP3-430A16.1	LncRNA_from_Ensembl	ENST00000483019,ENST00000328908,ENST00000491864,ENST00000397588,ENST00000440139,ENST00000472453	0	0	0	0	0	0	0	0.81906	0	2.37856	2.16655	1.39031	0	1.57289	0	1.18963	1.18963	0.0054625	0.0538645
ENST00000623655	ENSG00000280303	ERICD	LncRNA_from_Ensembl	ENST00000518019,ENST00000220592,ENST00000519980,ENST00000517293,ENST00000523609	5.53977	3.5454	4.21335	4.24129	3.83667	2.38242	3.28694	5.26486	3.66392	5.27805	5.68923	5.70245	6.47287	3.30561	3.86369	5.05385	1.19016	0.0234434	0.139866
ENST00000589434	ENSG00000237298	TTN-AS1	LncRNA_from_Ensembl	ENST00000460472,ENST00000615779,ENST00000589042,ENST00000342992,ENST00000342175,ENST00000591111,ENST00000359218	0	0	0	0	0	0	0	0	0	0	3.98462	4.35447	0	0	0	1.1913	1.1913	0.0483913	0.219332
ENST00000507435	ENSG00000248973	RP11-445O3.2	LncRNA_from_Ensembl	---	0	0	0	0	0	0	0	3.45092	4.89029	0	0	0	0	0	0	1.1916	1.1916	0.0477157	0.217522
ENST00000499653	ENSG00000246263	UBR5-AS1	LncRNA_from_Ensembl	ENST00000518205,ENST00000521922,ENST00000220959,ENST00000517465,ENST00000520539	4.75549	4.76571	5.47553	5.87798	6.39311	3.91141	5.52524	6.7134	3.77993	3.76559	7.6305	7.16671	7.63866	8.36993	5.2435	6.43782	1.19432	0.00587669	0.0564891
ENST00000445083	ENSG00000225328	LINC01594	LncRNA_from_Ensembl	---	0	0	0	0	0	0	0	0	2.06492	0	1.85484	0	2.87534	1.57289	0	1.19543	1.19543	0.00764028	0.0671536
ENST00000420096	ENSG00000233903	Z83851.4	LncRNA_from_Ensembl	ENST00000515426	4.01554	4.81628	4.57842	4.92181	5.06126	4.55307	4.39395	5.4528	6.107	6.95659	5.39237	5.96835	6.77673	4.07039	4.62005	5.81775	1.1977	0.000398006	0.00907288
ENST00000540738	ENSG00000196167	COLCA1	LncRNA_from_Ensembl	ENST00000610738,ENST00000398035,ENST00000526216,ENST00000614153,ENST00000528846	1.66339	3.4202	2.97589	4.92181	4.74116	4.93068	3.46099	4.94514	5.78476	6.09176	4.51155	4.61528	5.25252	3.30561	3.73059	4.92952	1.19893	0.0479517	0.218229
ENST00000507660	ENSG00000251022	THAP9-AS1	LncRNA_from_Ensembl	ENST00000506495,ENST00000505901,ENST00000507676,ENST00000507051,ENST00000355196,ENST00000514244,ENST00000514440,ENST00000509353,ENST00000302236,ENST00000503210	0	0	0	0	0	0	0	0	0	0	0	2.73871	2.87534	2.79182	0	1.20084	1.20084	0.0160377	0.109518
ENST00000424518	ENSG00000228630	HOTAIR	LncRNA_from_Ensembl	ENST00000243082,ENST00000546378	0	0	0	0	0	0	0	0	0	0	2.82916	4.10547	1.49098	0	0	1.20366	1.20366	0.0135946	0.0983455
ENST00000476569	ENSG00000242154	RP4-778K6.3	LncRNA_from_Ensembl	ENST00000482897,ENST00000393651,ENST00000462282,ENST00000460391,ENST00000482862,ENST00000465112	4.63481	3.76727	4.21335	4.84215	4.94938	1.26586	4.47737	4.66994	3.53775	4.36463	5.87225	6.2706	6.04851	5.81507	4.02146	5.22554	1.20408	0.0224854	0.136131
ENST00000499008	ENSG00000245573	BDNF-AS	LncRNA_from_Ensembl	ENST00000356660,ENST00000314915,ENST00000395981,ENST00000525528,ENST00000524596,ENST00000395978,ENST00000438929,ENST00000420794,ENST00000395980,ENST00000530861,ENST00000439476,ENST00000395983,ENST00000530786,ENST00000418212,ENST00000533131,ENST00000278193,ENST00000395986,ENST00000532997,ENST00000533246,ENST00000525950,ENST00000584049	3.27358	4.28091	3.72342	5.20264	4.49774	1.92957	4.95585	2.02042	4.89029	5.16999	6.35985	6.17671	8.52941	3.15381	3.98053	5.18578	1.20525	0.00684994	0.0625594
ENST00000445252	ENSG00000149656	LINC00266-1	LncRNA_from_Ensembl	---	0	0	0	0	0	0	0	0	0	0	2.82916	3.05243	0	2.56986	0	1.20735	1.20735	0.0155178	0.107278
ENST00000537269	ENSG00000257084	U47924.27	LncRNA_from_Ensembl	ENST00000539029,ENST00000542912,ENST00000546111,ENST00000537646,ENST00000545555,ENST00000399448,ENST00000537533,ENST00000416215,ENST00000542761,ENST00000543465,ENST00000399433,ENST00000318974,ENST00000456013,ENST00000440277,ENST00000535923	4.86685	5.76492	3.63758	4.88253	5.43808	5.68844	5.6741	5.99252	6.17216	7.33991	5.73721	7.38533	7.1522	4.62644	5.13607	6.34368	1.20761	0.00309682	0.0368123
ENST00000607014	ENSG00000272345	RP1-30M3.5	LncRNA_from_Ensembl	ENST00000230048,ENST00000537591,ENST00000476436	4.27982	3.8666	4.71042	4.71374	3.65838	0	3.28694	5.3211	4.0807	0	5.16571	5.72474	6.18043	6.50562	3.50227	4.71119	1.20891	0.0380084	0.189357
ENST00000600379	ENSG00000268895	A1BG-AS1	LncRNA_from_Ensembl	ENST00000600966,ENST00000595763,ENST00000598345,ENST00000311044,ENST00000263100,ENST00000596924,ENST00000595014,ENST00000425453	0	0	0	0	0	0	0	2.83067	0	0	0.904869	0	0	4.73742	0	1.21042	1.21042	0.0126596	0.0940191
ENST00000520575	ENSG00000254224	KB-1043D8.6	LncRNA_from_Ensembl	ENST00000519322,ENST00000287022,ENST00000524341,ENST00000521036,ENST00000287025,ENST00000523821,ENST00000518876,ENST00000523920,ENST00000517523,ENST00000521948,ENST00000522822,ENST00000518406,ENST00000517603	0	0	0	0	0	0	0	0	1.64281	0	1.45667	2.33725	1.49098	1.57289	0	1.21437	1.21437	0.00443823	0.0467682
ENST00000435043	ENSG00000230269	RP1-40E16.9	LncRNA_from_Ensembl	---	0	0	0	0	0	0	0	2.4817	0	0	0	0	4.03489	1.98642	0	1.21472	1.21472	0.0136284	0.0984927
ENST00000551847	ENSG00000258121	RP11-722P11.4	LncRNA_from_Ensembl	ENST00000551266,ENST00000548364,ENST00000549398,ENST00000548913,ENST00000314014,ENST00000380491	0	0	0	1.39421	0.872208	0	0	0	3.07546	4.15387	1.45667	2.08498	0	0	0.323774	1.53871	1.21494	0.0311532	0.16765
ENST00000620177	ENSG00000232973	CYP1B1-AS1	LncRNA_from_Ensembl	ENST00000614273,ENST00000490576,ENST00000492443,ENST00000610745,ENST00000494864,ENST00000613082	1.05922	0.978555	2.47982	0.859349	2.11165	3.00424	3.28694	1.7193	4.0807	2.72252	4.06201	3.7181	3.6747	2.30743	1.96854	3.18354	1.215	0.0267386	0.152328
ENST00000514255	ENSG00000250337	LINC01021	LncRNA_from_Ensembl	---	0	0	0	0	0	0	0	2.02042	0	0	0	3.18694	0	3.30561	0	1.21614	1.21614	0.0141518	0.10098
ENST00000602507	ENSG00000270069	MIR222HG	LncRNA_from_Ensembl	---	5.39864	5.63007	6.19947	6.06505	6.61712	4.04017	6.89044	7.43427	5.60767	5.32919	8.24657	7.61745	6.92383	8.19624	5.83442	7.05075	1.21632	0.00844848	0.0717863
ENST00000572466	ENSG00000263033	RP11-396B14.2	LncRNA_from_Ensembl	---	4.5031	4.81628	4.79216	4.3021	4.06857	2.38242	3.88424	5.26486	7.9121	4.2631	4.8096	3.96275	7.16135	3.88997	4.10698	5.32339	1.21641	0.00420355	0.0450761
ENST00000453284	ENSG00000226245	ZNF32-AS1	LncRNA_from_Ensembl	ENST00000485351,ENST00000374433,ENST00000395797	2.68235	3.5454	1.33691	2.55712	2.76834	0	2.85946	3.45092	2.06492	3.23272	3.5196	4.10547	3.45409	4.44212	2.24994	3.46712	1.21718	0.0270098	0.153332
ENST00000608940	ENSG00000272763	RP11-357H14.17	LncRNA_from_Ensembl	ENST00000567101	0	0	0	0	0	0	0	2.02042	2.06492	0	0	0	4.44785	0	0	1.21903	1.21903	0.0126692	0.0940616
ENST00000437646	ENSG00000227078	AC004448.2	LncRNA_from_Ensembl	ENST00000461366	0	1.5563	0	0	0	0	0	1.7193	2.06492	0	1.85484	0	2.46649	1.98642	0.222328	1.44171	1.21938	0.0293445	0.161643
ENST00000606539	ENSG00000271969	U47924.29	LncRNA_from_Ensembl	ENST00000542912,ENST00000536316,ENST00000546111,ENST00000537646,ENST00000545555,ENST00000545167,ENST00000543465,ENST00000399433,ENST00000440277,ENST00000544888,ENST00000535923	4.5031	5.91169	3.23167	5.49082	5.3527	6.63415	5.52524	6.41055	7.11871	8.63379	5.63961	6.98476	6.7159	3.6837	5.23562	6.45529	1.21966	0.0145873	0.10306
ENST00000533578	ENSG00000184608	FAM167A-AS1	LncRNA_from_Ensembl	ENST00000531564,ENST00000527445,ENST00000528897,ENST00000284486,ENST00000534308	0	0	0	0	0	0	0	0	0	0	0	1.77906	3.19354	3.56834	0	1.22014	1.22014	0.0143314	0.101793
ENST00000413076	ENSG00000235703	LINC00894	LncRNA_from_Ensembl	---	2.08794	0	0.818071	2.3423	2.11165	1.26586	0	2.02042	2.06492	0	3.28151	2.90408	3.45409	3.44295	1.23226	2.45257	1.22031	0.0297806	0.16311
ENST00000451742	ENSG00000237978	KCNMB2-AS1	LncRNA_from_Ensembl	ENST00000455865,ENST00000452583,ENST00000436247,ENST00000470361,ENST00000432997,ENST00000614557,ENST00000617329,ENST00000420517,ENST00000422927,ENST00000358316,ENST00000437510	2.08794	3.6606	0.818071	1.39421	3.56023	1.92957	1.80858	1.33829	1.0436	6.25934	5.99573	6.02333	0	3.15381	2.17988	3.40201	1.22213	0.00929093	0.0766377
ENST00000555438	ENSG00000224186	C5orf66	LncRNA_from_Ensembl	ENST00000423969,ENST00000451949,ENST00000506671,ENST00000505827,ENST00000304332,ENST00000508785,ENST00000510038,ENST00000512507,ENST00000312469,ENST00000508120,ENST00000511494,ENST00000504197,ENST00000513268,ENST00000513210,ENST00000511689,ENST00000360597,ENST00000507868	0	0	0	0	0	0	0	0.81906	0	0	3.28151	1.77906	2.68535	0	0	1.22357	1.22357	0.00571319	0.055506
ENST00000588733	ENSG00000235066	AC009303.1	LncRNA_from_Ensembl	ENST00000474006,ENST00000460781,ENST00000376300,ENST00000319432	3.56536	3.13158	2.82871	2.0898	2.11165	0	2.24928	3.3464	3.07546	3.90695	3.72391	3.05243	3.45409	3.983	2.28234	3.50603	1.2237	0.0180397	0.118007
ENST00000627886	ENSG00000280693	SH3PXD2A-AS1	LncRNA_from_Ensembl	ENST00000355946,ENST00000369774,ENST00000420222	6.75885	6.33235	6.16919	4.92181	5.1313	5.83765	4.11014	5.88468	8.45636	6.94023	6.44898	7.80694	7.5647	4.73742	5.60876	6.83419	1.22543	0.00926237	0.0764904
ENST00000599208	ENSG00000234718	AC007161.5	LncRNA_from_Ensembl	ENST00000636849,ENST00000493246,ENST00000482067,ENST00000463725	2.08794	1.5563	2.26761	3.42903	2.11165	0	2.24928	3.11146	1.64281	1.92605	3.72391	3.18694	3.95292	4.73742	1.9574	3.18307	1.22567	0.0236354	0.140585
ENST00000591013	ENSG00000267334	CTD-2534I21.8	LncRNA_from_Ensembl	ENST00000587309,ENST00000593135	1.66339	1.5563	2.0187	1.78352	0	0	2.58639	1.7193	2.06492	3.90695	2.82916	4.51654	0	3.15381	1.37262	2.59867	1.22605	0.0266482	0.151985
ENST00000411710	ENSG00000228763	LIMS1-AS1	LncRNA_from_Ensembl	ENST00000409441,ENST00000393310,ENST00000410093,ENST00000422797,ENST00000338045,ENST00000332345,ENST00000544547,ENST00000542845	3.91547	3.76727	4.57842	3.89159	4.49774	1.92957	3.88424	4.83356	4.89029	4.5485	5.16571	4.87645	5.50349	5.23027	3.78061	5.00689	1.22628	0.000529403	0.0110297
ENST00000539532	ENSG00000256064	RP11-117L5.4	LncRNA_from_Ensembl	ENST00000261655	0	0	0	0	0	0	0	1.7193	0	0	2.82916	4.03587	0	0	0	1.22633	1.22633	0.0124204	0.092895
ENST00000375987	ENSG00000204460	AC079586.1	LncRNA_from_Ensembl	---	0	0	0	0	0	0	0	2.66671	0	3.23272	0	0	2.68535	0	0	1.2264	1.2264	0.0160572	0.109594
ENST00000590796	ENSG00000266903	CTB-171A8.1	LncRNA_from_Ensembl	ENST00000622237,ENST00000344956,ENST00000403059,ENST00000428245,ENST00000619799,ENST00000591979,ENST00000403660,ENST00000587331,ENST00000425690,ENST00000402988,ENST00000618372,ENST00000441389,ENST00000480278,ENST00000592789,ENST00000406449,ENST00000187830,ENST00000459648,ENST00000405314,ENST00000587785,ENST00000358777	4.19699	4.12915	4.71042	4.1114	4.54982	0	4.21107	4.27368	6.01529	3.90695	4.76401	5.74669	5.7172	4.07039	3.70127	4.92774	1.22648	0.043194	0.204716
ENST00000608131	ENSG00000272699	RP11-145M9.5	LncRNA_from_Ensembl	ENST00000232564,ENST00000468623,ENST00000466899	3.56536	2.54904	2.47982	3.31563	2.58082	0	0	2.83067	2.06492	0	5.36209	3.18694	4.03489	5.59694	2.07009	3.29664	1.22654	0.0466879	0.214638
ENST00000436820	ENSG00000231453	LINC01305	LncRNA_from_Ensembl	---	0	0	0	0	0	0	0	2.02042	0	3.00006	0	2.08498	1.49098	0	0	1.22806	1.22806	0.00670326	0.0616535
ENST00000428857	ENSG00000224043	CCNT2-AS1	LncRNA_from_Ensembl	ENST00000446247,ENST00000419781,ENST00000452839,ENST00000417175,ENST00000475094,ENST00000485893,ENST00000464932,ENST00000356140,ENST00000295238,ENST00000264157,ENST00000392928	0	2.28746	2.47982	2.55712	2.76834	2.38242	2.24928	4.32958	3.07546	0	4.20535	4.70769	1.89382	5.11166	2.10349	3.33194	1.22845	0.00720638	0.0647373
ENST00000413961	ENSG00000223482	NUTM2A-AS1	LncRNA_from_Ensembl	---	2.68235	2.77039	3.34434	3.72392	3.56023	0	3.08897	4.53378	2.65691	1.26307	4.45529	4.46451	4.9902	5.40855	2.7386	3.96747	1.22887	0.0176552	0.116398
ENST00000602530	ENSG00000270036	RP11-685G9.4	LncRNA_from_Ensembl	ENST00000290759,ENST00000558656	1.66339	0	0	1.78352	1.41193	0	0	0.81906	1.64281	0	2.16655	3.52842	3.32969	1.98642	0.694121	1.92471	1.23059	0.036105	0.18357
ENST00000620712	ENSG00000276026	RP4-545L17.11	LncRNA_from_Ensembl	ENST00000381899,ENST00000335877,ENST00000246015,ENST00000479715,ENST00000333082,ENST00000478004	0	0	0	0	1.41193	0	0	0	2.06492	0	1.85484	2.33725	3.77352	0	0.201704	1.43293	1.23123	0.0337992	0.17641
ENST00000453549	ENSG00000227256	MIS18A-AS1	LncRNA_from_Ensembl	ENST00000290130	3.10209	3.76727	3.72342	3.96864	3.21795	3.61325	0	3.88329	3.98724	3.60887	4.27201	4.70769	5.66666	3.88997	3.05609	4.28796	1.23187	0.0222785	0.135305
ENST00000609005	ENSG00000273454	RP11-797D24.3	LncRNA_from_Ensembl	---	4.57046	1.96771	3.10944	2.55712	3.56023	1.26586	2.24928	3.88329	3.39948	3.00006	3.81615	3.88572	4.90557	5.02681	2.7543	3.98815	1.23385	0.045954	0.212599
ENST00000610159	ENSG00000273247	RP11-83A24.2	LncRNA_from_Ensembl	ENST00000507271,ENST00000305626	8.28564	8.34923	8.48731	4.75783	8.47414	7.44111	7.89197	8.48652	8.03978	8.21826	9.09107	9.60744	9.5607	9.33503	7.66961	8.90554	1.23594	0.0246048	0.144343
ENST00000609151	ENSG00000273014	RP11-225B17.2	LncRNA_from_Ensembl	---	2.90743	4.20702	2.82871	1.78352	3.45491	1.92957	0	3.54839	0	1.92605	4.13546	5.43146	5.66666	5.06986	2.44445	3.68255	1.2381	0.0391699	0.192895
ENST00000427109	ENSG00000233901	LINC01503	LncRNA_from_Ensembl	---	3.10209	3.4202	2.47982	2.90954	4.06857	4.86265	4.39395	5.61906	5.03742	5.96815	4.06201	4.66222	5.25252	3.30561	3.60526	4.84386	1.2386	0.00786197	0.0684746
ENST00000520395	ENSG00000240990	HOXA11-AS	LncRNA_from_Ensembl	ENST00000517402,ENST00000006015	1.05922	0	0	0	0	0	0	2.02042	0	0	0	4.03587	3.6747	0	0.151317	1.39014	1.23883	0.0230477	0.138339
ENST00000505051	ENSG00000249309	RP11-153M7.5	LncRNA_from_Ensembl	ENST00000508967,ENST00000506505,ENST00000347063,ENST00000513656,ENST00000507512,ENST00000503694,ENST00000508248	1.05922	0	0.818071	0	0	0	0	0	1.64281	0	3.72391	1.39031	1.49098	2.30743	0.268184	1.50792	1.23974	0.0119078	0.0904161
ENST00000436616	ENSG00000223960	AC009948.5	LncRNA_from_Ensembl	ENST00000490501,ENST00000487082,ENST00000474793,ENST00000325748,ENST00000424699,ENST00000432031	6.54107	6.29718	6.40829	5.43761	5.69093	3.00424	5.87205	7.22174	6.01529	5.05317	7.09898	7.2914	7.494	7.75673	5.60734	6.84733	1.23999	0.0156579	0.107864
ENST00000559977	ENSG00000259668	RP11-707P17.2	LncRNA_from_Ensembl	ENST00000561079,ENST00000559059,ENST00000559062,ENST00000251076,ENST00000449909,ENST00000558124,ENST00000560211,ENST00000559868,ENST00000559498,ENST00000560891,ENST00000543779	5.63724	4.48225	4.57842	4.66827	4.20474	2.38242	2.85946	5.47776	4.94102	4.15387	6.01532	5.74669	6.18043	4.98243	4.11612	5.35679	1.24067	0.0240644	0.142278
ENST00000521623	ENSG00000253361	RP11-675F6.3	LncRNA_from_Ensembl	---	1.05922	0	0	0	0	0	0	2.66671	0	0	3.40546	0	3.6747	0	0.151317	1.39241	1.24109	0.0256456	0.148281
ENST00000628246	ENSG00000232006	AC005537.2	LncRNA_from_Ensembl	---	0	0	0	0	0.872208	0	0	3.72553	0	0	2.16655	0	2.68535	0.990958	0.124601	1.36691	1.24231	0.0119351	0.090558
ENST00000501663	ENSG00000245573	BDNF-AS	LncRNA_from_Ensembl	ENST00000356660,ENST00000314915,ENST00000395981,ENST00000395978,ENST00000438929,ENST00000420794,ENST00000395980,ENST00000530861,ENST00000395983,ENST00000530786,ENST00000418212,ENST00000533131,ENST00000395986,ENST00000532997,ENST00000533246,ENST00000525950,ENST00000584049	2.08794	1.96771	1.33691	1.78352	1.8038	1.26586	0	2.26942	2.06492	3.43302	1.85484	3.88572	3.86601	1.57289	1.46368	2.70669	1.24301	0.00858382	0.0725657
ENST00000523242	ENSG00000253959	CTB-43E15.1	LncRNA_from_Ensembl	---	0	0	0	0	0	0	0	1.33829	2.06492	0	2.99621	0	0	2.30743	0	1.24383	1.24383	0.00602181	0.0574018
ENST00000533516	ENSG00000255491	RP11-1082L8.3	LncRNA_from_Ensembl	---	0	1.5563	0.818071	1.39421	1.8038	0	0	2.4817	2.88131	1.26307	0.904869	2.73871	4.03489	0	0.796054	2.04351	1.24745	0.0230043	0.138175
ENST00000440321	ENSG00000232959	RP11-332H17.1	LncRNA_from_Ensembl	ENST00000367765,ENST00000367767,ENST00000361580,ENST00000474292,ENST00000538366	0	0	0	1.39421	0.872208	0	0	1.33829	0	0	2.64021	0.856529	4.18606	1.98642	0.323774	1.5725	1.24873	0.016368	0.110919
ENST00000409974	ENSG00000222004	C7orf71	LncRNA_from_Ensembl	---	0	0	0	0	0	0	0	0	0	0	0	4.35447	4.38672	0	0	1.24874	1.24874	0.0445038	0.208422
ENST00000455524	ENSG00000237371	RP13-152O15.5	LncRNA_from_Ensembl	ENST00000475792,ENST00000361317	2.68235	3.28309	3.34434	2.3423	2.93427	4.63691	3.08897	3.72553	6.42474	5.83295	4.13546	4.95397	3.6747	2.30743	3.18746	4.4364	1.24893	0.0057609	0.0558049
ENST00000433071	ENSG00000237594	AP000251.3	LncRNA_from_Ensembl	ENST00000541036,ENST00000469412,ENST00000286827	0	2.28746	3.10944	3.53417	2.11165	3.61325	3.75647	4.09165	4.72644	3.23272	3.62537	4.61528	4.56284	2.30743	2.63035	3.88025	1.2499	0.033621	0.175773
ENST00000520370	ENSG00000253821	RP11-246K15.1	LncRNA_from_Ensembl	---	0	0	0	0	0	0	0	2.26942	0	0	0	3.42333	1.49098	1.57289	0	1.25094	1.25094	0.00508936	0.0513585
ENST00000453229	ENSG00000235545	RP11-230B22.1	LncRNA_from_Ensembl	ENST00000635123,ENST00000454575,ENST00000251157,ENST00000340370,ENST00000636635,ENST00000637208,ENST00000634264,ENST00000404627,ENST00000635253	4.81225	3.8666	3.88116	3.31563	4.44371	3.61325	2.58639	4.58061	5.08331	5.22503	4.45529	5.74669	5.81324	4.37504	3.78843	5.03989	1.25146	0.00149318	0.0226209
ENST00000297163	ENSG00000164621	SMAD5-AS1	LncRNA_from_Ensembl	ENST00000545620,ENST00000509297,ENST00000511116,ENST00000515005,ENST00000507118,ENST00000509962,ENST00000545279,ENST00000514777,ENST00000506223	5.84192	5.81552	5.34619	4.47052	4.74116	4.46405	5.6741	6.23137	6.19324	7.33991	6.24839	6.67715	6.4875	5.93635	5.19335	6.44484	1.25149	0.000139058	0.00431346
ENST00000502400	ENSG00000250075	RP11-584P21.2	LncRNA_from_Ensembl	ENST00000273853	1.05922	3.13158	1.33691	2.74406	0.872208	0	2.58639	2.02042	1.0436	2.37856	4.20535	3.7181	3.56861	3.56834	1.67577	2.929	1.25323	0.0468646	0.215124
ENST00000571933	ENSG00000260394	LA16c-313D11.9	LncRNA_from_Ensembl	ENST00000564436,ENST00000570037,ENST00000561556,ENST00000412368,ENST00000568689,ENST00000563505,ENST00000567120,ENST00000569441,ENST00000568313,ENST00000563088,ENST00000564316,ENST00000562824,ENST00000450775,ENST00000567790,ENST00000566408,ENST00000565302,ENST00000219548,ENST00000219551,ENST00000566181,ENST00000567173,ENST00000565813,ENST00000352681,ENST00000564370,ENST00000562111,ENST00000565677…	3.56536	3.6606	1.71771	3.31563	3.75028	4.26762	2.58639	4.75407	5.03742	6.85556	4.20535	3.52842	4.94851	2.30743	3.26623	4.51954	1.25331	0.00589858	0.0566296
ENST00000599320	ENSG00000269486	CTC-360G5.9	LncRNA_from_Ensembl	ENST00000292852,ENST00000308018,ENST00000599996,ENST00000402029,ENST00000407800	4.5031	3.8666	4.43311	4.62131	3.56023	0	4.39395	4.62597	2.88131	3.76559	4.66826	6.74414	6.97664	4.50621	3.62547	4.88116	1.25569	0.0304162	0.16521
ENST00000580828	ENSG00000266402	SNHG25	LncRNA_from_Ensembl	ENST00000583097,ENST00000584498,ENST00000583501,ENST00000584379,ENST00000258991,ENST00000615733	4.43244	4.20702	0.818071	4.41654	3.99533	4.26762	5.90255	6.02674	5.40576	7.86672	4.97879	6.73319	0.93009	4.88936	4.00565	5.26152	1.25587	0.0303529	0.164997
ENST00000609758	ENSG00000272940	CTA-384D8.33	LncRNA_from_Ensembl	ENST00000463053	2.08794	1.5563	2.0187	3.05797	1.8038	1.92957	1.80858	1.7193	4.40367	2.37856	4.06201	2.5519	3.56861	4.37504	2.03755	3.29416	1.25661	0.00396723	0.0434511
ENST00000560819	ENSG00000236914	RP11-1008C21.2	LncRNA_from_Ensembl	---	1.05922	1.96771	2.26761	1.39421	1.8038	0	1.80858	1.7193	3.24655	4.45949	2.64021	1.77906	2.46649	2.79182	1.47159	2.72899	1.2574	0.0120579	0.091049
ENST00000433639	ENSG00000189229	AC069277.2	LncRNA_from_Ensembl	---	0	0	0	0	1.41193	0	0	1.33829	0	2.72252	0	1.39031	2.46649	2.30743	0.201704	1.46072	1.25902	0.0261219	0.150047
ENST00000508763	ENSG00000250432	LINC01598	LncRNA_from_Ensembl	ENST00000635546,ENST00000634429,ENST00000635234	0	0	0	0	0	0	1.80858	3.23371	0	0	2.42274	1.77906	3.19354	0	0.258368	1.51844	1.26007	0.0446442	0.208846
ENST00000587346	ENSG00000267284	RP11-397A16.1	LncRNA_from_Ensembl	---	0	0	0	0	0	0	0	2.26942	0	0	0.904869	1.39031	4.2561	0	0	1.2601	1.2601	0.00414922	0.0446911
ENST00000493400	ENSG00000241449	RP11-545G3.1	LncRNA_from_Ensembl	---	2.68235	2.77039	2.82871	3.31563	3.65838	0	3.28694	2.26942	4.32945	2.72252	4.39675	5.16427	5.18231	3.30561	2.64891	3.91005	1.26113	0.0155811	0.107495
ENST00000435636	ENSG00000227528	DIAPH3-AS1	LncRNA_from_Ensembl	ENST00000377908,ENST00000400319,ENST00000400320,ENST00000498416,ENST00000267215,ENST00000400324,ENST00000465066	0	0	1.33691	1.39421	0	0	0	2.26942	2.06492	1.92605	0.904869	2.90408	1.49098	0	0.390159	1.65147	1.26131	0.029869	0.163393
ENST00000552707	ENSG00000257222	RP11-554E23.4	LncRNA_from_Ensembl	ENST00000535501,ENST00000626900,ENST00000326351,ENST00000547269,ENST00000539515,ENST00000251074,ENST00000545679,ENST00000551200,ENST00000538761,ENST00000536930,ENST00000551744,ENST00000540536,ENST00000552283,ENST00000500685,ENST00000240079,ENST00000546385,ENST00000544341,ENST00000541569	1.66339	2.54904	2.0187	1.78352	1.8038	0	0	2.4817	2.65691	0	3.40546	3.42333	4.11246	2.56986	1.40264	2.66425	1.26161	0.0151504	0.105614
ENST00000514130	ENSG00000251442	LINC01094	LncRNA_from_Ensembl	---	1.05922	0	0	0	0	0	0	1.7193	2.88131	0	1.45667	2.90408	0.93009	0	0.151317	1.41307	1.26175	0.00814703	0.0700788
ENST00000429821	ENSG00000228061	Z83001.1	LncRNA_from_Ensembl	ENST00000350638,ENST00000379163,ENST00000474374,ENST00000395934	0	0	0.818071	0	0	0	0	2.66671	0	0	2.42274	1.77906	0	2.79182	0.116867	1.38005	1.26318	0.0113866	0.0877956
ENST00000418985	ENSG00000228237	EFCAB14-AS1	LncRNA_from_Ensembl	ENST00000371933,ENST00000479745,ENST00000487741,ENST00000564071,ENST00000525633,ENST00000564373,ENST00000484461,ENST00000459797,ENST00000415500,ENST00000481623,ENST00000334122	2.68235	2.77039	2.26761	2.55712	2.36522	0	0	3.23371	1.64281	2.37856	3.62537	3.05243	3.77352	3.79052	1.8061	3.07099	1.26489	0.0283503	0.158217
ENST00000595058	ENSG00000227769	AC072062.3	LncRNA_from_Ensembl	ENST00000272895,ENST00000389661	0	0	0	0	1.41193	0	0	0	1.0436	3.23272	2.42274	0	3.56861	0	0.201704	1.46681	1.2651	0.0355781	0.18197
ENST00000509893	ENSG00000250400	LINC00977	LncRNA_from_Ensembl	---	0	0	0	0	0	0	0	0	1.64281	0	0	0.856529	2.46649	3.88997	0	1.26511	1.26511	0.00526072	0.0525035
ENST00000605534	ENSG00000225806	RP1-309F20.3	LncRNA_from_Ensembl	ENST00000467227,ENST00000453292,ENST00000371075,ENST00000371102,ENST00000493744,ENST00000472183,ENST00000450130,ENST00000464624,ENST00000371100,ENST00000313949,ENST00000419558,ENST00000482112,ENST00000481768,ENST00000349036,ENST00000490374,ENST00000371098,ENST00000423897,ENST00000491348,ENST00000462499	2.08794	2.96226	1.71771	0.859349	1.8038	1.26586	0	3.3464	0	0	4.71693	3.30997	4.50649	3.6837	1.52813	2.79478	1.26665	0.0155211	0.107282
ENST00000504670	ENSG00000248932	RP11-319G6.1	LncRNA_from_Ensembl	ENST00000512242,ENST00000514508,ENST00000512153,ENST00000515006,ENST00000507777,ENST00000504295,ENST00000333188,ENST00000513274,ENST00000510491,ENST00000510181	1.66339	3.4202	1.71771	2.90954	3.34129	0	3.61628	3.23371	1.64281	5.05317	3.81615	3.05243	4.94851	3.79052	2.3812	3.64818	1.26698	0.0402315	0.196117
ENST00000455576	ENSG00000237838	AC133680.1	LncRNA_from_Ensembl	ENST00000383772	0	0	0	0	1.41193	0	1.80858	0	0	3.23272	2.64021	4.29613	0.93009	0.990958	0.460072	1.72716	1.26709	0.0350912	0.180379
ENST00000533496	ENSG00000255491	RP11-1082L8.3	LncRNA_from_Ensembl	---	3.27358	3.6606	2.0187	2.3423	3.08307	1.26586	2.58639	3.23371	3.77993	4.71156	3.72391	3.30997	5.55995	2.79182	2.60436	3.87298	1.26862	0.00738905	0.0657516
ENST00000562921	ENSG00000261390	MAFTRR	LncRNA_from_Ensembl	---	3.56536	3.6606	2.26761	3.63216	3.75028	0	4.00161	4.43529	4.94102	4.99102	4.20535	2.08498	4.94851	4.1528	2.98252	4.25128	1.26877	0.029677	0.162783
ENST00000580603	ENSG00000266642	RP11-20B24.4	LncRNA_from_Ensembl	ENST00000394901,ENST00000378895,ENST00000585169,ENST00000581974,ENST00000582174,ENST00000394908,ENST00000586827,ENST00000577789,ENST00000580805,ENST00000593158,ENST00000581759,ENST00000394906,ENST00000426464	0	0.978555	0	0	0	0	0	0	1.64281	2.37856	1.85484	2.08498	0.93009	0.990958	0.139794	1.41175	1.27196	0.00944922	0.077492
ENST00000519215	ENSG00000254120	RP11-705O24.2	LncRNA_from_Ensembl	---	0	0	0	1.78352	1.41193	0	0	3.11146	0	0	2.64021	0.856529	3.19354	2.30743	0.456493	1.72988	1.27339	0.0441973	0.207486
ENST00000446139	ENSG00000226702	MIR217HG	LncRNA_from_Ensembl	---	0	0	0	0	0	0	0	1.33829	0	0	3.62537	0	3.95292	0	0	1.2738	1.2738	0.0114395	0.088049
ENST00000415004	ENSG00000227155	RP11-165F24.3	LncRNA_from_Ensembl	ENST00000475690,ENST00000453981,ENST00000467541,ENST00000382303,ENST00000382329,ENST00000495184,ENST00000469391,ENST00000432829,ENST00000462618	0	0	0	1.39421	0	0	0	2.02042	1.0436	0	1.45667	2.33725	3.45409	0	0.199172	1.47315	1.27398	0.0189312	0.121788
ENST00000426528	ENSG00000239407	LL0XNC01-237H1.2	LncRNA_from_Ensembl	---	5.89543	5.4813	5.26263	5.73091	5.38172	3.61325	5.90255	6.86298	5.69893	5.47255	7.2221	6.83914	7.39659	6.69628	5.32397	6.59837	1.27439	0.00070156	0.0134293
ENST00000503478	ENSG00000250027	RP11-563E2.2	LncRNA_from_Ensembl	ENST00000509434	3.10209	3.4202	3.10944	3.72392	2.93427	0	2.85946	4.53378	3.07546	0	5.29955	5.09752	5.76602	4.3047	2.73563	4.011	1.27538	0.00978643	0.0793119
ENST00000606064	ENSG00000272338	RP11-722E23.2	LncRNA_from_Ensembl	---	4.69641	3.6606	2.97589	3.72392	3.56023	1.92957	1.80858	5.23589	4.54156	1.92605	4.20535	5.60969	5.8813	3.88997	3.1936	4.46997	1.27637	0.0146133	0.103154
ENST00000606374	ENSG00000272312	RP11-239L20.6	LncRNA_from_Ensembl	---	0	0	0	0	0	0	0	0	0	0	1.85484	3.05243	3.0432	0.990958	0	1.27735	1.27735	0.00517019	0.0519235
ENST00000503989	ENSG00000248677	CTD-2044J15.1	LncRNA_from_Ensembl	---	2.41555	3.6606	3.88116	3.72392	4.2683	0	2.58639	4.15491	3.66392	3.43302	5.13021	4.17186	4.56284	4.37504	2.9337	4.21312	1.27941	0.0460037	0.212673
ENST00000527594	ENSG00000254433	RP11-677I18.3	LncRNA_from_Ensembl	ENST00000524411,ENST00000525660,ENST00000534152,ENST00000278618	0	0	1.33691	0	0	0	0	1.33829	0	0	2.42274	0	2.46649	4.07039	0.190987	1.47113	1.28014	0.0241603	0.142603
ENST00000425195	ENSG00000225548	AC098973.2	LncRNA_from_Ensembl	---	0	0	0	0	0	0	0	0	0	0	3.5196	0	5.44472	0	0	1.28062	1.28062	0.0409337	0.198228
ENST00000602654	ENSG00000269950	AP000962.2	LncRNA_from_Ensembl	---	4.97023	4.35119	3.72342	3.96864	5.06126	3.91141	1.80858	5.40156	5.99142	5.93552	3.1459	5.45831	5.81324	5.02681	3.97068	5.25325	1.28258	0.0109243	0.0854619
ENST00000629446	ENSG00000237324	RP11-439H8.4	LncRNA_from_Ensembl	ENST00000534020,ENST00000326637,ENST00000370899,ENST00000557284,ENST00000526236,ENST00000525480,ENST00000370895	0	0	0	0	0	0	0	2.02042	0	0	2.42274	2.5519	0	1.98642	0	1.28307	1.28307	0.00469351	0.0485505
ENST00000560760	ENSG00000259548	RP11-38G5.2	LncRNA_from_Ensembl	ENST00000560261	3.80794	4.35119	3.954	4.17781	4.38758	2.72657	4.00161	4.83356	5.03742	3.60887	4.85379	5.67982	7.6452	4.73742	3.91524	5.19944	1.2842	0.00144636	0.0221172
ENST00000528781	ENSG00000255479	RP11-672A2.6	LncRNA_from_Ensembl	---	0	0	0	0	1.41193	0	0	0	0	0	2.64021	1.77906	3.19354	2.79182	0.201704	1.48638	1.28467	0.0312374	0.167935
ENST00000509449	ENSG00000249207	RP11-360F5.1	LncRNA_from_Ensembl	ENST00000515612,ENST00000261426,ENST00000508137,ENST00000381930,ENST00000261425,ENST00000504108	4.19699	3.8666	4.83136	4.75783	4.44371	0	3.88424	5.20633	4.40367	3.60887	5.42203	4.95397	5.81324	5.5672	3.71153	4.99647	1.28494	0.041849	0.200926
ENST00000547370	ENSG00000258216	RP11-654D12.2	LncRNA_from_Ensembl	---	0	0	0	1.39421	0	0	1.80858	1.33829	4.0807	0	2.82916	0	3.95292	0	0.457541	1.74301	1.28547	0.0414674	0.199777
ENST00000602290	ENSG00000231074	HCG18	LncRNA_from_Ensembl	ENST00000458516,ENST00000428728,ENST00000440271,ENST00000396547,ENST00000428555,ENST00000376659,ENST00000623385,ENST00000376656,ENST00000428404,ENST00000396548,ENST00000396551	0	0	0	0	0	0	0	0	4.72644	0	4.27201	0	0	0	0	1.28549	1.28549	0.0434813	0.205446
ENST00000519077	ENSG00000253352	TUG1	LncRNA_from_Ensembl	ENST00000397641,ENST00000215862	10.4548	10.3768	10.651	10.4619	10.5507	7.78224	9.99571	11.2878	9.94692	10.0105	11.9705	11.6899	11.9348	12.432	10.039	11.3246	1.2856	0.00336432	0.0389675
ENST00000575693	ENSG00000263280	LA16c-325D7.2	LncRNA_from_Ensembl	---	0	0	0	0	0	0	0	1.7193	0	0	2.42274	2.5519	0	2.30743	0	1.28591	1.28591	0.00465548	0.0482971
ENST00000600643	ENSG00000269416	LINC01224	LncRNA_from_Ensembl	---	0	0	0	1.78352	0.872208	0	0	0	0	0	4.06201	5.28916	0	2.30743	0.37939	1.66552	1.28613	0.0346954	0.179156
ENST00000560208	ENSG00000245694	CRNDE	LncRNA_from_Ensembl	ENST00000560154,ENST00000620085,ENST00000320990,ENST00000558597,ENST00000394636	3.42683	4.76571	1.33691	2.90954	2.58082	3.23699	4.11014	3.72553	4.16847	3.90695	4.45529	4.83608	6.4875	3.79052	3.19527	4.48148	1.2862	0.022303	0.135386
ENST00000602658	ENSG00000227888	FAM66A	LncRNA_from_Ensembl	---	2.68235	0.978555	1.71771	1.39421	3.21795	3.00424	2.85946	4.98049	1.0436	3.23272	4.66826	3.52842	4.2561	3.15381	2.26492	3.55191	1.28699	0.00775234	0.0678324
ENST00000608574	ENSG00000273382	RP5-1065J22.8	LncRNA_from_Ensembl	ENST00000473828,ENST00000479160,ENST00000338272	4.01554	4.9124	3.44885	4.66827	4.86966	3.91141	3.28694	5.59645	6.06188	4.71156	5.33116	5.58554	5.9463	4.88936	4.15901	5.44603	1.28703	0.000309754	0.00762661
ENST00000472494	ENSG00000243766	HOTTIP	LncRNA_from_Ensembl	ENST00000222753	0	0	0	0	0	0	0	0	0	0	1.45667	4.51654	3.0432	0	0	1.28806	1.28806	0.01057	0.0835889
ENST00000433526	ENSG00000225527	RP11-383B4.4	LncRNA_from_Ensembl	ENST00000617363,ENST00000612134,ENST00000352115,ENST00000612743,ENST00000615785,ENST00000324631,ENST00000282343,ENST00000377328,ENST00000377331,ENST00000377315,ENST00000396576,ENST00000377319,ENST00000377329	3.10209	3.28309	3.44885	3.53417	3.21795	0	3.08897	3.95614	3.39948	2.72252	4.39675	3.96275	5.14588	5.11166	2.81073	4.09931	1.28858	0.00790678	0.0687331
ENST00000635001	ENSG00000283051	KB-51A8.1	LncRNA_from_Ensembl	ENST00000398232,ENST00000398234,ENST00000462571,ENST00000398224,ENST00000497805,ENST00000398229,ENST00000398236,ENST00000470987,ENST00000335440,ENST00000467403,ENST00000398227,ENST00000398225,ENST00000460989,ENST00000349112,ENST00000328862,ENST00000495521,ENST00000489319,ENST00000495343,ENST00000291539,ENST00000380328,ENST00000335512,ENST00000490803,ENST00000468805	0	0	0	0	0	0	1.80858	1.7193	0	2.37856	1.45667	1.77906	0.93009	2.56986	0.258368	1.54765	1.28928	0.0193288	0.12346
ENST00000599888	ENSG00000234352	AC009264.1	LncRNA_from_Ensembl	---	0	0.978555	0	0	0	0	0	1.33829	0	0	2.82916	4.35447	1.49098	0	0.139794	1.43041	1.29062	0.00855826	0.0724054
ENST00000629644	ENSG00000232518	AC074366.3	LncRNA_from_Ensembl	ENST00000427858,ENST00000272252,ENST00000410063,ENST00000444351	0	0	0	0	0	0	0	0	0	4.71156	0	0	4.32289	0	0	1.29063	1.29063	0.0453375	0.210855
ENST00000604994	ENSG00000270460	RP11-796E10.1	LncRNA_from_Ensembl	---	0	0	0	0	0	0	0	0	2.65691	0	2.82916	2.08498	1.49098	0	0	1.29458	1.29458	0.005	0.0507316
ENST00000376617	ENSG00000256943	RP13-895J2.2	LncRNA_from_Ensembl	ENST00000424720,ENST00000535208,ENST00000614360,ENST00000328957	0	0	0	0	0	0	0	0	3.88731	0	2.64021	2.5519	0	0	0	1.29706	1.29706	0.0118284	0.0900388
ENST00000439992	ENSG00000233928	RP11-305F18.1	LncRNA_from_Ensembl	---	0	0	0	0	0	0	0	1.33829	0	0	0	3.7181	2.46649	1.57289	0	1.2994	1.2994	0.00416197	0.0447769
ENST00000625410	ENSG00000280721	AC133644.2	LncRNA_from_Ensembl	---	6.20193	5.04554	6.68997	4.8006	5.32307	4.36918	6.58666	7.99716	6.44246	5.68376	8.12109	6.64245	6.53052	6.69628	5.57385	6.87339	1.29954	0.00681888	0.0623838
ENST00000414547	ENSG00000235593	RBMS3-AS1	LncRNA_from_Ensembl	ENST00000383767,ENST00000434693,ENST00000452462,ENST00000383766,ENST00000456853,ENST00000637842,ENST00000273139,ENST00000636680,ENST00000473799	2.41555	2.77039	2.26761	1.78352	2.93427	0	0	2.66671	2.39107	3.43302	4.45529	2.33725	3.19354	2.79182	1.73876	3.03839	1.29962	0.0396562	0.194388
ENST00000566241	ENSG00000261212	RP3-507I15.2	LncRNA_from_Ensembl	ENST00000370526,ENST00000460721	2.41555	1.96771	1.33691	2.55712	2.11165	1.26586	2.24928	3.45092	2.06492	3.43302	3.5196	3.42333	4.32289	2.79182	1.9863	3.28664	1.30034	0.00126719	0.0201917
ENST00000582727	ENSG00000232956	SNHG15	LncRNA_from_Ensembl	---	5.11261	4.9124	6.24372	5.61586	5.61961	4.93068	6.56775	6.67075	6.31363	6.7656	6.24839	8.13696	7.58525	6.39146	5.5718	6.87315	1.30134	0.0006774	0.0131178
ENST00000507244	ENSG00000247708	STX18-AS1	LncRNA_from_Ensembl	ENST00000507908,ENST00000505286,ENST00000306200,ENST00000512780	1.66339	2.28746	1.33691	0	0.872208	0	0	3.11146	1.0436	0	2.42274	2.08498	3.0432	3.56834	0.879996	2.18205	1.30205	0.0243658	0.143369
ENST00000586213	ENSG00000267193	RP11-116O18.3	LncRNA_from_Ensembl	ENST00000586951,ENST00000321925,ENST00000587601,ENST00000586056,ENST00000402943,ENST00000589322,ENST00000591943,ENST00000619403,ENST00000502059,ENST00000586142,ENST00000586854,ENST00000589700,ENST00000436407,ENST00000590246,ENST00000589891,ENST00000591541,ENST00000535474,ENST00000588179,ENST00000415427,ENST00000590377,ENST00000591642	0	2.28746	2.0187	0	2.58082	0	1.80858	2.02042	0	1.92605	3.40546	1.77906	5.38345	3.30561	1.24222	2.54572	1.3035	0.0349794	0.180025
ENST00000506292	ENSG00000248360	LINC00504	LncRNA_from_Ensembl	---	1.66339	0	0	0	0	0	0	1.33829	2.88131	1.92605	1.45667	3.18694	0	0	0.237628	1.54132	1.30369	0.0254873	0.14766
ENST00000580937	ENSG00000266521	RP11-650P15.1	LncRNA_from_Ensembl	ENST00000261590,ENST00000585206	0	0	0	0	0	0	0	2.4817	0	0	1.85484	2.90408	1.89382	0	0	1.30492	1.30492	0.00414143	0.0446353
ENST00000438969	ENSG00000228031	AC078842.3	LncRNA_from_Ensembl	ENST00000348225,ENST00000393083	0	0	0	0	0	0	0	0	3.39948	0	2.16655	0	3.56861	0	0	1.30495	1.30495	0.0121004	0.0912501
ENST00000603827	ENSG00000172965	MIR4435-2HG	LncRNA_from_Ensembl	---	8.48646	7.31461	8.39549	6.85555	6.5925	6.6136	6.01849	9.07832	9.19951	8.79253	8.79212	7.72086	8.71803	7.11127	7.18239	8.48752	1.30513	0.00842977	0.0716629
ENST00000577935	ENSG00000266846	RP11-793A3.2	LncRNA_from_Ensembl	ENST00000400104,ENST00000400105,ENST00000317931	3.69174	3.95952	3.63758	4.1114	3.83667	4.63691	3.61628	4.71262	5.51024	6.64968	3.98462	5.9112	5.78983	4.07039	3.92716	5.23265	1.3055	0.000287635	0.00724972
ENST00000517934	ENSG00000249069	LINC01033	LncRNA_from_Ensembl	---	0	0	0	0	0	0	0	2.26942	0	0	2.64021	2.33725	1.89382	0	0	1.30581	1.30581	0.00414499	0.0446662
ENST00000585028	ENSG00000266268	RP11-172F10.1	LncRNA_from_Ensembl	---	0	0	0	0	0	0	0	4.15491	0	0	0	0	4.9902	0	0	1.30644	1.30644	0.0399885	0.195355
ENST00000584157	ENSG00000263531	RP13-753N3.1	LncRNA_from_Ensembl	ENST00000585133,ENST00000321990,ENST00000578295	3.91547	4.20702	4.97828	4.04178	4.49774	0	3.28694	4.71262	4.72644	4.36463	4.71693	4.35447	6.00849	5.1918	3.56103	4.86791	1.30688	0.0499068	0.223663
ENST00000510682	ENSG00000248445	SEMA6A-AS1	LncRNA_from_Ensembl	ENST00000515009,ENST00000257414,ENST00000515129,ENST00000509665,ENST00000513137,ENST00000514316,ENST00000503962,ENST00000506114,ENST00000510263,ENST00000502996,ENST00000503865,ENST00000503402,ENST00000510024,ENST00000343348	2.41555	1.5563	0.818071	2.0898	3.65838	2.38242	0	3.23371	2.88131	1.26307	2.99621	4.17186	3.45409	4.07039	1.84579	3.15295	1.30716	0.0461204	0.213024
ENST00000530686	ENSG00000245573	BDNF-AS	LncRNA_from_Ensembl	ENST00000356660,ENST00000314915,ENST00000395981,ENST00000525528,ENST00000524596,ENST00000395978,ENST00000438929,ENST00000420794,ENST00000395980,ENST00000530861,ENST00000439476,ENST00000395983,ENST00000530786,ENST00000418212,ENST00000533131,ENST00000278193,ENST00000395986,ENST00000532997,ENST00000533246,ENST00000525950,ENST00000584049	0	0	0	0	0	0	0	0	0	0	0.904869	4.46451	2.20839	1.57289	0	1.30724	1.30724	0.0036901	0.0414248
ENST00000563933	ENSG00000260943	RP11-476D10.1	LncRNA_from_Ensembl	---	1.66339	0	1.33691	0	0	0	0	2.4817	0	0	4.76401	2.33725	0	2.56986	0.428615	1.73612	1.3075	0.0294004	0.161826
ENST00000561362	ENSG00000259590	RP11-20G13.3	LncRNA_from_Ensembl	---	0	0	0	0	0	0	0	2.83067	0	0	1.85484	0	1.49098	2.98414	0	1.30866	1.30866	0.00445291	0.0468911
ENST00000598370	ENSG00000242686	RP11-1191J2.2	LncRNA_from_Ensembl	ENST00000476034,ENST00000467152,ENST00000488061,ENST00000465426,ENST00000255622,ENST00000496514,ENST00000429163,ENST00000487902,ENST00000474251	0	0	0.818071	0.859349	1.41193	1.92957	0	1.7193	3.07546	3.23272	2.82916	0.856529	2.46649	0	0.716988	2.02567	1.30868	0.0159195	0.109033
ENST00000602934	ENSG00000235142	RP1-60O19.1	LncRNA_from_Ensembl	---	0	0	1.71771	1.78352	0	0	2.24928	3.88329	3.39948	0	2.64021	0	4.9902	0	0.821502	2.13046	1.30895	0.0494108	0.222237
ENST00000423943	ENSG00000224259	LINC01133	LncRNA_from_Ensembl	---	0	0	0	0	0	0	0	0	0	4.99102	0	4.17186	0	0	0	1.30898	1.30898	0.0431651	0.204655
ENST00000500527	ENSG00000245614	DDX11-AS1	LncRNA_from_Ensembl	ENST00000543756,ENST00000542838,ENST00000535317,ENST00000536265,ENST00000415475,ENST00000542244,ENST00000539049,ENST00000228264,ENST00000540935,ENST00000438391,ENST00000535158,ENST00000545668,ENST00000350437,ENST00000542129,ENST00000435753	5.72854	4.6024	4.57842	4.96005	4.86966	4.99564	5.70904	6.14052	8.06287	7.06615	5.29955	6.41465	7.05732	4.56758	5.06339	6.37266	1.30927	0.000598725	0.0120547
ENST00000532137	ENSG00000255148	RP4-791M13.4	LncRNA_from_Ensembl	ENST00000525630,ENST00000533768,ENST00000585156,ENST00000479369,ENST00000618462,ENST00000524974,ENST00000369356,ENST00000534466,ENST00000530062,ENST00000530130,ENST00000494734,ENST00000369354,ENST00000481227,ENST00000526664,ENST00000527901,ENST00000534367	3.42683	1.96771	2.47982	2.74406	2.58082	1.26586	1.17088	2.83067	3.24655	2.37856	4.85379	3.30997	4.11246	4.07039	2.23371	3.5432	1.30949	0.00587803	0.0564925
ENST00000456981	ENSG00000237741	AC002368.4	LncRNA_from_Ensembl	ENST00000370457,ENST00000370458,ENST00000370460,ENST00000342251	0	0	0	0	0	0	0	2.02042	2.39107	0	0	2.5519	2.20839	0	0	1.31025	1.31025	0.00447148	0.0470029
ENST00000530389	ENSG00000255029	CTD-3012A18.1	LncRNA_from_Ensembl	---	0	0	0	0	1.41193	0	0	0	0	0	3.62537	3.18694	3.77352	0	0.201704	1.51226	1.31056	0.0434457	0.205367
ENST00000564748	ENSG00000261758	RP11-102M11.2	LncRNA_from_Ensembl	ENST00000629124,ENST00000487065,ENST00000383202,ENST00000480733,ENST00000236698,ENST00000434713,ENST00000483235	3.56536	3.13158	3.88116	4.41654	3.99533	3.00424	5.35922	4.79436	5.21282	2.72252	5.68923	6.05885	6.04851	6.00451	3.90763	5.21869	1.31105	0.00413423	0.0445864
ENST00000457720	ENSG00000230013	RP11-217B7.3	LncRNA_from_Ensembl	---	0	0	0	0	0	0	0	2.83067	0	0	2.82916	3.52842	0	0	0	1.31261	1.31261	0.010719	0.0843447
ENST00000566446	ENSG00000259865	RP11-488L18.10	LncRNA_from_Ensembl	---	4.19699	3.76727	5.34619	4.57278	5.0967	3.43735	5.17159	5.23589	4.54156	3.00006	7.0805	6.11055	6.59949	8.21074	4.5127	5.82554	1.31284	0.00234441	0.0305634
ENST00000434051	ENSG00000231528	FAM225A	LncRNA_from_Ensembl	---	9.83707	4.48225	6.54425	4.57278	4.2683	6.29018	4.95585	7.69592	7.64772	6.31113	7.93306	7.75375	7.2669	5.53684	5.8501	7.16361	1.31352	0.0015065	0.0227684
ENST00000447933	ENSG00000182648	LINC01006	LncRNA_from_Ensembl	---	4.81225	3.28309	2.66479	2.0898	1.41193	3.91141	5.1206	5.95746	1.0436	8.18395	7.80946	5.56098	3.95292	0	3.3277	4.64405	1.31636	0.00747203	0.0662252
ENST00000595906	ENSG00000269506	RP11-571I18.5	LncRNA_from_Ensembl	ENST00000507166,ENST00000263921,ENST00000509678,ENST00000512964,ENST00000510894	4.75549	4.81628	5.47553	5.06905	5.54459	1.92957	4.631	6.20172	4.89029	3.76559	6.62506	5.58554	6.76477	7.604	4.60307	5.91957	1.3165	0.0103516	0.0825044
ENST00000510655	ENSG00000249532	MIR302B	LncRNA_from_Ensembl	ENST00000505034,ENST00000509061,ENST00000507443,ENST00000503316,ENST00000513553,ENST00000508577,ENST00000511529,ENST00000509622,ENST00000324052,ENST00000512589,ENST00000505216,ENST00000344442	2.90743	2.28746	3.34434	3.31563	3.56023	0	1.80858	4.21551	2.88131	1.26307	4.85379	4.17186	4.32289	4.73742	2.46052	3.77798	1.31746	0.0175269	0.115841
ENST00000628498	ENSG00000231794	AC009542.2	LncRNA_from_Ensembl	ENST00000466182,ENST00000423565,ENST00000354475,ENST00000485942,ENST00000476775	4.19699	3.76727	3.23167	3.19254	2.58082	0	3.61628	4.15491	4.0807	3.76559	3.90284	4.66222	5.58738	3.6837	2.9408	4.26248	1.32168	0.0181026	0.118291
ENST00000452442	ENSG00000229531	RP1-102G20.5	LncRNA_from_Ensembl	ENST00000478442,ENST00000529145,ENST00000325589,ENST00000489615,ENST00000469553,ENST00000347255,ENST00000392064,ENST00000465412,ENST00000251507,ENST00000367687,ENST00000486220	2.68235	3.76727	3.80445	4.04178	4.06857	0	2.58639	3.3464	4.16847	3.76559	4.39675	4.51654	5.38345	4.62644	2.99297	4.31481	1.32183	0.0312877	0.168116
ENST00000439694	ENSG00000234352	AC009264.1	LncRNA_from_Ensembl	ENST00000320658,ENST00000453373,ENST00000481598,ENST00000401861,ENST00000445907,ENST00000471195,ENST00000480591	0	0	0	0	1.41193	1.92957	0	1.33829	0	0	2.16655	5.06294	3.0432	0.990958	0.477357	1.80028	1.32292	0.020161	0.126879
ENST00000592936	ENSG00000267284	RP11-397A16.1	LncRNA_from_Ensembl	---	2.90743	1.96771	2.47982	1.78352	0	0	2.58639	2.4817	2.88131	2.72252	2.82916	4.41054	5.66666	0	1.67498	2.99884	1.32386	0.0222151	0.135051
ENST00000422260	ENSG00000240499	RP5-1101C3.1	LncRNA_from_Ensembl	ENST00000449022,ENST00000615869,ENST00000397721,ENST00000462699,ENST00000412584,ENST00000334010,ENST00000313070	0	0	0	0	0	0	0	0	0	0	1.85484	1.39031	3.45409	2.56986	0	1.32416	1.32416	0.00419942	0.0450564
ENST00000588950	ENSG00000267251	AC139100.3	LncRNA_from_Ensembl	ENST00000463384,ENST00000353265,ENST00000470488	5.63724	3.5454	4.27151	3.05797	4.2683	2.72657	2.85946	5.0487	5.17093	6.40945	5.16571	5.31877	5.74181	2.79182	3.76664	5.09246	1.32582	0.023165	0.138756
ENST00000419904	ENSG00000233339	AC018878.3	LncRNA_from_Ensembl	ENST00000457835,ENST00000409501,ENST00000283148,ENST00000483426,ENST00000441952	4.10912	2.77039	5.34619	3.53417	4.44371	3.77002	1.17088	4.71262	3.88731	4.63233	5.09382	5.25894	5.85897	4.98243	3.59207	4.91806	1.32599	0.0475802	0.217201
ENST00000609459	ENSG00000231898	AC012594.1	LncRNA_from_Ensembl	ENST00000408978,ENST00000484338,ENST00000442690,ENST00000317935,ENST00000409940,ENST00000409044,ENST00000438642,ENST00000602629	0	0	0	0	0	0	0	1.7193	0	0	2.42274	0	3.56861	1.57289	0	1.32622	1.32622	0.00399919	0.0437062
ENST00000544685	ENSG00000250988	SNHG21	LncRNA_from_Ensembl	ENST00000334574	4.19699	3.28309	3.5463	3.05797	5.0967	3.43735	4.95585	4.32958	5.47625	4.92606	4.85379	6.14401	5.78983	5.33986	3.93918	5.26563	1.32645	0.00300975	0.0361484
ENST00000589196	ENSG00000266951	AD000091.2	LncRNA_from_Ensembl	ENST00000622291,ENST00000617645,ENST00000620621,ENST00000441682,ENST00000612078,ENST00000325723,ENST00000590209	0	0	0	0	0	0	0	2.02042	2.88131	3.00006	0	1.39031	0	0	0	1.32744	1.32744	0.00502369	0.0508846
ENST00000487884	ENSG00000242474	AC093627.9	LncRNA_from_Ensembl	---	1.66339	1.5563	0.818071	2.55712	0	0	2.24928	2.26942	1.64281	0	3.5196	4.87645	3.0432	2.79182	1.26345	2.5919	1.32845	0.0184856	0.119875
ENST00000521048	ENSG00000253972	RP11-4K16.2	LncRNA_from_Ensembl	ENST00000531508,ENST00000522112,ENST00000614891,ENST00000534619	0	0	0	0	0	0	0	1.7193	0	0	1.45667	2.08498	2.46649	1.57289	0	1.32862	1.32862	0.00224723	0.0297537
ENST00000589450	ENSG00000267057	RP11-456O19.2	LncRNA_from_Ensembl	---	0	0	0	1.39421	0	0	0	2.83067	0	0	2.64021	1.77906	3.45409	0	0.199172	1.52915	1.32998	0.0240731	0.14228
ENST00000607759	ENSG00000272362	RP4-781K5.9	LncRNA_from_Ensembl	---	0	0.978555	0	0	0	0	0	1.7193	0	1.92605	2.16655	2.90408	0	1.57289	0.139794	1.46984	1.33005	0.00703715	0.0637189
ENST00000602342	ENSG00000269984	RP11-362K14.5	LncRNA_from_Ensembl	ENST00000356716,ENST00000349841,ENST00000602751,ENST00000544106,ENST00000602391	6.41847	7.04457	7.42562	7.48635	7.51469	6.99349	6.07315	8.40429	7.93731	6.7656	8.59791	8.22949	9.3921	8.9419	6.99376	8.32409	1.33032	0.000111189	0.00366791
ENST00000603385	ENSG00000270189	RP11-258C19.7	LncRNA_from_Ensembl	---	6.04501	6.40023	6.0906	5.91739	6.64133	1.92957	5.6383	6.77511	6.19324	4.15387	7.27994	7.58127	7.91788	8.07468	5.5232	6.85371	1.33051	0.0278593	0.156429
ENST00000602461	ENSG00000270069	MIR222HG	LncRNA_from_Ensembl	---	5.63724	5.57239	5.91928	5.87798	5.57004	4.46405	6.20136	6.87242	6.08462	5.32919	8.1656	7.44696	6.90215	7.75673	5.60605	6.93681	1.33076	0.000234008	0.00627368
ENST00000452787	ENSG00000237166	AC007163.3	LncRNA_from_Ensembl	---	0	0	0	0	0	0	0	2.4817	0	0	2.16655	3.18694	1.49098	0	0	1.33231	1.33231	0.0037449	0.0418071
ENST00000563715	ENSG00000261251	RP3-388M5.9	LncRNA_from_Ensembl	ENST00000262726,ENST00000485142,ENST00000404038,ENST00000356087,ENST00000396231,ENST00000476600	2.41555	1.5563	0	2.3423	2.93427	0	2.24928	2.4817	3.53775	1.26307	3.40546	2.73871	3.32969	4.07039	1.64253	2.97525	1.33273	0.029355	0.161686
ENST00000605570	ENSG00000172965	MIR4435-2HG	LncRNA_from_Ensembl	---	6.77321	5.16742	5.76589	4.24129	4.06857	3.61325	3.75647	6.28891	6.37025	3.90695	6.99429	6.61884	6.19833	6.33963	4.76944	6.10246	1.33301	0.0463101	0.213514
ENST00000451826	ENSG00000223685	LINC00571	LncRNA_from_Ensembl	---	2.41555	1.5563	0	1.39421	1.41193	0	0	2.97789	3.07546	0	3.40546	1.77906	1.89382	2.98414	0.968283	2.30226	1.33398	0.0209231	0.12999
ENST00000606361	ENSG00000272037	KB-431C1.5	LncRNA_from_Ensembl	ENST00000518205,ENST00000521922,ENST00000220959,ENST00000517465,ENST00000520539	5.47093	5.65807	5.17393	5.66299	5.1981	1.26586	3.46099	5.68484	5.12778	3.43302	6.59933	6.73319	6.53052	7.12154	4.55584	5.89003	1.33419	0.0464137	0.213832
ENST00000611427	ENSG00000278627	RP11-506H21.5	LncRNA_from_Ensembl	ENST00000225371,ENST00000393119,ENST00000313863,ENST00000583577,ENST00000393120,ENST00000537529	2.68235	2.77039	0.818071	1.78352	3.65838	0	2.24928	2.4817	2.39107	4.15387	2.99621	3.7181	3.6747	3.88997	1.99457	3.32937	1.3348	0.0468891	0.215173
ENST00000591103	ENSG00000272895	RP11-98C1.2	LncRNA_from_Ensembl	ENST00000474006,ENST00000460781,ENST00000376300,ENST00000319432	3.91547	2.77039	3.88116	4.1114	4.2683	0	4.21107	3.88329	3.24655	4.36463	5.26724	4.03587	5.4744	6.23003	3.30826	4.64314	1.33489	0.0274746	0.155104
ENST00000539078	ENSG00000255992	RP11-417L19.4	LncRNA_from_Ensembl	ENST00000542167,ENST00000443358,ENST00000535067,ENST00000321867,ENST00000544662,ENST00000540568,ENST00000456665,ENST00000322060,ENST00000544213,ENST00000544718,ENST00000538037,ENST00000376649,ENST00000537484	1.66339	0	0	1.39421	2.11165	0	0	1.33829	2.65691	0	2.82916	3.18694	2.20839	2.30743	0.738464	2.0753	1.33684	0.0328974	0.173457
ENST00000442449	ENSG00000233351	RP1-69D17.3	LncRNA_from_Ensembl	ENST00000618192,ENST00000421865,ENST00000617695	1.66339	1.96771	0	0	0.872208	0	0	1.7193	1.0436	0	2.82916	2.08498	3.0432	3.15381	0.643331	1.98201	1.33868	0.0232167	0.138944
ENST00000620276	ENSG00000227028	SLC8A1-AS1	LncRNA_from_Ensembl	ENST00000406785,ENST00000403092,ENST00000406391,ENST00000405901,ENST00000332839,ENST00000405269,ENST00000408028,ENST00000402441,ENST00000407929	2.68235	1.96771	4.15275	1.39421	3.56023	0	2.24928	4.02548	2.65691	0	4.89668	4.29613	4.66935	4.84047	2.28665	3.62643	1.33978	0.0476628	0.217382
ENST00000506819	ENSG00000250421	RP11-83M16.6	LncRNA_from_Ensembl	---	0	0	0.818071	0	2.36522	0	2.85946	1.7193	0	6.12108	1.45667	0	6.12536	0	0.86325	2.2032	1.33995	0.0330243	0.173811
ENST00000514905	ENSG00000250802	ZBED3-AS1	LncRNA_from_Ensembl	ENST00000505685,ENST00000511587,ENST00000255198	2.08794	2.54904	2.47982	3.42903	3.75028	0	2.24928	2.97789	4.60585	4.15387	4.39675	3.96275	4.2561	1.57289	2.36363	3.70373	1.3401	0.0216461	0.132915
ENST00000547282	ENSG00000257221	MIR4496	LncRNA_from_Ensembl	ENST00000550948	4.10912	3.13158	3.80445	4.62131	2.36522	0	3.08897	5.3211	3.98724	2.72252	4.45529	4.17186	3.0432	6.8022	3.01724	4.35763	1.3404	0.0332093	0.174383
ENST00000451610	ENSG00000231104	RP11-354M20.3	LncRNA_from_Ensembl	ENST00000355624,ENST00000476207,ENST00000483413,ENST00000369199	1.66339	0	2.97589	2.0898	2.76834	0	1.17088	3.3464	2.06492	0	4.20535	1.77906	3.86601	4.78987	1.52404	2.86451	1.34047	0.0342973	0.178016
ENST00000562888	ENSG00000261404	AC009120.4	LncRNA_from_Ensembl	ENST00000219313,ENST00000567958,ENST00000568717,ENST00000568615,ENST00000566015	2.68235	2.28746	1.33691	3.81019	2.93427	0	3.75647	3.11146	2.65691	3.23272	3.81615	4.23534	4.76853	4.37504	2.40109	3.74231	1.34121	0.041919	0.201155
ENST00000602916	ENSG00000269978	RP11-338N10.3	LncRNA_from_Ensembl	ENST00000303635	0	1.96771	1.33691	1.39421	1.8038	0	1.80858	2.4817	1.0436	3.43302	3.72391	2.33725	1.89382	2.79182	1.18732	2.5293	1.34199	0.00949525	0.0777763
ENST00000616572	ENSG00000273998	RP4-777L9.2	LncRNA_from_Ensembl	ENST00000354981,ENST00000636835,ENST00000408042	0	0	0.818071	2.0898	0	0	0	2.66671	0	0	2.99621	2.08498	3.56861	0.990958	0.41541	1.75821	1.3428	0.041428	0.199646
ENST00000429929	ENSG00000231646	FSIP2-AS1	LncRNA_from_Ensembl	ENST00000424728,ENST00000415915,ENST00000343098	0	0	0	0	0	0	0	2.83067	0	0	3.1459	3.42333	0	0	0	1.34284	1.34284	0.0099573	0.080306
ENST00000568248	ENSG00000259820	AC083843.1	LncRNA_from_Ensembl	---	7.17055	7.73834	7.82567	7.56289	8.34007	4.71615	7.39831	8.80518	7.76499	7.09599	9.41431	9.14476	8.75175	9.17665	7.25028	8.59338	1.34309	0.00670006	0.061634
ENST00000566297	ENSG00000261504	RP11-317P15.4	LncRNA_from_Ensembl	---	4.43244	3.6606	4.02334	2.55712	4.20474	3.00424	3.08897	3.3464	5.12778	4.45949	5.39237	6.17671	6.19833	3.6837	3.56735	4.91211	1.34476	0.00198336	0.0273046
ENST00000607718	ENSG00000272137	RP11-177G23.2	LncRNA_from_Ensembl	---	2.90743	2.54904	2.66479	2.55712	3.91818	1.92957	0	2.02042	3.66392	2.37856	3.98462	3.7181	5.9463	4.23075	2.36088	3.7061	1.34522	0.0182704	0.119011
ENST00000572404	ENSG00000262533	RP11-667K14.4	LncRNA_from_Ensembl	ENST00000263084,ENST00000575998,ENST00000570477,ENST00000572684,ENST00000570867,ENST00000607788,ENST00000572248,ENST00000571418,ENST00000263083,ENST00000575667,ENST00000571710,ENST00000575162,ENST00000572214,ENST00000572195	3.69174	3.76727	3.44885	3.72392	3.99533	0	3.46099	4.94514	2.65691	0	6.24839	5.83129	5.28639	6.53664	3.15544	4.50068	1.34524	0.00856048	0.0724077
ENST00000579347	ENSG00000264365	RP11-621L6.2	LncRNA_from_Ensembl	ENST00000578091,ENST00000581343,ENST00000579851,ENST00000579764,ENST00000582618,ENST00000582350,ENST00000582645,ENST00000319481,ENST00000399441	3.27358	3.8666	4.21335	3.05797	4.13826	3.00424	2.24928	4.58061	5.57592	5.60295	4.71693	5.19652	4.76853	2.79182	3.40047	4.74761	1.34714	0.00133768	0.0209621
ENST00000577709	ENSG00000264791	CTC-304I17.2	LncRNA_from_Ensembl	ENST00000359872	0	0.978555	0	0	1.8038	0	1.80858	0	1.64281	1.26307	1.85484	4.87645	4.38672	0	0.655848	2.00341	1.34757	0.019836	0.125549
ENST00000619625	ENSG00000225484	NUTM2B-AS1	LncRNA_from_Ensembl	ENST00000372321	6.4898	8.1016	8.77302	8.48232	5.88588	5.90683	7.59789	9.78244	8.38028	6.31113	8.84508	7.17482	10.2394	9.95198	7.31962	8.6693	1.34968	0.0169975	0.113543
ENST00000625505	ENSG00000236283	AC013463.2	LncRNA_from_Ensembl	ENST00000471697,ENST00000409101,ENST00000440431,ENST00000484898,ENST00000283254,ENST00000465043,ENST00000360093,ENST00000453007	0	0	0	0	0	0	0	1.7193	0	0	0	2.5519	3.19354	1.98642	0	1.35017	1.35017	0.00369191	0.0414369
ENST00000453810	ENSG00000228343	RP11-1148L6.5	LncRNA_from_Ensembl	ENST00000376755,ENST00000376759,ENST00000489344,ENST00000466764,ENST00000354480	5.36109	4.6024	4.79216	4.66827	4.54982	2.72657	4.95585	5.47776	5.63873	4.99102	5.95574	6.49465	6.50198	6.04822	4.52231	5.87259	1.35028	0.000201467	0.00563401
ENST00000447289	ENSG00000236886	AC007563.5	LncRNA_from_Ensembl	ENST00000623926,ENST00000449583,ENST00000236979,ENST00000233813,ENST00000486341	0	0	0	1.78352	0	0	1.17088	1.7193	2.06492	1.26307	1.45667	2.33725	3.56861	0	0.422057	1.77283	1.35077	0.0234108	0.139754
ENST00000377300	ENSG00000204754	CTC-281M20.1	LncRNA_from_Ensembl	---	0	0	0	0	0	0	0	0.81906	2.65691	0	4.20535	1.77906	0	0	0	1.35148	1.35148	0.00344558	0.0396088
ENST00000609166	ENSG00000272979	RP11-647K16.1	LncRNA_from_Ensembl	ENST00000489793,ENST00000392328,ENST00000281416,ENST00000434582	2.68235	4.28091	3.63758	3.89159	4.69565	0	4.21107	4.66994	3.53775	3.90695	4.93832	4.70769	5.64072	5.47412	3.34274	4.6965	1.35376	0.0389087	0.192056
ENST00000618746	ENSG00000273765	RP11-370I10.11	LncRNA_from_Ensembl	---	3.91547	4.04683	3.10944	2.0898	4.20474	1.92957	2.24928	4.62597	5.60767	5.47255	2.42274	4.29613	5.44472	3.15381	3.07787	4.43194	1.35407	0.0104532	0.0829457
ENST00000441949	ENSG00000224995	LINC01526	LncRNA_from_Ensembl	---	0	0	0	0	0	0	0	2.4817	0	0	0	2.5519	4.44785	0	0	1.35449	1.35449	0.0088434	0.0740658
ENST00000608088	ENSG00000272632	RP11-362F19.3	LncRNA_from_Ensembl	---	1.66339	0	0	1.39421	1.41193	0	1.80858	2.26942	0	4.15387	2.16655	3.18694	0	3.983	0.896873	2.2514	1.35452	0.0172121	0.114498
ENST00000637804	ENSG00000283408	RP1-242N11.1	LncRNA_from_Ensembl	---	0	0	0	0	0	0	0	0	0	3.00006	3.1459	1.77906	0	1.57289	0	1.35684	1.35684	0.00455244	0.0475593
ENST00000521467	ENSG00000235531	MSC-AS1	LncRNA_from_Ensembl	ENST00000518440,ENST00000521739,ENST00000325509	0	0	0	0	0	0	0	0	0	2.72252	3.72391	3.05243	0	0	0	1.35698	1.35698	0.0112896	0.0873854
ENST00000501886	ENSG00000247372	CTD-2235C13.2	LncRNA_from_Ensembl	ENST00000343975,ENST00000511206,ENST00000442032,ENST00000507942,ENST00000509431,ENST00000287936	0	0	0	0	0	0	0	0	1.64281	1.92605	1.85484	1.39031	2.68535	0	0	1.35705	1.35705	0.00285226	0.0348613
ENST00000412593	ENSG00000230569	AC114763.1	LncRNA_from_Ensembl	---	3.80794	2.96226	4.38123	4.1114	4.20474	4.46405	0	4.09165	5.25353	4.45949	4.51155	4.41054	6.08745	4.62644	3.4188	4.77724	1.35843	0.0287544	0.159658
ENST00000593405	ENSG00000231890	DARS-AS1	LncRNA_from_Ensembl	---	0	0	0	0	0	0	0	0	0	1.92605	1.85484	3.42333	0	2.30743	0	1.35881	1.35881	0.00443663	0.0467542
ENST00000455777	ENSG00000235703	LINC00894	LncRNA_from_Ensembl	---	1.66339	1.5563	0	2.74406	1.41193	0	1.80858	4.32958	0	0	1.45667	2.08498	5.31947	5.50582	1.31204	2.67093	1.3589	0.010057	0.0808659
ENST00000453026	ENSG00000223960	AC009948.5	LncRNA_from_Ensembl	ENST00000490501,ENST00000487082,ENST00000474793,ENST00000325748,ENST00000424699,ENST00000432031	6.0685	6.04489	5.80579	4.8006	5.69093	4.04017	5.90255	7.03258	6.01529	5.11276	6.35985	7.17482	8.13323	8.03721	5.47906	6.83796	1.3589	0.0011074	0.0184539
ENST00000425330	ENSG00000237978	KCNMB2-AS1	LncRNA_from_Ensembl	ENST00000455865,ENST00000452583,ENST00000436247,ENST00000470361,ENST00000432997,ENST00000614557,ENST00000617329,ENST00000420517,ENST00000422927,ENST00000358316,ENST00000437510	0	0	0	0	0	0	0	0	0	0	4.45529	5.06294	0	0	0	1.35975	1.35975	0.0375722	0.187895
ENST00000422160	ENSG00000230394	RP11-692P14.1	LncRNA_from_Ensembl	---	2.08794	1.5563	2.0187	1.78352	0	0	0	2.4817	2.06492	3.00006	2.64021	2.90408	1.89382	1.98642	1.06378	2.42446	1.36068	0.0236401	0.140604
ENST00000426452	ENSG00000224271	RP11-191L9.4	LncRNA_from_Ensembl	---	0	0	0	0	0	0	0	4.32958	0	0	0	5.19652	0	0	0	1.36087	1.36087	0.0365725	0.184914
ENST00000429053	ENSG00000228614	RP13-476E20.1	LncRNA_from_Ensembl	ENST00000370882,ENST00000370888,ENST00000487251	3.27358	3.95952	2.26761	2.0898	1.8038	1.92957	0	3.3464	2.06492	3.60887	4.06201	3.42333	4.90557	3.44295	2.18913	3.55058	1.36145	0.0372353	0.186996
ENST00000615702	ENSG00000277863	RP11-282A11.4	LncRNA_from_Ensembl	---	0	0	0	0	0	0	0	0	2.88131	0	1.85484	2.90408	1.89382	0	0	1.36201	1.36201	0.00390209	0.0429905
ENST00000623405	ENSG00000275496	CH507-24F1.2	LncRNA_from_Ensembl	---	0	0	0	1.39421	0	0	0	2.97789	0	3.60887	0	4.35447	0	0	0.199172	1.56303	1.36386	0.0367406	0.185381
ENST00000607221	ENSG00000225793	RP1-234P15.4	LncRNA_from_Ensembl	ENST00000475111,ENST00000393004,ENST00000518161,ENST00000230461	4.01554	3.5454	3.44885	4.04178	4.54982	0	4.47737	4.71262	4.78315	3.60887	4.51155	6.22442	4.56284	5.23027	3.43982	4.80482	1.36499	0.0214415	0.132118
ENST00000637882	ENSG00000283423	RP11-26L20.5	LncRNA_from_Ensembl	ENST00000290552	2.90743	2.28746	0	1.78352	0.872208	0	2.58639	3.3464	0	4.36463	3.98462	3.05243	3.6747	1.57289	1.491	2.85653	1.36552	0.0346544	0.179102
ENST00000607947	ENSG00000234684	SDCBP2-AS1	LncRNA_from_Ensembl	ENST00000360779,ENST00000618770,ENST00000615838,ENST00000381812,ENST00000339987,ENST00000617804	4.01554	4.20702	5.34619	4.75783	5.1981	1.92957	3.75647	5.47776	4.0807	4.36463	5.66463	6.48162	6.41281	6.30401	4.17296	5.54088	1.36792	0.0102487	0.0819233
ENST00000567386	ENSG00000260694	RP11-556H2.4	LncRNA_from_Ensembl	ENST00000566780,ENST00000402655,ENST00000406884,ENST00000539474,ENST00000569332	3.80794	3.13158	2.0187	3.05797	2.36522	0	1.80858	2.83067	4.16847	4.03568	3.5196	4.10547	3.32969	3.79052	2.31285	3.68287	1.37002	0.0163789	0.110964
ENST00000630227	ENSG00000236991	EDRF1-AS1	LncRNA_from_Ensembl	ENST00000527655,ENST00000368812,ENST00000368813,ENST00000419769,ENST00000481600,ENST00000337623,ENST00000469725,ENST00000356792,ENST00000368815,ENST00000530795,ENST00000525091,ENST00000525524	1.66339	2.28746	3.34434	2.0898	2.76834	0	3.28694	3.88329	3.53775	1.92605	3.5196	3.42333	3.95292	4.78987	2.20575	3.57611	1.37036	0.0100181	0.0806325
ENST00000583571	ENSG00000263724	DLGAP1-AS3	LncRNA_from_Ensembl	ENST00000315677,ENST00000581527	0	0	0	0	0	0	0	2.02042	0	0	1.45667	2.08498	4.03489	0	0	1.371	1.371	0.00296622	0.0357962
ENST00000451940	ENSG00000223482	NUTM2A-AS1	LncRNA_from_Ensembl	ENST00000381689,ENST00000381707	3.91547	3.95952	1.71771	2.3423	2.76834	0	3.08897	6.14052	2.39107	5.79708	5.53492	5.96835	0	1.57289	2.54176	3.91498	1.37322	0.014914	0.104545
ENST00000608269	ENSG00000234352	AC009264.1	LncRNA_from_Ensembl	ENST00000320658,ENST00000453373,ENST00000401861,ENST00000445907	0	0	0	0	0	0	0	1.33829	0	0	2.16655	3.42333	2.68535	0	0	1.37336	1.37336	0.0032223	0.0378391
ENST00000442411	ENSG00000224057	EGFR-AS1	LncRNA_from_Ensembl	ENST00000275493,ENST00000454757,ENST00000455089	6.89645	7.96258	6.13827	6.2149	7.17662	6.50623	4.47737	8.13298	8.44322	7.71156	7.49752	8.51812	9.22317	5.47412	6.48177	7.85724	1.37547	0.00829141	0.0708422
ENST00000622466	ENSG00000276063	RP11-817G13.3	LncRNA_from_Ensembl	ENST00000554215,ENST00000389997,ENST00000556847,ENST00000554681,ENST00000556111,ENST00000553943,ENST00000557386,ENST00000341516	0	0	0	0	0	0	0	2.26942	0	0	1.45667	2.33725	0	3.56834	0	1.37595	1.37595	0.00326074	0.0381364
ENST00000497885	ENSG00000244184	RP11-314A20.2	LncRNA_from_Ensembl	ENST00000575329,ENST00000571347,ENST00000436683,ENST00000575101,ENST00000572293,ENST00000574876,ENST00000573523,ENST00000301396,ENST00000570823,ENST00000570571	0	0	0	0	0	0	0	1.7193	0	0	3.1459	0	2.20839	2.56986	0	1.37764	1.37764	0.00347666	0.0398272
ENST00000609385	ENSG00000272967	RP11-190C22.9	LncRNA_from_Ensembl	ENST00000478927,ENST00000485496,ENST00000357003,ENST00000478399,ENST00000471850,ENST00000481816,ENST00000465513	0	0	0	0	0	0	1.17088	0	0	0	2.82916	3.52842	1.89382	2.56986	0.167268	1.5459	1.37863	0.00958207	0.0782244
ENST00000636990	ENSG00000283674	RP11-419I17.1	LncRNA_from_Ensembl	---	1.05922	1.96771	0.818071	1.39421	1.41193	1.26586	0	4.27368	0	4.36463	0.904869	0	5.7172	2.30743	1.131	2.50969	1.37869	0.00306803	0.0366131
ENST00000446102	ENSG00000231407	RP11-576I22.2	LncRNA_from_Ensembl	---	0	0	0	0	0	0	0	0	1.64281	0	1.45667	4.35447	2.20839	0	0	1.38033	1.38033	0.00302032	0.0362423
ENST00000550088	ENSG00000257999	RP11-61E11.2	LncRNA_from_Ensembl	ENST00000620430,ENST00000332180,ENST00000548195,ENST00000547404,ENST00000311317,ENST00000550053	0	0	0	0	0	0	0	0	0	0	2.82916	1.39031	2.46649	2.98414	0	1.38144	1.38144	0.0035801	0.0406075
ENST00000602393	ENSG00000253352	TUG1	LncRNA_from_Ensembl	---	7.62329	7.91116	8.14633	8.54341	7.52773	4.36918	8.28248	8.91433	7.74372	7.13962	9.62662	8.6837	9.73483	10.2334	7.48622	8.86802	1.3818	0.0133013	0.0969969
ENST00000421610	ENSG00000235300	THRA1/BTR	LncRNA_from_Ensembl	ENST00000581419,ENST00000336915,ENST00000581400,ENST00000584924,ENST00000584709	0	0	0	0	0	0	0	0	0	3.90695	0	5.76831	0	0	0	1.38218	1.38218	0.0387605	0.191612
ENST00000533978	ENSG00000254538	RP11-463D19.1	LncRNA_from_Ensembl	ENST00000524113,ENST00000521845,ENST00000521419,ENST00000358757,ENST00000521736,ENST00000522962,ENST00000520945,ENST00000524300,ENST00000519818,ENST00000523558,ENST00000518767,ENST00000522061,ENST00000355780,ENST00000520872,ENST00000521210,ENST00000521447,ENST00000519961,ENST00000524104,ENST00000518502,ENST00000521451,ENST00000524191,ENST00000521293,ENST00000522509,ENST00000521727,ENST00000517542…	3.69174	4.41821	4.21335	4.04178	3.65838	0	3.46099	4.3834	3.39948	3.43302	4.13546	5.96835	5.9463	5.91289	3.35492	4.73984	1.38492	0.0164036	0.111079
ENST00000521159	ENSG00000253552	HOXA-AS2	LncRNA_from_Ensembl	ENST00000612286,ENST00000518451,ENST00000396352,ENST00000428284,ENST00000522788,ENST00000317201,ENST00000610970,ENST00000521401,ENST00000511914,ENST00000360046	0	0.978555	0	0	1.8038	0	0	2.02042	2.39107	2.37856	1.45667	2.33725	1.89382	0	0.397479	1.78254	1.38506	0.0219559	0.134101
ENST00000460707	ENSG00000240057	RP11-572M11.4	LncRNA_from_Ensembl	ENST00000469809,ENST00000472705,ENST00000496206,ENST00000494164,ENST00000461381,ENST00000460410,ENST00000494891,ENST00000383675,ENST00000462295,ENST00000496340,ENST00000314400,ENST00000473284,ENST00000486271,ENST00000489848,ENST00000472166,ENST00000491121,ENST00000494575,ENST00000472637,ENST00000470663,ENST00000469169	0	2.28746	3.44885	2.3423	2.36522	3.61325	2.58639	4.98049	3.07546	4.15387	2.16655	4.79454	3.86601	3.30561	2.37764	3.76322	1.38558	0.0120137	0.0908602
ENST00000589457	ENSG00000267751	AC009005.2	LncRNA_from_Ensembl	ENST00000545507,ENST00000346916,ENST00000613627,ENST00000614867,ENST00000573216,ENST00000590218,ENST00000572899,ENST00000333511,ENST00000576925,ENST00000618006,ENST00000353555	3.27358	3.4202	3.10944	4.66827	2.11165	3.61325	4.21107	4.21551	5.36918	6.25934	4.13546	5.34778	5.21784	3.56834	3.48678	4.87335	1.38657	0.00267821	0.0333639
ENST00000562062	ENSG00000260618	RP11-23N2.4	LncRNA_from_Ensembl	ENST00000568871,ENST00000546305,ENST00000570204,ENST00000261844,ENST00000399202,ENST00000566948,ENST00000568637,ENST00000568668,ENST00000534964,ENST00000619572	2.41555	2.77039	4.02334	4.52255	4.49774	0	3.61628	4.87172	3.53775	2.72252	5.73721	4.10547	4.18606	6.39146	3.12084	4.50746	1.38662	0.0424062	0.202608
ENST00000525309	ENSG00000255094	RP11-406D1.2	LncRNA_from_Ensembl	ENST00000263181	0	0	0	0	0	0	0	2.02042	2.06492	0	0	3.42333	2.20839	0	0	1.38815	1.38815	0.00327839	0.0382984
ENST00000441790	ENSG00000228536	RP11-392O17.1	LncRNA_from_Ensembl	---	2.08794	1.5563	0	0	2.36522	0	2.85946	2.4817	3.07546	0	2.82916	2.73871	3.6747	3.79052	1.26699	2.65575	1.38876	0.0459199	0.212516
ENST00000450704	ENSG00000226007	RP11-211N8.2	LncRNA_from_Ensembl	---	1.05922	3.6606	1.33691	1.39421	0.872208	0	1.17088	4.21551	2.88131	0	2.82916	0	4.50649	4.78987	1.35629	2.74605	1.38976	0.0396213	0.194274
ENST00000441539	ENSG00000244055	AC007566.10	LncRNA_from_Ensembl	ENST00000469417,ENST00000484913,ENST00000428214,ENST00000477342,ENST00000438045,ENST00000496420,ENST00000248633	0	0	0	0	0	0	0	3.3464	0	0	3.40546	0	0	2.98414	0	1.39086	1.39086	0.00933699	0.0768991
ENST00000623640	ENSG00000177410	ZFAS1	LncRNA_from_Ensembl	ENST00000371752,ENST00000396105,ENST00000371754,ENST00000371744	7.29524	7.03393	7.78632	7.09777	6.97234	4.86265	7.21602	8.30669	7.28503	8.291	8.2257	9.05965	8.91218	7.92445	6.8949	8.28639	1.39149	0.000541078	0.0111927
ENST00000577649	ENSG00000263724	DLGAP1-AS3	LncRNA_from_Ensembl	ENST00000315677,ENST00000581527,ENST00000498188	0	2.28746	2.82871	0	1.41193	0	0	3.11146	1.64281	0	4.5657	1.39031	5.55995	0	0.932585	2.32432	1.39173	0.0444096	0.20814
ENST00000517641	ENSG00000253552	HOXA-AS2	LncRNA_from_Ensembl	ENST00000612286,ENST00000396352,ENST00000522788,ENST00000317201,ENST00000521401	0	0	0	0	0	0	0	0	2.88131	3.00006	0	0	3.86601	0	0	1.39248	1.39248	0.0111751	0.0868001
ENST00000567415	ENSG00000261229	RP11-38G5.4	LncRNA_from_Ensembl	ENST00000479961,ENST00000559722,ENST00000258874,ENST00000615374,ENST00000560261,ENST00000494999	4.69641	4.41821	4.27151	4.8006	4.06857	3.61325	0	5.37523	3.98724	2.72252	5.16571	5.63345	7.39659	5.33986	3.69551	5.08866	1.39315	0.0225667	0.136436
ENST00000563101	ENSG00000261360	CTD-2165H16.4	LncRNA_from_Ensembl	ENST00000284274,ENST00000503023,ENST00000507335	5.28293	5.65807	6.83202	7.34177	6.16167	6.41417	7.15399	8.01005	8.17308	7.52676	7.51139	7.30626	8.1745	7.9008	6.40637	7.8004	1.39403	0.000100985	0.00342969
ENST00000428207	ENSG00000234608	MAPKAPK5-AS1	LncRNA_from_Ensembl	ENST00000602983,ENST00000550735,ENST00000553053,ENST00000546394,ENST00000551404,ENST00000549875,ENST00000547305	3.91547	6.26112	6.04131	4.99731	5.86547	1.26586	4.00161	5.68484	3.07546	8.43802	5.71342	5.76831	6.92383	6.50562	4.62116	6.01564	1.39448	0.0489467	0.220868
ENST00000543286	ENSG00000257060	RP11-266O8.1	LncRNA_from_Ensembl	---	0	1.96771	2.47982	2.55712	3.21795	0	2.24928	2.83067	4.2512	2.72252	0	2.5519	6.31776	3.56834	1.7817	3.17749	1.39579	0.0171908	0.11441
ENST00000548963	ENSG00000258084	RP11-754N21.1	LncRNA_from_Ensembl	---	0	0	0	0	0	0	0	0	0	2.37856	2.42274	1.77906	3.19354	0	0	1.39627	1.39627	0.00388394	0.0428622
ENST00000604650	ENSG00000271659	RP11-435O5.4	LncRNA_from_Ensembl	ENST00000430669,ENST00000551425,ENST00000551623,ENST00000468211,ENST00000437951,ENST00000375274	1.66339	1.96771	3.44885	2.74406	3.08307	0	1.80858	3.45092	3.66392	1.92605	3.1459	3.62638	4.11246	4.56758	2.10224	3.49903	1.39679	0.0144253	0.102244
ENST00000503504	ENSG00000250061	RP11-541P9.3	LncRNA_from_Ensembl	ENST00000512163,ENST00000510097,ENST00000511490,ENST00000340828,ENST00000393929,ENST00000511683,ENST00000512532,ENST00000510664,ENST00000506186	0	0	0	0	0	0	0	1.7193	2.06492	3.00006	2.99621	0	0	0	0	1.39721	1.39721	0.00404381	0.0439806
ENST00000411708	ENSG00000237728	RP3-453P22.2	LncRNA_from_Ensembl	ENST00000303635	2.41555	2.77039	2.82871	2.0898	2.11165	0	0	4.27368	4.16847	3.90695	2.82916	3.05243	2.20839	1.57289	1.74516	3.14457	1.39941	0.0209375	0.130041
ENST00000554160	ENSG00000258592	RP11-108M12.3	LncRNA_from_Ensembl	---	1.66339	0.978555	0	0	0	0	0	2.02042	0	2.37856	1.45667	2.5519	4.03489	0	0.377421	1.77749	1.40007	0.014946	0.104696
ENST00000434273	ENSG00000238189	ENOX1-AS2	LncRNA_from_Ensembl	ENST00000261488	2.08794	0	0.818071	1.78352	0	0	0	0	3.07546	0	2.64021	2.33725	3.45409	2.98414	0.669934	2.07016	1.40023	0.0350088	0.180112
ENST00000502437	ENSG00000249746	RP11-254I22.3	LncRNA_from_Ensembl	---	3.42683	2.54904	1.33691	2.3423	1.8038	0	2.24928	2.26942	2.39107	4.15387	3.81615	3.05243	3.6747	4.1528	1.95831	3.35863	1.40032	0.0104734	0.0830602
ENST00000630924	ENSG00000231731	AC010976.2	LncRNA_from_Ensembl	ENST00000637187,ENST00000295321,ENST00000412979	0	0	0	1.78352	0	0	0	1.7193	0	0	4.51155	3.05243	0	2.30743	0.254789	1.65582	1.40103	0.0327064	0.17286
ENST00000411439	ENSG00000233515	LINC01518	LncRNA_from_Ensembl	---	0	0	0	0	0	0	0	0	0	2.37856	2.99621	1.39031	3.0432	0	0	1.40118	1.40118	0.00384683	0.0425705
ENST00000592203	ENSG00000267643	RP11-64C12.4	LncRNA_from_Ensembl	---	0	0	0	0	0	0	0	0	2.06492	1.92605	0	0	4.2561	1.57289	0	1.40285	1.40285	0.00366135	0.0411958
ENST00000591469	ENSG00000267374	RP11-244M2.1	LncRNA_from_Ensembl	---	1.66339	1.96771	2.47982	0	2.76834	1.26586	1.80858	2.97789	2.06492	3.00006	3.1459	4.17186	4.11246	2.30743	1.70767	3.1115	1.40383	0.00712812	0.0642404
ENST00000434969	ENSG00000223715	LINC01208	LncRNA_from_Ensembl	---	0	0	0	0	0	0	0	2.4817	0	0	1.85484	1.39031	4.11246	0	0	1.40562	1.40562	0.00263251	0.0329913
ENST00000454631	ENSG00000233461	RP11-295G20.2	LncRNA_from_Ensembl	ENST00000602885,ENST00000413309,ENST00000602962,ENST00000602634,ENST00000602567,ENST00000366639,ENST00000476913,ENST00000602956,ENST00000602825	0	0.978555	3.23167	2.0898	1.41193	0	1.17088	1.7193	3.88731	3.76559	3.90284	1.77906	3.6747	0	1.26897	2.67554	1.40657	0.0489265	0.220835
ENST00000453437	ENSG00000227278	RP11-656D10.5	LncRNA_from_Ensembl	ENST00000432259,ENST00000296380,ENST00000471429,ENST00000415550,ENST00000419161,ENST00000372703,ENST00000443729,ENST00000418186,ENST00000358527,ENST00000420209	0	0	0	0	1.41193	0	0	1.7193	0	0	2.16655	2.33725	2.46649	2.56986	0.201704	1.60849	1.40679	0.0108831	0.0852402
ENST00000609178	ENSG00000272666	CTA-384D8.35	LncRNA_from_Ensembl	---	4.81225	4.6024	5.04649	3.81019	4.20474	4.93068	5.6383	6.76501	6.35162	5.56078	7.31197	6.0412	4.71979	6.15204	4.72072	6.12892	1.40819	0.00016037	0.00477794
ENST00000602280	ENSG00000215386	MIR99AHG	LncRNA_from_Ensembl	---	0	1.5563	0	0.859349	0	1.26586	1.80858	4.15491	0	4.78666	0	3.42333	0	2.98414	0.784298	2.19272	1.40842	0.0151671	0.105696
ENST00000418907	ENSG00000235837	AC073333.8	LncRNA_from_Ensembl	ENST00000432311,ENST00000437745,ENST00000405202,ENST00000415365,ENST00000433922,ENST00000407633,ENST00000452975,ENST00000446596,ENST00000258761,ENST00000630952,ENST00000436868	4.19699	3.95952	4.97828	4.04178	3.75028	0	2.85946	4.83356	4.47426	3.90695	5.01816	5.16427	5.41441	4.84047	3.39805	4.80744	1.40939	0.0317169	0.169518
ENST00000424852	ENSG00000229891	LINC01315	LncRNA_from_Ensembl	---	3.10209	4.95816	2.47982	5.73091	5.46545	6.63415	3.75647	6.35775	6.77161	8.90214	3.98462	5.78961	5.81324	4.37504	4.58958	5.99915	1.40957	0.0285149	0.158794
ENST00000439875	ENSG00000225684	FAM225B	LncRNA_from_Ensembl	---	10.1384	2.54904	6.39527	4.66827	4.20474	6.06654	4.70209	7.47822	6.6549	6.14981	7.82064	7.74832	7.36524	5.37461	5.53205	6.94168	1.40963	0.00402774	0.0438782
ENST00000607854	ENSG00000271762	RP11-213H15.4	LncRNA_from_Ensembl	---	0	0	0	0	0	0	0	0	0	4.03568	3.28151	2.5519	0	0	0	1.40987	1.40987	0.00966542	0.0786438
ENST00000531363	ENSG00000254560	BBOX1-AS1	LncRNA_from_Ensembl	---	6.11436	5.08732	3.954	5.13739	5.61961	4.46405	6.20136	5.59645	5.94246	7.60146	6.75892	7.76454	8.10504	4.683	5.22544	6.63598	1.41054	0.00202192	0.027662
ENST00000521872	ENSG00000253596	CTD-2320G14.2	LncRNA_from_Ensembl	ENST00000521096,ENST00000520797,ENST00000220822,ENST00000524366,ENST00000522568,ENST00000523640,ENST00000434412	0	0	0	0	1.41193	0	0	1.33829	0	0	2.42274	2.08498	3.45409	1.98642	0.201704	1.61236	1.41066	0.0111409	0.0866141
ENST00000414686	ENSG00000235795	RP11-421L21.2	LncRNA_from_Ensembl	ENST00000427040,ENST00000481871,ENST00000466807,ENST00000488789,ENST00000370105,ENST00000342173,ENST00000488176,ENST00000490732,ENST00000370109,ENST00000477293,ENST00000464270,ENST00000498372,ENST00000492067	3.27358	2.54904	3.5463	1.78352	3.65838	0	2.58639	3.88329	3.24655	3.43302	4.8096	3.62638	3.77352	4.50621	2.48532	3.89694	1.41162	0.0124535	0.0930729
ENST00000442269	ENSG00000227627	RP1-101K10.6	LncRNA_from_Ensembl	ENST00000485512,ENST00000448966,ENST00000464135,ENST00000229758,ENST00000463251,ENST00000414771,ENST00000485283,ENST00000367230,ENST00000367233,ENST00000367241,ENST00000367231,ENST00000461949	4.01554	1.96771	0	1.78352	2.11165	1.92957	3.08897	1.7193	2.65691	3.43302	5.29955	4.51654	5.58738	1.57289	2.12814	3.5408	1.41266	0.0220715	0.134529
ENST00000606067	ENSG00000272155	RP11-707M3.3	LncRNA_from_Ensembl	ENST00000518352,ENST00000521247,ENST00000527155,ENST00000523158,ENST00000401827,ENST00000520398	3.42683	2.96226	4.66775	4.36045	5.16509	0	4.39395	5.0487	3.98724	2.72252	4.66826	5.9112	5.50349	7.02639	3.56805	4.98111	1.41307	0.0425989	0.203171
ENST00000427157	ENSG00000230943	RP11-367G18.1	LncRNA_from_Ensembl	---	2.08794	0	1.33691	2.3423	3.75028	0	1.80858	2.97789	3.39948	0	2.64021	3.18694	5.44472	3.56834	1.618	3.03108	1.41308	0.0488752	0.220708
ENST00000571340	ENSG00000262714	RP11-44F14.8	LncRNA_from_Ensembl	---	3.42683	4.28091	3.63758	1.78352	4.20474	3.23699	2.24928	3.72553	0	4.45949	6.79336	2.5519	8.51877	6.66854	3.25998	4.67394	1.41396	0.00115891	0.0190218
ENST00000607673	ENSG00000271757	RP11-111M22.5	LncRNA_from_Ensembl	ENST00000531207,ENST00000531785,ENST00000534586,ENST00000321844,ENST00000529331	2.68235	0.978555	2.82871	2.3423	4.06857	0	2.85946	2.26942	3.53775	1.92605	4.27201	3.42333	5.6143	4.62644	2.25142	3.66704	1.41562	0.0306576	0.165979
ENST00000436423	ENSG00000232464	CTA-125H2.1	LncRNA_from_Ensembl	ENST00000335473,ENST00000539544,ENST00000418374,ENST00000536101,ENST00000539302,ENST00000543971,ENST00000407587	0	0	0	1.78352	0	0	0	2.4817	1.64281	2.37856	0	2.73871	2.46649	0	0.254789	1.67261	1.41782	0.0327761	0.173067
ENST00000620377	ENSG00000276030	CTD-2027I19.3	LncRNA_from_Ensembl	---	2.08794	2.54904	0.818071	0	2.11165	0	0	1.33829	0	2.37856	2.82916	3.7181	4.2561	2.98414	1.08096	2.50062	1.41966	0.0367948	0.185561
ENST00000606382	ENSG00000271955	RP11-444A22.1	LncRNA_from_Ensembl	---	0	1.5563	2.0187	0	0	0	0	2.83067	3.24655	0	2.42274	2.33725	2.68535	0	0.510714	1.93179	1.42108	0.0424627	0.202744
ENST00000515614	ENSG00000249628	LINC00942	LncRNA_from_Ensembl	---	4.81225	3.6606	3.10944	3.89159	4.38758	4.79126	0	5.11384	6.93069	5.42633	3.81615	4.17186	5.83629	3.30561	3.52182	4.94297	1.42115	0.0311703	0.167685
ENST00000512200	ENSG00000250508	RP11-757G1.6	LncRNA_from_Ensembl	---	4.19699	5.31541	3.88116	4.62131	5.0967	0	5.22084	4.98049	4.89029	6.28547	4.39675	6.0412	6.84649	4.84047	4.04749	5.46874	1.42125	0.0499136	0.223666
ENST00000602640	ENSG00000270171	RP11-338N10.1	LncRNA_from_Ensembl	ENST00000303635	2.68235	1.5563	0.818071	0	2.11165	0	3.28694	4.02548	3.77993	3.00006	4.71693	3.30997	0	1.57289	1.49362	2.91504	1.42142	0.0441075	0.207244
ENST00000421704	ENSG00000233237	LINC00472	LncRNA_from_Ensembl	---	3.42683	0.978555	2.0187	0	0.872208	1.26586	0	0.81906	6.2746	1.26307	2.82916	0	5.35182	1.98642	1.22317	2.6463	1.42314	0.015219	0.105933
ENST00000601926	ENSG00000228065	LINC01515	LncRNA_from_Ensembl	---	3.27358	2.28746	2.66479	3.63216	3.99533	0	3.28694	5.37523	0	3.60887	4.97879	5.76831	5.58738	3.79052	2.73432	4.15844	1.42412	0.0118864	0.0903009
ENST00000621316	ENSG00000278811	LINC00624	LncRNA_from_Ensembl	---	0	0	1.33691	0	0	0	0	0	0	3.23272	0	3.05243	5.03073	0	0.190987	1.61655	1.42557	0.0263409	0.150825
ENST00000604845	ENSG00000270696	RP11-342K6.1	LncRNA_from_Ensembl	ENST00000470197,ENST00000409374,ENST00000472230,ENST00000492255,ENST00000321027,ENST00000358788,ENST00000427862,ENST00000541687,ENST00000393909,ENST00000470285,ENST00000453233,ENST00000409857,ENST00000492826	6.88327	7.59363	7.10418	6.89557	6.4896	4.26762	6.50949	7.75326	7.11871	7.37684	7.85909	8.27928	8.9417	8.4207	6.53477	7.96423	1.42946	0.00166556	0.0243476
ENST00000605985	ENSG00000272537	GS1-166A23.1	LncRNA_from_Ensembl	ENST00000396652	0	0	0	0	0	0	0	1.33829	0	1.92605	2.42274	0.856529	1.89382	1.57289	0	1.43005	1.43005	0.0015762	0.0234801
ENST00000586467	ENSG00000267402	TCF4-AS2	LncRNA_from_Ensembl	ENST00000565018,ENST00000565124,ENST00000636751,ENST00000564343,ENST00000630224,ENST00000568740,ENST00000636400,ENST00000566286,ENST00000562543,ENST00000627320,ENST00000627568,ENST00000565908,ENST00000626595,ENST00000637115,ENST00000638154,ENST00000562847,ENST00000563888,ENST00000626425,ENST00000543082,ENST00000567880,ENST00000627136,ENST00000568673,ENST00000566279,ENST00000537578,ENST00000568147…	2.90743	1.5563	3.44885	2.74406	2.76834	0	1.17088	2.97789	2.39107	1.92605	4.45529	4.51654	4.03489	4.3047	2.08512	3.5152	1.43008	0.0169016	0.113171
ENST00000559120	ENSG00000259555	RP11-335K5.2	LncRNA_from_Ensembl	ENST00000261751,ENST00000560511,ENST00000559849,ENST00000412074	0	0	1.33691	0	0	0	0	2.4817	0	3.00006	2.82916	0	3.0432	0	0.190987	1.62202	1.43103	0.0208347	0.129624
ENST00000608362	ENSG00000273237	CTB-119C2.1	LncRNA_from_Ensembl	ENST00000056233	5.20028	6.22414	6.67927	5.20264	6.44903	4.55307	4.83454	7.11443	7.25527	5.96815	7.64314	6.50756	7.24123	7.43317	5.59186	7.02328	1.43142	0.000804567	0.0148218
ENST00000634673	ENSG00000283125	RP11-299P2.2	LncRNA_from_Ensembl	ENST00000398117,ENST00000333681	3.27358	3.76727	5.17393	4.75783	5.02492	2.38242	4.00161	5.72709	4.32945	2.72252	6.24839	5.60969	6.53052	7.23937	4.05451	5.48672	1.43221	0.00480557	0.0493137
ENST00000602579	ENSG00000269994	RP11-276H19.2	LncRNA_from_Ensembl	---	3.42683	3.6606	2.66479	3.31563	5.1981	0	4.11014	7.84243	4.54156	0	4.06201	8.02468	3.0432	4.88936	3.19658	4.62903	1.43245	0.00828768	0.0708204
ENST00000576171	ENSG00000273172	AC108004.2	LncRNA_from_Ensembl	ENST00000609727,ENST00000613549	2.90743	4.20702	3.63758	3.31563	2.76834	2.38242	0	4.9089	5.29312	2.72252	4.93832	6.20869	5.18231	0	2.74549	4.17912	1.43363	0.0139817	0.100136
ENST00000455984	ENSG00000225548	AC098973.2	LncRNA_from_Ensembl	---	0	0	0	0	0	0	0	0	0	0	4.06201	0	5.98805	0	0	1.43572	1.43572	0.0347152	0.179193
ENST00000630282	ENSG00000232006	AC005537.2	LncRNA_from_Ensembl	---	0	0	0	0	0	0	0	0	2.06492	1.92605	2.16655	0.856529	3.0432	0	0	1.43675	1.43675	0.00208598	0.0282473
ENST00000418204	ENSG00000204792	LINC01291	LncRNA_from_Ensembl	---	0	2.28746	0	2.0898	1.41193	0	0	2.26942	2.39107	1.92605	3.28151	2.5519	0	3.44295	0.827026	2.26613	1.4391	0.0448634	0.209505
ENST00000414309	ENSG00000214146	RP11-699L21.1	LncRNA_from_Ensembl	---	2.08794	3.95952	2.0187	0.859349	3.75028	2.72657	3.28694	3.45092	5.03742	4.36463	3.72391	3.88572	6.31776	1.98642	2.6699	4.10954	1.43964	0.00969972	0.0788593
ENST00000607635	ENSG00000271970	RP3-337H4.10	LncRNA_from_Ensembl	ENST00000496341,ENST00000424378,ENST00000265351	2.68235	2.96226	3.34434	3.19254	2.76834	0	3.61628	3.54839	3.53775	3.43302	3.72391	4.91573	4.86132	4.62644	2.6523	4.09237	1.44006	0.00232595	0.0303966
ENST00000452467	ENSG00000225798	AC025918.2	LncRNA_from_Ensembl	ENST00000558756,ENST00000557924,ENST00000492526,ENST00000380516,ENST00000493062,ENST00000497088,ENST00000557791,ENST00000249736,ENST00000432750,ENST00000558052,ENST00000473359,ENST00000559757,ENST00000559305,ENST00000560494,ENST00000558734,ENST00000560695	2.08794	3.4202	3.5463	3.05797	1.41193	0	2.85946	4.02548	2.39107	3.23272	4.06201	3.62638	4.44785	4.683	2.34054	3.78122	1.44067	0.0144098	0.102151
ENST00000415754	ENSG00000232812	RP11-459K23.2	LncRNA_from_Ensembl	---	0	0	0	0	0	0	0	1.7193	0	0	3.28151	1.77906	0	3.30561	0	1.44078	1.44078	0.00261399	0.0328481
ENST00000552634	ENSG00000257496	RP11-474P2.4	LncRNA_from_Ensembl	---	2.68235	3.4202	4.27151	4.24129	4.49774	0	3.61628	5.11384	3.24655	3.60887	5.09382	4.10547	5.28639	6.37439	3.24705	4.6899	1.44285	0.0238073	0.141342
ENST00000628906	ENSG00000237945	LINC00649	LncRNA_from_Ensembl	---	0	1.5563	3.44885	2.74406	2.36522	0	2.24928	2.83067	2.39107	2.37856	3.5196	2.90408	3.32969	5.11166	1.76624	3.20933	1.44309	0.0397787	0.194745
ENST00000416809	ENSG00000228192	RP11-342M1.3	LncRNA_from_Ensembl	ENST00000372517,ENST00000372504,ENST00000372506,ENST00000372514,ENST00000372502,ENST00000372508,ENST00000372507,ENST00000397034,ENST00000487556,ENST00000328249	3.10209	3.4202	2.47982	3.19254	2.36522	0	1.80858	3.80657	3.88731	3.00006	3.5196	3.96275	4.50649	3.79052	2.33835	3.7819	1.44355	0.00259516	0.0326931
ENST00000443792	ENSG00000231509	RP11-574F11.3	LncRNA_from_Ensembl	---	2.08794	2.54904	2.66479	4.36045	3.99533	4.04017	0	3.88329	3.07546	3.43302	4.51155	4.91573	4.71979	5.26773	2.81396	4.25808	1.44412	0.0459891	0.212663
ENST00000413202	ENSG00000222041	LINC00152	LncRNA_from_Ensembl	---	3.27358	2.77039	3.34434	2.3423	2.76834	1.26586	1.80858	6.49854	3.24655	3.23272	4.33573	3.80435	3.77352	2.79182	2.51048	3.95475	1.44426	0.00211991	0.0285848
ENST00000589617	ENSG00000267399	RP11-456O19.5	LncRNA_from_Ensembl	---	0	1.5563	0	0	0	0	0	2.02042	0	0	3.1459	2.73871	3.77352	0	0.222328	1.66837	1.44604	0.0197746	0.125336
ENST00000344893	ENSG00000197332	CTC-499B15.5	LncRNA_from_Ensembl	---	4.75549	4.9124	4.86951	4.1114	4.86966	3.61325	1.80858	5.78822	6.87958	5.56078	4.97879	7.51887	3.45409	4.88936	4.13433	5.58138	1.44706	0.00469914	0.0485737
ENST00000611316	ENSG00000278703	RP11-706P11.2	LncRNA_from_Ensembl	ENST00000585747,ENST00000262093,ENST00000592111,ENST00000592699,ENST00000382873,ENST00000585699,ENST00000591215,ENST00000585494,ENST00000585878	1.05922	0	0	1.78352	0	0	0	1.33829	0	1.92605	2.42274	1.77906	2.20839	3.30561	0.406106	1.8543	1.4482	0.0159653	0.109215
ENST00000332881	ENSG00000183562	CTC-343N3.1	LncRNA_from_Ensembl	ENST00000531291,ENST00000620138,ENST00000399614,ENST00000455338,ENST00000532325,ENST00000380542,ENST00000448187,ENST00000526115,ENST00000529361,ENST00000526842,ENST00000430811,ENST00000530064,ENST00000528968,ENST00000534372	7.25486	7.21446	8.19221	8.14738	7.80454	5.76497	7.00732	8.91204	7.71486	8.23847	8.76344	9.30865	9.55203	9.03446	7.34082	8.78914	1.44831	0.00025934	0.00673165
ENST00000620246	ENSG00000277767	RP11-365P13.5	LncRNA_from_Ensembl	ENST00000465753,ENST00000267339,ENST00000460846,ENST00000494859,ENST00000310847	3.69174	4.20702	4.38123	3.53417	4.06857	2.38242	3.46099	5.50229	4.0807	3.90695	5.66463	5.83129	4.76853	6.1114	3.67516	5.12368	1.44852	0.000211795	0.00584273
ENST00000504277	ENSG00000248240	RP11-159F24.5	LncRNA_from_Ensembl	ENST00000514816,ENST00000504639,ENST00000509489,ENST00000338972,ENST00000514514,ENST00000514462,ENST00000306846,ENST00000436644,ENST00000306862	2.90743	2.28746	0	2.55712	2.76834	0	2.58639	3.54839	2.65691	1.92605	3.90284	3.52842	3.45409	4.23075	1.87239	3.32106	1.44867	0.014198	0.101143
ENST00000605836	ENSG00000271553	RP11-274B21.10	LncRNA_from_Ensembl	---	4.69641	4.86514	4.79216	4.17781	4.69565	0	2.24928	4.75407	2.65691	3.90695	5.01816	6.44181	6.28464	6.56701	3.63949	5.08994	1.45044	0.0479975	0.218327
ENST00000457385	ENSG00000235009	AC093822.1	LncRNA_from_Ensembl	---	0	0	0	0	0	0	0	2.66671	0	0	1.45667	1.77906	4.2561	0	0	1.45122	1.45122	0.00221629	0.0294423
ENST00000528019	ENSG00000232995	RGS5	LncRNA_from_Ensembl	ENST00000428971,ENST00000487578,ENST00000534288,ENST00000497990,ENST00000450453,ENST00000530241,ENST00000442820,ENST00000271452,ENST00000490881,ENST00000618415,ENST00000534289,ENST00000367900,ENST00000524800,ENST00000531954	0	0	0	0	0	0	0	3.45092	0	0	3.40546	3.30997	0	0	0	1.45234	1.45234	0.00751293	0.06648
ENST00000507517	ENSG00000249717	RP11-44F21.3	LncRNA_from_Ensembl	ENST00000513238,ENST00000307428	2.90743	4.20702	3.72342	4.04178	4.78528	0	3.61628	5.17615	4.54156	4.2631	4.85379	5.13128	5.69215	3.79052	3.32589	4.77836	1.45247	0.0197922	0.125387
ENST00000563225	ENSG00000261211	RP1-80N2.3	LncRNA_from_Ensembl	---	3.56536	4.12915	3.5463	3.31563	4.06857	4.63691	2.85946	4.62597	7.17277	5.93552	4.13546	4.61528	7.50842	2.30743	3.73162	5.18584	1.45421	0.000700534	0.0134193
ENST00000595902	ENSG00000231794	AC009542.2	LncRNA_from_Ensembl	ENST00000466182,ENST00000423565,ENST00000354475,ENST00000485942,ENST00000476775	3.27358	1.5563	2.0187	2.0898	1.8038	0	0	3.11146	2.39107	1.92605	2.82916	3.42333	4.11246	3.15381	1.5346	2.99248	1.45788	0.0181267	0.118395
ENST00000607706	ENSG00000271971	CTD-2006H14.2	LncRNA_from_Ensembl	ENST00000359421,ENST00000452913,ENST00000517718,ENST00000620645,ENST00000521641,ENST00000519679,ENST00000518322,ENST00000423990,ENST00000518116,ENST00000523577	3.42683	3.4202	4.38123	4.8006	4.94938	1.92957	4.39395	5.40156	4.54156	3.60887	5.99573	5.48467	6.76477	5.71012	3.90025	5.35818	1.45793	0.00374578	0.0418142
ENST00000565189	ENSG00000261804	RP11-44F14.2	LncRNA_from_Ensembl	---	3.10209	3.13158	0	1.39421	3.45491	2.72657	3.46099	2.97789	0	5.11276	6.1806	0	7.5227	5.68265	2.46719	3.92523	1.45804	0.00627988	0.0590399
ENST00000619110	ENSG00000278601	RP11-348N5.9	LncRNA_from_Ensembl	ENST00000605742,ENST00000398289,ENST00000422050,ENST00000436562,ENST00000423273,ENST00000454061,ENST00000447005,ENST00000605265,ENST00000448814	1.05922	3.6606	3.34434	2.55712	4.38758	0	2.58639	4.58061	2.39107	0	5.61414	4.03587	4.38672	6.8022	2.51361	3.97294	1.45934	0.0220888	0.134587
ENST00000606998	ENSG00000237499	RP11-356I2.4	LncRNA_from_Ensembl	ENST00000420009,ENST00000619035,ENST00000237289,ENST00000621150,ENST00000612899,ENST00000615468,ENST00000620204,ENST00000614035,ENST00000433680,ENST00000421450	6.90952	6.27926	7.66138	7.3051	7.7047	5.83765	8.07048	8.37138	9.43894	6.90695	8.69525	8.70348	10.3605	7.51334	7.10973	8.56998	1.46026	0.000932778	0.0164157
ENST00000412436	ENSG00000224216	RP13-228J13.1	LncRNA_from_Ensembl	---	3.10209	4.48225	4.32741	3.05797	4.44371	3.77002	0	4.94514	4.0807	3.43302	5.26724	5.34778	4.61708	5.73708	3.31192	4.77543	1.46351	0.0221323	0.134756
ENST00000563632	ENSG00000261488	RP11-757F18.5	LncRNA_from_Ensembl	ENST00000467942,ENST00000470085,ENST00000488580,ENST00000308910,ENST00000484193,ENST00000487901,ENST00000460387,ENST00000495418	4.19699	5.27981	4.86951	6.27681	6.9913	3.23699	4.00161	6.34424	6.51122	3.43302	7.11723	7.35708	7.70276	6.64025	4.979	6.44368	1.46468	0.0336269	0.175779
ENST00000581274	ENSG00000266850	RP11-370A5.1	LncRNA_from_Ensembl	---	0	0	0	0	0	0	0	2.02042	0	0	1.45667	2.33725	4.44785	0	0	1.46603	1.46603	0.00203026	0.027734
ENST00000417942	ENSG00000229807	XIST	LncRNA_from_Ensembl	---	0	0	0	0	0.872208	0	0	0	0	0	6.51927	0	0	4.62644	0.124601	1.59225	1.46764	0.0226186	0.136623
ENST00000579438	ENSG00000264990	RP11-215E13.2	LncRNA_from_Ensembl	ENST00000583395	1.66339	1.5563	1.33691	2.0898	2.58082	0	0	1.7193	1.64281	0	1.45667	7.26883	7.41966	0	1.31817	2.78675	1.46858	0.0009821	0.0170173
ENST00000578427	ENSG00000264707	L3MBTL4-AS1	LncRNA_from_Ensembl	ENST00000581231,ENST00000400104,ENST00000583054,ENST00000400105,ENST00000317931,ENST00000583809	4.97023	5.44961	4.0895	3.53417	4.13826	2.72657	3.88424	5.52642	5.08331	4.36463	5.56181	6.4552	7.85156	4.23075	4.11323	5.58195	1.46873	0.00280356	0.0344633
ENST00000606566	ENSG00000272071	RP11-332J15.4	LncRNA_from_Ensembl	---	0	1.5563	2.0187	2.90954	1.41193	3.00424	3.28694	2.66671	4.40367	4.5485	1.45667	3.88572	5.532	1.98642	2.02681	3.4971	1.47029	0.0100196	0.0806414
ENST00000562038	ENSG00000260804	PKI55	LncRNA_from_Ensembl	---	8.07566	7.62234	7.71476	7.65901	7.52122	3.91141	6.79611	8.3171	7.46913	8.00681	8.29546	9.68905	8.7578	9.06404	7.04293	8.5142	1.47127	0.00898	0.0748697
ENST00000602684	ENSG00000269974	RP11-932O9.10	LncRNA_from_Ensembl	ENST00000566548,ENST00000622744,ENST00000564902,ENST00000563110	2.41555	2.96226	5.26263	3.89159	2.93427	0	3.28694	4.32958	3.24655	0	5.42203	5.78961	6.35015	5.93635	2.96475	4.43918	1.47443	0.0377394	0.188505
ENST00000607201	ENSG00000272024	RP11-546K22.3	LncRNA_from_Ensembl	---	2.08794	1.96771	2.0187	1.39421	0.872208	0	0	3.95614	0	2.37856	2.16655	3.30997	3.56861	3.30561	1.19154	2.66935	1.47781	0.00645844	0.060141
ENST00000449075	ENSG00000226856	AC093901.1	LncRNA_from_Ensembl	---	1.05922	0	0	0	2.11165	0	0	3.54839	3.77993	0	3.28151	0	0.93009	1.98642	0.452981	1.93233	1.47935	0.0300055	0.163815
ENST00000614647	ENSG00000274156	RP11-407N8.6	LncRNA_from_Ensembl	ENST00000550097,ENST00000548553,ENST00000547104,ENST00000332160	2.41555	0	1.71771	2.90954	2.58082	0	2.85946	2.66671	3.07546	1.92605	2.82916	3.7181	5.18231	3.44295	1.7833	3.26296	1.47967	0.0174437	0.115482
ENST00000605885	ENSG00000271730	RP11-787I22.3	LncRNA_from_Ensembl	ENST00000436639,ENST00000302071,ENST00000368971,ENST00000356644,ENST00000523632	2.08794	1.96771	3.5463	1.78352	2.76834	0	2.85946	3.11146	0	2.72252	4.51155	4.23534	5.6143	5.1918	2.14475	3.62671	1.48196	0.00753747	0.0665752
ENST00000624519	ENSG00000280018	CH507-154B10.2	LncRNA_from_Ensembl	---	5.94704	5.00251	4.75187	5.03362	4.06857	3.61325	5.22084	7.14591	7.94354	6.92369	6.53293	7.59343	7.87957	0	4.80539	6.28844	1.48305	0.00111996	0.0185945
ENST00000452840	ENSG00000233723	LINC01122	LncRNA_from_Ensembl	---	0	0	1.33691	0	0	0	0	0.81906	0	0	2.16655	3.7181	3.0432	1.98642	0.190987	1.67619	1.4852	0.00812127	0.0699302
ENST00000565759	ENSG00000261520	DLGAP1-AS5	LncRNA_from_Ensembl	ENST00000315677,ENST00000581527	0	2.96226	2.97589	0	0	1.92957	1.80858	3.23371	1.64281	0	5.42203	3.30997	6.47287	0	1.38233	2.86877	1.48644	0.0230621	0.138386
ENST00000424404	ENSG00000230316	FEZF1-AS1	LncRNA_from_Ensembl	ENST00000427185,ENST00000442488,ENST00000418046	0	0	0	1.39421	0	0	0	0	0	0	1.45667	3.05243	4.9902	2.30743	0.199172	1.68668	1.4875	0.0110539	0.0861136
ENST00000559211	ENSG00000259543	CTD-2034I4.1	LncRNA_from_Ensembl	---	1.66339	2.28746	0	0	1.8038	0	2.58639	3.23371	2.06492	0	4.20535	4.17186	0.93009	4.1528	1.19158	2.67982	1.48824	0.0211572	0.13095
ENST00000606908	ENSG00000272040	CTC-366B18.4	LncRNA_from_Ensembl	ENST00000506596,ENST00000601380	2.08794	3.28309	3.34434	3.89159	2.93427	0	3.61628	4.32958	2.39107	4.36463	5.33116	4.46451	4.32289	4.37504	2.73679	4.22556	1.48877	0.00656287	0.060816
ENST00000496359	ENSG00000225484	NUTM2B-AS1	LncRNA_from_Ensembl	---	2.90743	3.4202	3.5463	2.3423	4.69565	2.38242	4.11014	4.58061	4.47426	5.64392	4.76401	5.72474	5.07014	3.56834	3.34349	4.83229	1.4888	0.00183837	0.0259492
ENST00000609073	ENSG00000273176	RP3-510H16.3	LncRNA_from_Ensembl	ENST00000608674,ENST00000487670,ENST00000404284,ENST00000456128,ENST00000439512,ENST00000424387,ENST00000382034,ENST00000447733,ENST00000449058,ENST00000411850,ENST00000449508,ENST00000395736,ENST00000425375,ENST00000608749,ENST00000465529	0	0.978555	0	2.0898	1.41193	0	0	1.33829	2.65691	0	4.06201	3.05243	1.49098	2.30743	0.64004	2.12972	1.48968	0.0153108	0.106343
ENST00000423283	ENSG00000235939	RP11-123B3.2	LncRNA_from_Ensembl	ENST00000623115,ENST00000465653,ENST00000355832,ENST00000623073,ENST00000624341	0	0	0	2.0898	0	0	0	2.66671	0	0	2.64021	2.33725	1.89382	2.98414	0.298542	1.78888	1.49033	0.0402369	0.196137
ENST00000438195	ENSG00000237352	LINC01358	LncRNA_from_Ensembl	---	2.08794	0.978555	2.26761	2.0898	2.11165	0	0	3.54839	2.65691	1.26307	3.40546	3.7181	1.49098	3.88997	1.36222	2.85327	1.49105	0.00744767	0.0660879
ENST00000548595	ENSG00000257553	RP11-603J24.17	LncRNA_from_Ensembl	ENST00000552528,ENST00000551085,ENST00000548861,ENST00000303305,ENST00000546591,ENST00000358888,ENST00000552766,ENST00000415288,ENST00000551242,ENST00000552314,ENST00000550166,ENST00000546654,ENST00000267101,ENST00000550070,ENST00000552266,ENST00000549832,ENST00000546485,ENST00000553131,ENST00000553057,ENST00000551061,ENST00000501597	2.90743	3.28309	3.80445	1.39421	2.11165	0	2.85946	4.62597	3.07546	4.36463	2.16655	4.10547	4.32289	4.1528	2.33718	3.83054	1.49335	0.0151453	0.105588
ENST00000602345	ENSG00000270104	RP11-245P10.6	LncRNA_from_Ensembl	---	0	0	0	0	0	0	0	0	2.88131	0	3.28151	2.08498	2.20839	0	0	1.49374	1.49374	0.00244837	0.0314473
ENST00000518848	ENSG00000254369	HOXA-AS3	LncRNA_from_Ensembl	ENST00000523796,ENST00000612286,ENST00000518451,ENST00000428284,ENST00000522788,ENST00000317201,ENST00000610970,ENST00000242159,ENST00000521401,ENST00000222726,ENST00000222728,ENST00000521478,ENST00000511914,ENST00000520854,ENST00000360046	0	0	0	0	1.41193	0	0	1.33829	2.39107	2.37856	2.16655	1.39031	2.20839	0	0.201704	1.69617	1.49446	0.0071243	0.0642162
ENST00000545593	ENSG00000256972	AP000462.3	LncRNA_from_Ensembl	ENST00000541434,ENST00000537058,ENST00000536727,ENST00000452722,ENST00000537140,ENST00000543249,ENST00000542447,ENST00000545380,ENST00000540951,ENST00000331581	3.42683	0	1.33691	2.74406	1.8038	0	2.24928	3.63968	0	2.37856	3.28151	2.90408	5.66666	4.1528	1.65156	3.14618	1.49463	0.0245712	0.144213
ENST00000450509	ENSG00000230065	AC010974.3	LncRNA_from_Ensembl	ENST00000397463,ENST00000345008,ENST00000449209	0	0	0	0	0	0	0	2.4817	1.64281	0	0	2.33725	2.46649	1.57289	0	1.50016	1.50016	0.00117073	0.0191516
ENST00000453665	ENSG00000227227	AC017101.10	LncRNA_from_Ensembl	ENST00000496477,ENST00000612606,ENST00000374907,ENST00000474571,ENST00000496854,ENST00000460641,ENST00000433736,ENST00000261023,ENST00000304698,ENST00000430709	5.75773	5.12793	4.43311	3.53417	4.13826	3.61325	3.88424	5.95746	6.23449	6.38549	5.42203	6.19279	6.18043	4.62644	4.35553	5.85702	1.50149	0.000677646	0.0131211
ENST00000606729	ENSG00000271931	RP11-63L7.5	LncRNA_from_Ensembl	ENST00000354922,ENST00000336032,ENST00000369472	1.66339	0	1.33691	1.39421	0	0	1.80858	1.33829	2.39107	0	3.1459	3.42333	4.11246	2.30743	0.886155	2.38835	1.5022	0.00544977	0.0537978
ENST00000511219	ENSG00000249815	RP11-269F21.3	LncRNA_from_Ensembl	---	0	0	0	0	0	0	0	0	0	0	0	4.23534	6.28464	0	0	1.50285	1.50285	0.0326889	0.172817
ENST00000430006	ENSG00000234859	AC003958.2	LncRNA_from_Ensembl	---	0	0	0	0	0	0	0	4.32958	0	0	0	0	6.19833	0	0	1.50399	1.50399	0.0322195	0.171254
ENST00000562817	ENSG00000261024	GS1-279B7.1	LncRNA_from_Ensembl	---	2.41555	0	1.33691	2.0898	0	0	0	2.26942	2.88131	0	4.5657	2.33725	4.32289	0	0.834608	2.33951	1.5049	0.0316673	0.169338
ENST00000621404	ENSG00000278095	RP11-283G6.6	LncRNA_from_Ensembl	ENST00000534829,ENST00000544231	1.66339	2.54904	1.71771	0	1.41193	1.92957	0	1.7193	2.39107	2.72252	4.97879	2.5519	2.87534	2.56986	1.32452	2.82983	1.50531	0.00711649	0.0641626
ENST00000602277	ENSG00000269902	RP6-99M1.3	LncRNA_from_Ensembl	---	2.68235	4.48225	4.53159	4.1114	4.06857	0	1.80858	5.37523	3.88731	0	6.72362	5.06294	5.76602	5.40855	3.09782	4.60338	1.50556	0.0295395	0.162321
ENST00000631042	ENSG00000231731	AC010976.2	LncRNA_from_Ensembl	ENST00000637187,ENST00000295321,ENST00000412979	0	1.96771	1.33691	2.3423	3.34129	0	1.17088	3.11146	3.53775	0	3.98462	2.5519	3.45409	4.07039	1.4513	2.9586	1.5073	0.0285748	0.15903
ENST00000583916	ENSG00000264196	RP11-171G2.1	LncRNA_from_Ensembl	ENST00000542342,ENST00000255559,ENST00000583715,ENST00000579319,ENST00000584129,ENST00000582769,ENST00000579491,ENST00000579732,ENST00000581581	5.573	5.35015	5.57125	4.88253	5.49232	0	4.39395	5.42741	5.60767	5.32919	6.19785	6.59484	6.97664	5.68265	4.46617	5.97375	1.50758	0.0437187	0.206165
ENST00000515199	ENSG00000248359	CTC-537E7.2	LncRNA_from_Ensembl	---	0	0	0	0	1.8038	0	0	0	0	1.92605	3.5196	4.03587	2.87534	0	0.257686	1.76527	1.50758	0.0332699	0.17454
ENST00000433521	ENSG00000178193	RP4-682C21.5	LncRNA_from_Ensembl	ENST00000534146,ENST00000420607,ENST00000525808,ENST00000526129,ENST00000525881,ENST00000534334,ENST00000526196,ENST00000532509,ENST00000370841,ENST00000541113,ENST00000473018,ENST00000530953,ENST00000370834	1.05922	0	2.26761	1.78352	0	0	0	2.97789	0	0	2.16655	3.18694	3.45409	3.88997	0.73005	2.23935	1.5093	0.0291729	0.161096
ENST00000606901	ENSG00000272070	AC005618.6	LncRNA_from_Ensembl	ENST00000517417,ENST00000378105	3.42683	4.04683	4.15275	4.96005	4.32917	0	5.17159	5.82758	6.69978	4.2631	5.13021	4.95397	3.56861	6.21092	3.72675	5.23631	1.50956	0.026866	0.152808
ENST00000581072	ENSG00000265142	MIR133A1HG	LncRNA_from_Ensembl	ENST00000261537,ENST00000578646	5.47093	6.29718	5.23367	5.75286	5.69093	1.92957	2.85946	6.51068	5.21282	3.43302	6.53293	7.38533	7.70276	7.02639	4.7478	6.2577	1.50991	0.0314041	0.168522
ENST00000432683	ENSG00000227409	ZMYM4-AS1	LncRNA_from_Ensembl	ENST00000441447,ENST00000457946,ENST00000314607,ENST00000482131	1.05922	2.96226	2.47982	4.62131	2.76834	3.00424	1.17088	3.45092	3.66392	2.72252	4.61789	3.52842	5.18231	5.47412	2.58087	4.09144	1.51058	0.0247707	0.144979
ENST00000565506	ENSG00000261436	RP11-354I13.2	LncRNA_from_Ensembl	ENST00000614215	0	0	0	0	0	0	0	2.4817	3.53775	0	0	0	4.56284	0	0	1.51176	1.51176	0.00664184	0.061286
ENST00000550216	ENSG00000257815	LINC01481	LncRNA_from_Ensembl	ENST00000552231,ENST00000547321,ENST00000418359,ENST00000547780,ENST00000551132,ENST00000553078,ENST00000549750,ENST00000549443,ENST00000553020,ENST00000548159,ENST00000552915,ENST00000548741,ENST00000551179,ENST00000550641,ENST00000552483,ENST00000551043,ENST00000552319,ENST00000548021,ENST00000551661,ENST00000552422,ENST00000550160,ENST00000229195	2.41555	0	2.0187	1.78352	2.36522	0	1.80858	3.54839	0	2.72252	3.1459	3.80435	3.86601	3.88997	1.48451	2.99673	1.51222	0.00537679	0.0533011
ENST00000617901	ENSG00000277151	RP11-380B4.3	LncRNA_from_Ensembl	---	5.47093	4.95816	5.61683	5.77448	5.80247	3.43735	3.75647	6.38439	5.60767	4.85804	6.49157	7.03021	7.43484	7.59666	4.97381	6.4862	1.51238	0.00156905	0.0234203
ENST00000469216	ENSG00000239513	LINC01210	LncRNA_from_Ensembl	---	0	0	0	0	0	0	0	4.71262	2.88131	0	2.99621	0	0	0	0	1.51288	1.51288	0.00647749	0.0602621
ENST00000609356	ENSG00000273449	RP11-218F10.3	LncRNA_from_Ensembl	ENST00000510786,ENST00000339875,ENST00000514618,ENST00000274056,ENST00000503008	4.27982	4.7133	5.23367	5.38236	5.906	2.38242	3.28694	6.17144	4.2512	2.72252	7.06179	6.53304	7.17045	7.86458	4.45493	5.96786	1.51293	0.00697787	0.0633395
ENST00000609564	ENSG00000273366	CTA-989H11.1	LncRNA_from_Ensembl	ENST00000515426	3.80794	4.28091	4.02334	4.99731	5.41018	3.43735	4.30541	5.23589	5.60767	6.17798	5.68923	6.46847	6.99724	4.683	4.3232	5.83707	1.51387	0.000216481	0.00594711
ENST00000608162	ENSG00000273335	RP11-61L19.2	LncRNA_from_Ensembl	ENST00000019317,ENST00000577221,ENST00000458039,ENST00000383432,ENST00000585015	2.08794	0	2.0187	2.0898	1.8038	0	0	0	2.39107	2.37856	2.82916	3.30997	4.38672	3.30561	1.14289	2.6573	1.51441	0.0180734	0.118164
ENST00000564299	ENSG00000259855	RP11-574O16.1	LncRNA_from_Ensembl	---	0	0	0	0	2.11165	0	0	0	2.39107	1.92605	1.45667	2.08498	2.87534	1.98642	0.301664	1.81722	1.51555	0.0362842	0.184054
ENST00000451690	ENSG00000234871	LINC01032	LncRNA_from_Ensembl	---	0	0	0	1.39421	1.8038	0	0	2.66671	0	0	2.64021	2.33725	2.87534	3.30561	0.456858	1.97502	1.51816	0.0183304	0.119239
ENST00000452785	ENSG00000227857	RP4-533D7.5	LncRNA_from_Ensembl	ENST00000425892,ENST00000423209,ENST00000262741,ENST00000420542,ENST00000372006,ENST00000493202,ENST00000540385	1.05922	2.54904	0	0	1.8038	0	0	1.33829	2.88131	0	3.40546	3.42333	2.68535	2.30743	0.773152	2.2916	1.51844	0.0325981	0.172527
ENST00000540625	ENSG00000255750	RP11-283G6.5	LncRNA_from_Ensembl	ENST00000422622,ENST00000535504,ENST00000242729,ENST00000534829,ENST00000538142,ENST00000540266,ENST00000544231	2.08794	0	1.33691	0.859349	1.41193	0	2.24928	2.66671	3.07546	3.00006	3.40546	2.5519	1.89382	1.98642	1.13506	2.65426	1.5192	0.00365968	0.041192
ENST00000578831	ENSG00000265943	RP11-739L10.1	LncRNA_from_Ensembl	ENST00000399722,ENST00000582354,ENST00000579124,ENST00000583594,ENST00000579822,ENST00000399721,ENST00000583700,ENST00000399725,ENST00000577588,ENST00000581819,ENST00000360790,ENST00000327155	3.10209	4.41821	2.26761	2.55712	3.34129	4.04017	2.85946	5.015	5.08331	6.56688	3.81615	4.75177	6.00849	1.98642	3.22656	4.74686	1.5203	0.00138028	0.0214162
ENST00000522918	ENSG00000254357	RP11-628E19.2	LncRNA_from_Ensembl	ENST00000622811,ENST00000327381	0	1.96771	2.26761	2.0898	2.11165	0	0	3.95614	1.64281	3.23272	3.5196	0.856529	3.56861	2.30743	1.20525	2.72626	1.52101	0.0181539	0.118475
ENST00000501897	ENSG00000246130	RP11-875O11.2	LncRNA_from_Ensembl	ENST00000519028,ENST00000347739,ENST00000397703,ENST00000523504,ENST00000276431,ENST00000520607	5.11261	3.76727	4.43311	4.3021	4.32917	4.55307	3.28694	5.59645	5.94246	6.82024	5.05649	7.09152	6.36607	3.56834	4.2549	5.77737	1.52247	0.000175658	0.00509091
ENST00000607476	ENSG00000272540	XXbac-BPG252P9.9	LncRNA_from_Ensembl	ENST00000327892,ENST00000396389,ENST00000396384,ENST00000330914	5.36109	4.41821	6.00749	4.1114	5.0967	3.23699	2.58639	6.26043	5.40576	4.36463	6.09112	6.64245	6.92383	5.78954	4.40261	5.9254	1.52279	0.0106672	0.0840913
ENST00000569134	ENSG00000260317	RP11-48B3.4	LncRNA_from_Ensembl	---	3.27358	2.28746	3.63758	3.42903	2.58082	2.38242	2.24928	4.43529	3.24655	3.76559	4.27201	5.06294	5.28639	4.44212	2.83431	4.3587	1.52439	0.000116337	0.00379248
ENST00000511059	ENSG00000250740	RP11-710F7.2	LncRNA_from_Ensembl	ENST00000506056,ENST00000379987,ENST00000427316,ENST00000504304,ENST00000514837,ENST00000453617,ENST00000305572,ENST00000503451,ENST00000506666,ENST00000511518,ENST00000514622,ENST00000513430,ENST00000505821	0	0.978555	0.818071	0	2.11165	0	0	0.81906	0	0	3.90284	2.73871	5.14588	1.98642	0.558325	2.0847	1.52638	0.0100855	0.0810396
[truncated: 716 more rows]
